# Supplementary material for: Compartmentation of photosynthesis gene expression in C4 maize depends on time of day
Source: Plant Physiol. 2023 Aug 9;193(4):2306–20. doi: 10.1093/plphys/kiad447 (PMC10663113; doi:10.1093/plphys/kiad447)
Supplement: kiad447_Supplementary_Data [file kiad447_supplementary_data.zip]

Archive with 2 entries (2 files):
- PP2023RA00650R1_PP2023RA00650R1_Supplemental_Tables.xlsx
- S Figures.v3.pdf
