# Supplementary material for: Compartmentation of photosynthesis gene expression in C4 maize depends on time of day
Source: Plant Physiol. 2023 Aug 9;193(4):2306–20. doi: 10.1093/plphys/kiad447 (PMC10663113; doi:10.1093/plphys/kiad447)
Supplement: kiad447_Supplementary_Data [file kiad447_supplementary_data.zip › PP2023RA00650R1_PP2023RA00650R1_Supplemental_Tables.xlsx]

## Sheet: Supp_Table1
Supplemental Table 1 - Photosynthetic parameters of dark-adapted maize leaves. A, CO2 assimilation rate. Fv/Fm, maximum quantum efficiency of Photosystem II photochemistry. gsw, stomatal conductance.
Parameter	Mean	Standard deviation
A, µmol m⁻² s⁻¹	-1.22433	0.18071
Fv/Fm	0.78695	0.011297
gsw, mol m⁻² s⁻¹	0.0340941	0.0112867

## Sheet: Supp_Table2
Supplemental Table 2 - Transcripts per million reads (TPM) obtained from M (Mesophyll) and BS (Bundle Sheath) samples at 0, 2, 6, 10, 14, 18, 22 hours (h).
Gene identifier	M0-1	M0-2	M0-3	M2-1	M2-2	M2-3	M6-1	M6-2	M6-3	M10-1	M10-2	M10-3	M14-1	M14-2	M14-3	M18-1	M18-2	M18-3	M22-1	M22-2	M22-3	BS0-1	BS0-2	BS0-3	BS2-1	BS2-2	BS2-3	BS6-1	BS6-2	BS6-3	BS10-1	BS10-2	BS10-3	BS14-1	BS14-2	BS14-3	BS18-1	BS18-2	BS18-3	BS22-1	BS22-2	BS22-3
AC148152.3_FG001	0	0	0	0.0800378	0.0200095	0	0	0	0.080029	0.0900272	0	0.0400149	0.0600177	0.0600235	0	0.0300101	0.0600162	0.0500153	0	0.0300096	0.0300562	0.160875	0.3414	0.29143	0.100486	0.110678	0.200797	0.10032	0.140421	0.100284	0.280726	0.711866	1.06275	0.812013	0.411338	0.310888	0.280491	0.180293	0.210261	0.340797	0.360666	0.280691
AC148152.3_FG005	0	0	0	0	0	0	0	0	0	0	0.0100026	0	0	0	0.0800375	0	0	0	0.280117	0.56018	0.0601123	0	0	0.0703452	0.0401946	0	0	0.160513	0	0	0.120311	0.0802103	0	0	0.0702284	0	0	0	0	0.0100235	0.561035	0.030074
AC148152.3_FG006	0	0	0	0	0	0	0	0	0	0	0	0	0	0	0	0	0	0	0	0	0	0	0.0200824	0	0	0	0	0	0	0	0	0	0	0	0	0	0	0	0	0	0	0
AC148152.3_FG008	18.7322	25.3347	36.2412	45.9017	48.1429	50.7548	94.3809	90.4279	105.648	41.7126	37.2596	42.8059	10.4331	14.9659	13.2662	17.946	14.1238	17.0652	11.3247	13.7244	17.8534	15.8261	14.8308	26.3292	38.8983	38.7271	47.9502	78.0694	88.9565	75.0529	39.8631	36.987	33.5469	8.2705	10.1129	8.53437	8.85551	9.36521	8.22022	8.20921	8.37546	10.2552
AC148167.6_FG001	58.4981	55.7124	50.4695	45.1413	54.8662	52.1155	62.9606	57.5877	61.5823	30.8193	32.3683	32.5421	22.6167	26.1402	28.0331	29.1698	23.1663	26.148	48.1501	34.0609	36.1576	44.1602	48.0972	49.0105	51.64	54.8559	51.926	55.9086	52.1462	53.5218	34.0681	36.5458	31.8024	24.0697	27.2386	26.8266	25.2642	23.0875	27.5242	32.2354	31.9089	31.1667
AC149475.2_FG002	15.5801	14.9387	12.5173	9.65456	8.08385	10.9253	6.58216	5.82179	5.59202	5.16156	5.97153	6.89256	9.30274	12.2248	11.9056	10.2434	8.68235	7.90242	27.7616	20.6266	16.7914	11.4121	11.939	11.7879	9.79742	8.15996	8.69449	7.73471	8.28482	9.57717	5.67468	8.392	6.46675	7.88955	7.58466	10.6304	8.95568	6.67084	8.56064	18.2627	17.3921	14.4055
AC149475.2_FG003	42.5577	44.816	32.8792	26.4225	23.061	25.1923	19.4864	20.5263	15.6857	20.4662	17.9746	16.156	37.5711	41.6263	49.4032	63.4113	48.173	51.1656	86.0959	80.986	71.9144	30.9484	30.1737	29.8967	23.9258	21.4111	27.9208	15.8707	15.9177	17.4896	20.9141	19.8821	18.157	25.6937	30.0678	29.3438	43.5563	34.0854	39.0485	45.4764	49.7117	45.2213
AC149475.2_FG005	3.28214	4.18243	3.78221	3.1815	3.48166	4.85237	5.29173	6.65205	7.55273	3.18096	4.3011	3.97147	3.11092	4.39172	4.38205	5.39181	5.06137	5.28162	5.15215	4.56146	4.81901	6.46517	6.71755	6.14014	5.29563	7.53614	6.76685	4.9458	6.79034	5.6761	3.79983	5.92553	5.72483	6.36578	6.48108	4.85386	6.5114	7.67246	6.57818	6.88611	5.60033	6.26542
AC149475.2_FG007	0.0700456	0.960558	1.5309	0.840397	0.790377	0.380186	0.390128	0.690213	0.390141	0.170051	0.320082	0.200074	2.54075	3.48136	2.17102	7.58254	5.36145	5.99183	5.5223	5.51177	2.85534	1.47804	1.76725	1.28631	1.02496	1.44887	1.46582	1.19381	0.621863	1.5143	1.03267	1.38363	1.93501	4.02999	4.2438	1.47421	5.37942	2.28371	2.56319	3.8891	3.76695	5.00231
AC149810.2_FG003	0.130085	1.80105	0.99058	0.430203	0.800382	0.330161	0.980321	1.34041	0.920333	0.86026	1.22031	1.38051	0.880259	1.25049	0.940441	1.75059	2.30062	3.261	1.89079	1.41045	2.0338	2.17182	1.76725	2.19075	1.56759	1.89158	1.27506	1.21388	0.892674	1.74495	1.13293	1.30342	1.74452	0.511267	1.48483	0.95272	1.89332	1.01164	2.0926	1.87439	1.47272	2.47609
AC149810.2_FG004	10.3968	5.57324	0	1.65078	2.38114	5.95291	6.86225	9.95307	7.34266	3.24098	5.0813	3.45128	7.40218	12.1648	6.09286	22.2075	19.1652	23.0771	27.1913	22.2071	34.5245	9.12967	0.5121	2.57263	1.76856	0.110678	0.301195	3.93256	2.50751	0	1.39361	0	0.52135	2.29569	5.09657	0	2.66467	3.11506	1.17146	2.28535	7.17324	2.42597
AC149810.2_FG008	2.06134	0.960558	0.82048	0.480227	0.390186	0.230112	0.250082	0.730225	0.550199	6.46195	8.06207	8.65321	34.9003	28.6512	20.4496	26.1288	38.8005	29.319	12.2851	17.6757	9.93857	5.92222	0.331359	1.06523	0.200973	0.291787	0.522071	0.0300961	0.431292	0.280796	2.82731	2.38626	4.09059	15.8794	15.2998	13.5487	13.3734	17.2981	19.8347	8.15909	7.83446	5.94463
AC149818.2_FG001	0.180117	3.08179	3.14184	1.23058	0.820391	2.36115	0.780256	0.860265	1.25045	0.670202	0.810208	0.710264	0.140041	0.980383	1.59075	1.64055	0.950257	0.760232	2.60108	2.46079	2.21414	5.91216	10.1215	11.8482	4.89369	10.5144	11.084	3.10993	1.65496	3.71052	1.65428	2.7071	3.18826	3.90969	2.32757	2.84813	4.19735	4.2469	5.26655	5.56302	5.16954	6.47594
AC149818.2_FG004	0	1.02059	0.110064	0	0.180086	0.980479	1.05034	0.460142	0	0.480145	0	0.690256	1.22036	1.77069	2.141	2.79094	3.83104	4.46136	2.54106	2.86092	1.21227	0.522844	4.12692	3.36652	4.30082	1.6501	2.27904	0.973108	2.07622	0	1.30337	2.5567	1.40364	0.100248	1.13369	1.77507	5.60982	2.97483	4.3454	3.69865	3.32614	1.37338
AC149818.2_FG005	1.0707	0.220128	0	0.570269	1.19057	0.230112	0.190062	0.190059	0.500181	0.0300091	0.170044	0.380141	0.0400118	0.240094	0.370173	0.520174	0.0400108	0.500153	0.230096	0.370119	0.821535	0.51279	0.773171	0.492417	0.522529	0.895483	0.401593	0.611955	0.471412	0.491394	0.731893	0.802103	0.210545	0.591466	1.04339	0.391117	0.681193	0.610992	0.580722	1.40328	1.00185	0.62153
AC149818.2_FG006	51.8938	60.3051	57.4937	63.9702	43.0505	42.4908	33.8211	29.8192	29.4307	21.4065	17.0544	18.6969	29.5287	34.4535	32.7454	41.2938	32.2087	37.5915	98.451	85.0273	80.7609	23.2163	23.3357	27.3342	22.6295	18.6442	19.7684	16.8137	18.5656	14.8622	13.7055	12.7234	11.7705	16.3205	20.1856	17.8811	23.9119	24.4096	27.6644	42.1987	40.655	41.2716
AC149818.2_FG007	1.90124	2.00116	1.81106	0.390184	1.75083	1.77087	1.31043	1.81056	0.990359	0.270082	0.3901	0.500186	0.580171	0.420164	0.130061	1.09037	0.730198	1.44044	1.73072	1.12036	2.34438	3.07674	2.22914	2.69322	2.96435	2.65626	1.66661	2.03651	3.76127	2.54723	1.01262	1.57413	1.66431	1.83455	2.48809	1.44412	1.13198	1.90309	1.9324	3.52826	3.75693	2.79688
AC149818.2_FG008	3.57233	5.09296	3.34196	3.14148	5.81277	5.28258	3.91128	4.76147	3.64132	2.3207	3.25083	3.72138	1.94057	1.67065	1.09051	2.6709	2.34063	2.53077	2.37099	3.98128	3.00562	5.43959	3.13285	2.27115	5.84831	6.14764	4.71872	4.07301	4.51352	6.08727	1.97511	4.21104	2.84737	1.86462	2.37773	2.08596	2.9151	2.96482	2.32289	3.04713	3.94728	2.71669
AC149818.2_FG009	0.450293	0	0	0	0.250119	0.230112	0.180059	0.340105	0.36013	0.140042	0	0	0.200059	0.130051	0.580272	0.370124	0.240065	0.440135	0.150063	0.650208	0	0.150821	0.361482	0	0.170827	0.110678	0.281115	0	0	0	0.130337	0.391025	0	0	0.331077	0	0.12021	0	0.41051	0.340797	1.07198	0.170419
AC149828.2_FG002	8.72568	16.2595	10.8363	4.29203	9.41449	4.94242	7.06231	7.50231	5.43197	5.00151	4.99128	4.97185	8.84261	14.2256	15.9775	14.4749	14.944	12.2137	20.0884	17.5156	18.4044	12.0355	7.20957	11.5969	6.81298	4.1152	6.52589	7.71464	5.98794	3.95121	5.46414	4.9229	6.03563	7.65898	9.58116	6.27793	9.94742	6.53061	9.3316	12.7599	13.6953	9.67381
AC149828.2_FG004	0	0	0	1.52072	0	0	0.200066	0.210065	0	0.310094	0.610157	1.18044	0.300088	0	0	0.12004	0	0	0	0	0	0	0	0	0.261265	0	0.200797	0.331058	0.250751	0.240683	0.531375	0.721892	0.942441	0.400994	0	0.180515	0.841473	0.370602	0.290361	0	0.0801479	0
AC149828.2_FG005	1.0707	0.130076	0.570334	1.40066	0.400191	1.39068	0.0900295	0.370114	0.270098	0.190057	0	0.120045	0.690203	0.270106	0.290136	0.720242	0.240065	0.85026	2.24093	1.16037	1.37257	0.271477	0.291194	1.19587	0.331605	0.684189	0.341354	0.561794	0.401202	0	0.411063	0.541419	0.431117	0	0.581892	0	0.921614	1.22198	0.520647	0.701642	0.891645	0.781925
AC149829.2_FG002	26.067	13.6179	15.339	0	0.0900429	0	0.740243	1.73053	0.420152	0	0.190049	0	4.27126	5.17202	1.93091	2.3808	3.23087	18.4957	36.5152	27.6789	27.4513	5.33905	10.2018	5.81856	0.15073	0	0.763027	0	1.09328	2.3968	0.481245	0.501314	4.4415	6.31565	4.26387	0.992835	2.66467	6.84111	7.01873	13.4014	10.9202	9.16255
AC149829.2_FG003	0.770502	0.850494	1.23072	0.19009	0.260124	0.47023	0.570187	1.05032	0.880319	1.3404	0.600154	0.740275	2.57076	4.17163	4.18196	6.69224	6.36172	6.13187	4.26178	6.43206	4.13773	2.67455	2.40988	1.85912	0.88428	1.42875	1.19474	1.60513	1.42427	1.4441	1.76456	1.45381	1.7746	2.20547	2.31754	2.02578	4.94866	4.25691	4.14515	4.77116	4.15767	4.11012
AC149829.2_FG004	9.216	4.86283	3.00176	10.1748	6.31301	5.85286	12.6842	8.35257	9.3834	17.5553	8.66222	8.13302	7.16211	9.4537	9.8046	5.60188	14.5439	8.81269	15.3464	18.756	21.951	1.3976	2.13877	0	0.140681	0.25154	1.29514	1.8158	2.337	0.481365	2.18565	2.29602	1.52395	5.48359	0.561827	6.4083	2.64463	3.91636	0.911133	3.68863	4.47826	1.17289
AC149829.2_FG006	44.529	64.0672	38.5826	13.8766	22.6608	32.1757	16.9856	24.8376	18.2966	8.87268	8.52219	9.81364	14.5043	22.3888	25.3819	23.948	24.7367	35.971	28.902	34.421	35.9071	44.9847	37.8854	22.6914	26.0059	32.2374	26.967	13.5734	15.6469	22.6242	9.72516	16.774	24.0022	16.6914	23.4362	28.361	19.5743	33.885	41.3314	36.5756	37.0283	34.4448
AC150739.3_FG001	0.760495	1.2107	1.49087	0.810383	1.17056	1.6408	1.77058	1.48046	1.01037	1.06032	0.990254	1.13042	1.48044	1.12044	1.24058	2.70091	2.03055	1.6205	1.46061	2.38076	1.92359	1.72941	1.83754	2.27115	2.05997	1.76078	1.85737	1.46468	1.79538	2.24637	2.1656	1.66436	1.28332	2.12527	1.66542	1.70487	2.66467	2.05334	1.84229	2.46577	3.04562	3.0074
AC152495.1_FG002	7.12464	9.84572	7.8546	11.3253	10.8352	9.90484	4.42145	5.94183	4.39159	3.95119	4.71121	4.89182	5.03148	6.1324	7.08332	10.2834	8.97243	7.09217	13.4756	10.0432	8.53595	3.98166	3.414	4.70308	7.34556	8.89446	8.95553	5.10631	5.22566	5.01422	2.80726	3.63954	4.08057	4.33073	3.86256	4.60314	6.66166	5.4188	6.6783	8.45979	7.90459	6.65638
AC152495.1_FG003	4.22275	8.80512	6.07356	4.61218	4.73226	6.133	2.53083	3.97122	3.90141	4.02121	3.80097	4.3116	4.78141	4.54178	4.10192	5.32179	5.78156	4.81147	4.5619	4.89157	4.71882	10.5072	11.3967	8.40123	6.78283	8.46181	8.92541	6.4807	4.63388	5.19473	7.08834	6.36669	5.78498	4.17034	10.0527	5.90687	6.42124	5.56905	4.55566	7.34719	10.1287	7.5586
AC152495.1_FG010	9.8264	14.4384	12.2372	13.8665	18.2087	19.3094	9.59314	14.2344	13.0347	5.03152	6.95178	7.14265	5.24155	7.60297	8.03377	13.1544	11.103	11.2334	13.7157	14.4446	13.0444	4.97708	3.51441	4.85382	5.08461	6.20801	7.07808	3.26041	5.61683	5.04431	2.27589	3.15828	3.28852	4.35078	2.95962	2.91833	5.29928	5.31864	5.80722	8.44977	8.08492	7.13757
AC152495.1_FG011	0	0	0	0	0.100048	0.0800391	0	0.0300092	0	0	0	0.0500186	0	0.0600235	0.220103	0	0.0800216	0.0300092	0	0.0200064	0.0300562	0.382079	0.210865	0	0.0401946	0	0	0	0.140421	0.0802276	0.0300778	0.0501314	0	0.160398	0.0501631	0.0601718	0.130228	0.250407	0.200249	0.150352	0.150277	0.120296
AC152495.1_FG012	1.43093	1.82106	1.17069	0.520246	0.870415	0.930455	0.630207	0.790243	0.380138	0.220066	0.230059	0.250093	0.370109	0.390153	0.620291	1.7906	1.13031	1.01031	2.1709	1.65053	1.54288	1.26689	0.552265	0.653206	0.502432	0.674127	0.953784	0.411314	0.190571	0.250711	0.260674	0.280736	0.120312	0.451118	1.06346	0.230659	0.801403	1.37223	0.991232	1.67392	1.61298	1.09269
AC152495.1_FG013	0.0100065	0	0	0	0	0.0300147	0	0	0	0	0.0100026	0	0	0	0	0	0	0	0	0	0.0200374	0	0.0301235	0	0	0	0	0.0601923	0.0300901	0.0300853	0	0	0.0401039	0	0.0401305	0	0	0	0	0.100235	0.0300555	0
AC152495.1_FG015	0	0	0.110064	0	0.0900429	0.0400196	0.0800262	0.0700216	0	0.120036	0.0300077	0	0	0	0	0.0500168	0.0600162	0	0	0.0600192	0.0701311	0	0	0.0200986	0.0401946	0	0	0	0.0200601	0	0.0501297	0	0.150389	0	0.0100326	0.0100286	0	0	0.0200249	0	0.0100185	0.030074
AC152495.1_FG017	0.600391	1.2107	1.16068	1.2806	1.20057	1.72084	0.250082	0.460142	1.03037	0.350106	0.920236	0.830308	0.660195	1.44056	1.74082	1.25042	1.4704	1.21037	1.04043	1.39045	1.15215	4.97708	4.20725	4.43175	3.90892	4.72895	4.40749	1.54493	0.752254	1.72489	0.992568	1.77465	2.27589	1.79445	3.86256	3.6404	1.65289	2.13347	3.4543	3.30774	3.90721	4.03994
AC155352.2_FG001	0	0.100058	0.070041	0	0.0100048	0	0.0100033	0.0100031	0.0200072	0	0	0	0	0.0200078	0	0	0	0.0300092	0	0.0400128	0.0300562	0.110602	0.0903706	0	0.0401946	0	0	0	0	0	0	0	0	0	0	0	0	0	0.0100124	0	0.0400739	0.0100247
AC155352.2_FG010	0	0	0	0	0	0.150073	0	0	0	0.0300091	0.070018	0.210078	0	0	0	0	0	0	0	0	0	0	0	0	0	0	0	0	0	0	0	0	0	0	0	0	0	0.100163	0	0	0	0.060148
AC155376.2_FG002	0	0	0	0	0	0	0	0	0	0	0	0	0	0	0	0	0	0	0	0	0	0	0	0	0	0	0	0	0	0	0	0	0	0	0	0	0	0	0	0	0	0
AC155376.2_FG004	0	0	0.0500293	0.100047	0.0400191	0.160078	0	0	0	0	0.0600154	0	0.160047	0.0500196	0	0.220074	0	0.0400122	0.290121	0.140045	0.280524	0.402188	0.461894	0.391924	0.462237	0.613758	0.793147	0.401282	0.120361	0.13037	0.210545	0.330867	0.300779	0.691714	0.61199	0.44126	0.671175	0.170277	0.400498	0.851994	1.01187	0.631555
AC155376.2_FG005	2.65173	1.97115	2.35138	2.07098	2.33111	1.51074	1.5205	1.49046	2.53092	1.41043	1.03026	1.67062	4.64137	6.46253	6.07285	15.9253	3.72101	5.40165	14.6861	12.9742	7.41385	33.9648	39.5221	44.3477	32.1958	39.6125	30.1195	24.6287	26.69	29.3131	26.9096	23.8826	22.3178	29.3327	28.0111	21.6117	37.1551	30.3693	28.0649	45.6969	41.0057	37.2818
AC155377.1_FG001	10.8671	11.7869	10.3961	14.847	12.3959	12.9163	15.6151	15.5648	16.616	7.70233	8.12208	7.63283	5.54163	6.99273	7.02329	8.70292	7.32198	7.35225	15.2764	12.584	11.4213	15.6652	14.0878	14.9835	14.9021	16.3702	12.1683	22.5821	23.4202	22.7445	14.0764	14.6183	11.7805	9.91457	10.7951	10.4398	10.3882	10.497	12.025	15.1154	14.4767	13.814
AC155377.1_FG002	11.8377	9.86573	6.35372	2.47117	2.78133	3.97194	3.24106	4.09126	3.78137	2.76083	2.16055	2.48092	5.46161	6.63259	5.71268	8.21275	7.96215	7.55231	9.95415	8.14261	7.77453	9.4112	10.5131	8.05956	5.94879	5.65462	6.8572	4.98593	4.88463	5.01422	5.11323	6.68753	7.69994	11.9797	9.67145	8.9656	10.258	8.88443	10.3929	12.4792	10.299	10.0547
AC155390.2_FG002	0.0800521	0.370215	0.12007	0.160076	0.110052	0.0800391	0.280092	0.350108	0.0200072	0.160048	0.0300077	0.240089	0.3401	0.480188	0.990464	1.13038	1.00027	0.530162	0.170071	0.680218	0.500936	0.874759	0.3414	0.512515	0.351702	0.19117	0.351394	0.411314	0.541623	0.280796	0.561453	0.380999	0.180467	0.190472	0.491599	0.340974	1.44253	0.731188	0.740921	1.37321	0.791461	0.791949
AC155434.2_FG001	3.29214	3.7922	7.29427	11.4254	14.757	12.336	11.5138	9.35288	10.1337	2.03061	2.49064	2.78103	0.260077	0.620243	1.46068	2.74092	1.87051	2.37072	1.63068	1.59051	2.59485	1.24678	3.83573	2.69322	6.29045	7.5462	9.13625	6.02926	6.25875	6.25775	2.96768	2.68704	3.52914	0.962385	1.03336	0.712033	2.12372	1.00163	1.12139	2.79654	2.56473	2.37585
AC155434.2_FG003	0.480313	0.390227	1.15067	0.830392	0.840401	0.260127	0.240079	0.420129	0.350127	0.400121	0.490126	0.640238	0.200059	0.92036	0.570267	1.17039	1.1103	0.810248	5.01209	5.55178	3.56667	4.23303	3.68511	5.73816	3.44668	3.29014	2.65052	3.19019	1.99598	1.80512	2.81729	3.42899	3.23839	1.6541	2.95962	3.08882	3.00526	3.02491	3.85479	20.7987	20.3175	16.7813
AC155434.2_FG004	3.58233	4.53263	3.22189	2.04096	1.37065	1.87091	1.67055	2.18067	1.81066	1.43043	1.32034	1.51056	2.13063	3.95155	2.79131	5.46183	4.14112	5.40165	4.61192	4.28137	3.43642	6.59588	6.42635	6.53206	3.55722	4.2963	3.59426	2.40769	2.48745	2.76785	2.69698	2.86752	3.17823	4.45103	5.26713	3.51002	6.79189	6.3403	6.48807	6.55534	5.92093	5.43337
AC155434.2_FG005	1.37089	3.1018	0.690404	1.60076	2.45117	1.16057	0.510167	0.700216	0.860311	1.15035	1.02026	0.510189	2.66078	1.69066	1.83086	1.4905	4.14112	1.37042	4.20175	2.78089	3.38633	27.8515	23.9683	18.0084	24.8101	15.7565	15.9031	10.4735	8.18452	6.37809	8.70251	9.0036	7.0282	17.1124	11.9188	10.3897	15.6173	12.7407	13.5168	48.1326	51.2646	38.3945
AC155434.2_FG006	0	0	0	0.110052	0.190091	0.750367	3.09101	6.89212	3.54128	1.90057	1.9605	2.03075	0.17005	0.600235	0.400188	0.240081	0.63017	0.210064	0	0	0	0	0	0.0502466	0.3718	0.332033	0.943744	1.57503	1.34403	2.90825	1.24322	1.5641	1.0427	1.01251	0	0.210601	0.520912	0.310504	0.200249	0.210493	0.0500924	0.0400987
AC155496.2_FG009	13.4988	15.419	13.9382	11.9456	9.21439	10.4351	13.0143	12.1537	13.915	7.15216	6.45165	5.77214	14.4743	19.4976	19.4291	30.2201	24.2165	29.8291	29.5023	24.7779	23.8145	23.1158	19.0381	18.551	15.5151	14.7906	11.586	11.9883	13.5004	11.7032	8.90303	10.8384	9.04342	12.5311	15.0991	12.8367	18.1918	19.6018	18.7233	17.952	16.9513	20.1195
AC155610.2_FG007	0.20013	0	0.12007	0	0	0	0.140046	0.240074	0	0	0.0200051	0	0.160047	0.23009	0.0400188	0.230077	0	0.120037	0.230096	0.180058	0.510955	1.13618	2.49021	2.14051	1.68817	1.47906	1.97785	0.471506	0.782344	1.12319	0.64166	1.04273	1.95506	3.27813	1.65538	1.65473	3.12547	1.87304	4.49559	3.68863	5.76063	2.86706
AC155610.2_FG009	1.27083	2.51146	0.950557	0	0.530253	0	2.63086	5.17159	2.65096	5.59169	6.07156	4.10152	2.49073	5.39211	3.76176	2.36079	6.88186	7.8424	2.83118	4.58147	5.69063	0	0.883624	2.2812	2.1906	0	1.54613	0	1.24373	0.792247	1.28332	0.671761	4.05049	2.49619	1.66542	0.230659	2.29402	1.09177	1.63203	3.99936	3.53653	1.97486
AC155622.2_FG001	17.6915	24.9045	16.9299	7.82369	8.21392	10.305	6.81223	8.02247	7.21261	6.89208	6.10156	6.76251	11.4134	15.336	16.0575	18.9964	18.545	16.9952	27.3314	24.3978	23.1833	18.6012	14.881	15.4659	10.541	9.32711	10.6322	9.28967	8.80638	8.83506	8.21124	9.39463	9.5748	16.6914	12.0893	13.7994	17.701	16.7772	15.7396	26.0309	21.0989	19.5581
AC155622.2_FG004	1.90124	1.46085	2.25132	0.430203	0.560267	0.930455	0.0900295	0.440136	0.450163	0.0400121	0.31008	0.250093	0.400118	1.0304	1.37064	1.04035	1.04028	1.50046	1.65069	1.39045	0.871629	5.00724	1.92791	1.59784	1.29627	0.523203	0.642549	0.561794	0.601803	1.36387	0.501297	0.711866	1.02265	2.12527	0.722349	0.481375	1.53268	1.87304	1.14142	1.86436	0.781442	0.882171
AC155624.2_FG006	18.3419	27.2558	23.5538	9.01426	9.66461	13.8968	4.5715	7.10219	7.88285	3.51106	7.74199	7.65284	9.75287	12.6449	17.2081	13.0644	10.3728	11.3335	19.9583	20.4466	19.6167	43.004	55.5378	55.4924	27.1514	44.8748	44.5668	17.9473	14.8044	19.0039	15.3597	21.7069	23.15	23.5885	25.0615	26.0945	21.2372	22.1059	28.2051	38.9712	38.0602	40.9107
AC155624.2_FG011	195.277	241.42	157.792	144.698	134.314	151.494	152.63	154.958	168.131	152.796	153.679	183.988	168.43	172.808	180.695	175.869	206.086	170.842	179.695	184.669	169.326	79.221	57.7468	56.8892	50.8763	47.9033	52.93	55.6377	58.2646	46.4718	60.4163	51.5551	62.9631	67.768	57.828	69.6489	62.5595	67.4496	71.2286	81.1098	64.2586	67.6565
AC159612.1_FG007	9.93647	7.77452	4.04237	2.3211	14.2768	7.93388	3.40111	6.47199	3.73135	0.480145	3.23083	1.53057	3.81112	4.18163	2.84133	0.950319	2.02055	10.5532	4.01167	4.17134	4.65871	6.75676	4.65911	3.31628	4.95398	4.85975	3.22279	0.371186	3.70109	3.4197	0.761971	5.05325	4.86259	5.98483	4.2438	5.71632	1.92337	11.689	12.846	6.51525	7.84448	7.70897
AC165171.2_FG002	0	0.320186	0	0	0	0	0	0	0	0	0	0	0	0	0	0	0	0	0	0	0	0	0	0	0	0	0	0	0	0	0	0	0	0	0	0	0	0	0	0	0	0
AC165178.2_FG004	0.69045	0	0.070041	0.680321	0.23011	0.0700342	0.120039	0.300092	0.200072	0.290088	0.340087	0.150056	0	0.0700274	0	0.360121	0.150041	0.120037	0.440183	0.540173	0.400749	0.0603282	0.210865	0.904439	0.22107	0.332033	1.31522	1.02327	0.611833	0.912589	0.972516	0.320841	0.431117	0.31077	0.632055	0.100286	0.220386	0.0701139	0.350436	0.591384	0.390721	0.390962
AC166636.1_FG007	1.50098	0.890518	1.21071	0	0.540258	0.0300147	0.150049	0.250077	0.0600217	0.160048	0.100026	0	0	0.330129	0.32015	0	0.150041	0	0.300125	0.28009	0.541011	30.8981	52.2643	33.414	15.8166	13.1505	13.9654	3.80214	6.77028	5.75633	4.08056	3.40894	4.03044	4.08011	4.13344	3.63037	2.06361	6.00976	8.75088	8.30944	13.8856	12.0898
AC166636.1_FG008	5.74374	8.52496	3.20187	1.2706	3.26155	2.47121	2.1407	2.30071	1.03037	0.340103	0.370095	0.670249	1.87055	2.77108	3.69173	8.0427	3.86104	2.84087	7.03293	14.1345	6.07135	8.10409	10.1416	7.70783	3.73809	5.72505	4.9396	4.09307	3.38013	3.60021	3.23838	5.44427	5.18342	3.87962	4.51468	6.78939	9.86728	6.56066	8.39043	10.264	12.8738	7.56863
AC166636.1_FG009	0.140091	0	0.150088	0.0400189	0	0.0100049	0.100033	0.100031	0.0400145	0.160048	0.0800205	0.0100037	0.0700206	0.18007	0.140066	0.340114	0.190051	0.400122	0.300125	0.240077	0.350655	0.412243	0.59243	0.221085	0.733551	0.452772	0.512031	0.160513	0.130391	0.170484	0.280726	0.601577	0.190493	0.220547	0.591925	0.351002	0.701228	0.731188	0.41051	0.210493	0.651202	0.340839
AC177831.3_FG004	3.92256	3.02176	2.95173	3.93186	3.63173	3.77184	3.13103	1.82056	1.49054	1.05032	0.630162	1.23046	1.86055	2.03079	1.47069	2.94099	2.02055	2.69082	2.26094	2.8109	3.62678	0.603282	0.793253	1.59784	2.45187	1.05647	1.66661	0.451442	0.782344	0.350996	1.23319	0.541419	1.0828	1.16288	1.4447	1.13324	2.25395	1.01164	1.71213	3.20751	2.66492	4.30059
AC177833.2_FG001	0.100065	0	0	0	0	0	0	0	0	0	0	0	0	0	0	0	0	0	0	0	0	0	0.0702883	0	0.0401946	0	0	0.0601923	0	0	0	0	0	0	0	0	0	0	0.0200249	0.0601407	0	0.030074
AC177837.3_FG002	0	0	0	0	0	0	0	0	0	0	0	0	0	0	0	0	0	0	0	0	0	0	0	0	0	0	0	0	0	0	0	0	0	0	0	0	0	0	0	0	0	0
AC177838.2_FG015	1.20078	1.09063	0.250146	0.100047	0.580277	1.09053	0.440144	0.26008	0.490177	0.210063	0.380097	0.150056	0.650192	0.650254	0.870408	1.51051	1.03028	0.910278	1.10046	1.40045	1.66311	6.73665	5.38207	5.83866	4.86354	5.05093	4.5882	3.08987	3.15947	1.91543	2.28591	2.7472	2.73709	3.49867	1.26411	1.90544	5.37942	3.63591	4.65579	4.02943	3.18588	3.30814
AC177844.2_FG003	0	0	0	0	0	0	0	0	0	0	0	0	0	0	0	0	0	0	0	0	0	0	0	0	0	0	0	0	0	0	0	0	0	0	0	0	0	0	0	0	0	0
AC177850.2_FG003	0.020013	0	0	0	0.0400191	0	0	0	0	0	0.0200051	0	0.0200059	0	0	0	0	0	0	0	0	0.0301641	0	0	0	0	0.110438	0.170545	0	0	0	0	0	0	0	0	0	0	0.0200249	0	0	0
AC177850.2_FG005	2.35153	2.85166	1.64096	0.250118	0.150072	0.750367	2.65087	3.70114	0.980355	3.70112	2.49064	2.681	5.52163	7.23283	6.60309	8.67291	12.1833	8.07247	6.85285	5.50176	6.1515	1.97072	2.76132	2.33144	1.60778	1.00616	1.71681	0.712275	2.2367	1.27361	2.50648	1.64431	2.1255	3.96984	3.47129	4.56303	5.52968	4.50732	3.35417	3.63851	4.2278	5.57372
AC177860.4_FG002	0	0.0200116	0	0	0	0	0.0200066	0	0.0100036	0	0	0.0300111	0	0	0	0.0500168	0.0300081	0	0	0	0	0	0	0	0	0	0	0	0	0	0.0401038	0.0200526	0.0200519	0	0.0200652	0	0	0	0	0.0200469	0.020037	0
AC177890.3_FG005	0	0.220128	0	0	0	0.550269	0.380125	0	0	0.0300091	0	0	0.230068	0.260102	0.370173	0.0900302	0.400108	0.200061	0	0.220071	0.530992	1.36744	0	0.15074	0.120584	0	0	0.10032	0.341022	0	0.300778	0	0.0902337	0	0.371207	0.631804	0.811421	0.0701139	0.220274	0.661548	0.220407	0
AC177893.3_FG003	0	0	0	0	0	0	0	0	0	0.0900272	0	0	0	0	0	0	0	0	0	0	0	0	0.0401647	0.0703452	0	0.0402464	0	0	0.250751	0	0	0	0	0	0	0	0	0.0901464	0	0.150352	0	0
AC177893.3_FG006	0	0	0	0	0	0	0	0	0	0	0	0	0	0	0	0	0	0	0	0	0	0	0	0	0	0	0	0	0	0	0	0	0	0	0	0	0	0	0	0	0	0
AC177897.2_FG002	0	1.81105	2.00117	0	0.0800382	0.790386	0.180059	0.470145	0.460167	0.0300091	0.0600154	0.170063	0.0600177	0.41016	0.47022	0.390131	0.0300081	0.760232	0.370154	0.330106	0.130243	10.2659	20.5643	18.2496	5.15495	8.47187	13.4534	5.38721	6.34902	5.84658	4.3312	5.27382	3.89007	2.63653	2.34763	4.64326	1.63286	3.96644	6.26779	3.84901	4.29793	7.03732
AC177897.2_FG022	0	0	0	0	0	0	0.0400131	0	0	0	0	0.0500186	0	0	0	0	0	0	0	0	0	0	0	0.0904439	0.0703405	0	0	0	0	0.0501422	0.0701816	0.0501314	0	0	0	0.0501432	0	0	0	0	0	0
AC177897.2_FG029	0	0	0	0	0	0	0	0	0	0	0	0	0	0	0	0	0	0	0	0	0	0	0	0	0	0	0	0	0	0	0	0	0	0	0	0	0	0	0	0	0	0
AC177899.2_FG009	0.0400261	0	0.210123	0.0600284	0.130062	0	0.0800262	0.250077	0.0200072	0.0700211	0.110028	0.0800297	0.250074	0.390153	0.17008	0.640215	0.600162	0.680208	0.0800333	0.180058	0.0601123	0.211149	0.0702883	0.281381	0.0803891	0.342095	0.230916	0.290929	0.0200601	0.090256	0	0	0.230597	0.240596	0.341109	0.140401	0.671175	0.560911	0.57071	0.300704	0.410758	0.531308
AC177899.2_FG012	0	0	0	0	0	0	0	0	0	0	0	0	0	0	0	0	0	0	0	0	0	0	0.0200824	0	0	0	0	0.0300961	0	0	0	0	0	0	0	0	0	0	0	0	0	0.030074
AC177900.4_FG001	0	0	0	0	0	0	0	0	0	0	0	0	0	0	0	0	0	0	0	0	0	0	0	0	0	0	0	0	0	0	0	0	0	0	0	0	0	0	0	0	0	0
AC177905.2_FG001	0	0	0	0	0	0	0	0	0	0	0	0	0.27008	0	0	0	0	0.960294	0	0	0	0	0.903706	0	0.140681	0	0	1.90609	0	0	0.170441	0.170447	0.952467	3.78939	2.29747	2.02578	4.12723	2.78452	0.750934	1.66389	0.500924	0.170419
AC177905.2_FG003	0	0	0	0	0	0	0	0	0	0.3301	0	0	0.0400118	0	0	1.98066	0.650176	0.470144	0.130054	0	0	0.432352	0.130535	0	0	0	0	0	0	0	0.100259	0	0	0	0.250816	0	0	0	0.100124	0	0	0.0200493
AC177908.3_FG002	3.9926	5.38313	7.11417	2.36111	1.84088	3.0715	2.80092	2.04063	1.6706	1.77053	1.66043	2.11078	5.49162	7.28285	8.79412	9.26311	7.18194	7.14218	13.2755	16.0051	7.20346	6.44506	6.00462	5.9693	4.23048	4.80945	3.81514	3.17013	3.78133	3.46984	3.30856	3.91025	2.96769	6.6966	10.1229	9.69769	12.1212	8.56391	10.9536	12.2888	12.463	10.5861
AC177908.3_FG003	0	0	0	0	0	0	0	0	0	0	0	0	0	0	0	0	0	0	0	0	0	0	0	0	0	0	0	0	0	0	0	0	0	0	0	0	0	0	0	0	0	0
AC177908.3_FG006	0	0	0	0	0	0	0	0	0	0	0	0	0	0	0	0	0	0	0	0	0	0	0	0	0	0	0	0	0	0	0	0	0	0	0	0	0	0	0	0	0	0
AC177911.4_FG005	0.0800521	0	0	0	0	0	0	0	0.0600217	0	0	0	0	0.0600235	0	0	0.0100027	0	0	0	0.430805	0	0	0	0.160778	0.221355	0.180717	0.371186	0.611833	0	0.170441	0	0	0.110273	0	0	0.0400702	0.120195	0.150187	0.200469	0.0901664	0
AC177920.3_FG008	0	0	0	0	0	0	0	0	0	0	0.0300077	0	0	0	0	0	0	0	0	0	0	0	0	0	0	0	0	0	0	0	0	0	0	0	0.0501631	0	0	0	0	0	0	0
AC177922.2_FG002	0.370241	0.420244	0	0	0	0	0.350115	0	0	0.110033	0.180046	0.0500186	6.772	6.1424	10.8451	4.82162	13.2336	5.41165	1.90079	1.71055	1.61301	0	0	0	0	0.25154	0	0	0	0	0.0401038	0.0300788	0	1.75435	4.50465	6.65901	4.53795	5.17841	6.36792	0.501173	1.48274	0.481184
AC177924.2_FG001	0	0	0.0300176	0	0	0.0600293	0	0	0.0200072	0	0.0600154	0	0	0	0	0	0.0500135	0.0600183	0	0	0.0601123	0.261422	0.602471	0.0602959	0.211021	0.181109	0.170677	0.0601923	0	0	0.0802075	0.170447	0.0300779	0.150373	0.240783	0.0401145	0.350614	0.0200325	0.0500622	0	0.0300555	0.330814
AC177924.2_FG003	23.5754	10.9063	13.1777	13.2663	13.1463	10.7653	1.32043	2.72084	1.06038	1.14034	0.510131	0.910338	28.1883	25.8001	25.1618	39.3732	31.6986	24.6875	16.9571	22.5872	8.43576	90.1303	81.5745	58.1253	56.0413	38.5561	26.224	17.4056	8.85653	7.78207	9.53467	23.6119	23.922	42.0242	44.3542	48.3079	95.5773	72.2774	88.2297	84.4075	93.9834	63.6567
AC177926.2_FG003	0	0	0	0	0	0	0	0	0	0	0	0	0	0	0	0	0	0	0	0	0	0	0	0	0	0	0	0	0	0	0	0	0	0	0	0	0	0	0	0	0	0
AC177930.2_FG001	0	0	0	0	0	0	0	0.0300092	0	0.20006	0	0	0.300088	0.0200078	0.240113	0.100034	0.230062	0.0400122	0	0	0.0701311	0.66361	0	0.0502466	0	0	0	0.0802564	0	0	0	0	0	0.270671	0.521696	0.300859	0	0	0	0.230539	0	0
AC177930.2_FG002	0	0	0	0	0	0	0	0.13004	0.270098	0	0.0900231	0	0.200059	0.110043	0.290136	0.520174	0.330089	0.250076	0	0.150048	0.240449	0.794321	0	0	0	0	0	0	0	0	0	0.0902365	0	0	0	0.110315	0.721263	0.530862	0	0.29068	0	0.400987
AC177936.6_FG008	64.0217	55.7724	50.7597	52.3447	44.7213	40.1696	59.5895	53.9066	46.5268	38.6917	36.6094	40.0849	44.9933	60.3736	75.4854	77.2659	58.9259	66.1502	81.574	70.5226	64.6909	76.2448	69.244	57.3615	51.9917	58.7396	48.7936	60.7139	54.7039	56.1392	43.9437	45.8502	38.991	43.959	58.731	39.8538	51.1095	45.3937	45.1762	62.1554	56.6445	65.7318
AC177941.3_FG001	0	0	0	0	0	0	0	0	0	0.010003	0	0	0	0	0	0.0100034	0	0	0	0	0.0300562	0	0	0	0	0	0	0	0	0	0	0	0	0	0	0	0	0	0	0.0200469	0	0.0200493
AC177941.3_FG006	0	0	0	0	0	0	0	0	0	0	0	0	0	0	0	0	0	0	0	0	0	0	0	0	0	0	0	0	0	0	0	0	0	0	0	0	0	0	0	0	0	0
AC177946.2_FG004	2.06134	1.50087	1.91112	0	2.39114	1.81089	0.270089	1.6205	0.190069	0	0.240062	0	2.30068	0.670262	0.570267	0	1.19032	4.11126	0	0.190061	1.52285	0.66361	0.301235	0.321578	0.422043	0.56345	0	0	0	0	0.441141	0	0.330857	0	0	0.631804	0	0.811318	0.560697	1.10258	0.310573	0.791949
AC177947.2_FG003	0	0	0	0	0.330157	0.0700342	0.500164	0.120037	0	0.410124	0	0.0300111	1.64048	1.68066	1.53072	0.400134	1.1003	0.870266	0.590246	0.420135	0.330618	1.35738	0.291194	0.361776	0.683307	0.171047	0	0.0802564	0.0501503	0.0501422	0.701816	0.391025	0.62161	0.621541	3.89266	4.81375	2.43426	1.43233	1.22152	0.801876	0.821516	0.691703
AC182105.3_FG006	0	0	0	0	0	0	0	0	0	0	0	0	0	0	0	0	0	0	0	0	0	0	0	0	0	0	0	0	0	0	0	0	0	0	0	0	0	0	0	0	0	0
AC182413.4_FG002	0	0	0	0	0	0	0	0	0	0	0	0	0	0	0	0	0	0	0	0	0.0701311	0	0	0	0	0	0	0	0	0	0	0	0	0	0	0.0601718	0	0	0	0	0	0
AC182439.4_FG004	0	0	0	0	0	0	0	0	0	0	0	0	0	0	0	0	0	0	0	0	0	0	0	0	0	0	0	0	0	0	0	0	0	0	0	0	0	0	0	0	0	0
AC182482.3_FG003	3.49227	5.12298	6.39374	3.74177	3.5717	3.36164	1.2304	2.02062	1.35049	2.72082	2.75071	2.9611	4.0612	4.65182	5.80272	5.85196	4.83131	5.78177	4.09171	5.98192	3.60674	70.6041	79.6265	63.7026	39.1194	48.5472	55.0484	31.631	30.8926	38.5193	37.1762	43.6043	47.7737	66.0136	45.7387	51.9784	67.979	69.6632	63.9395	54.4674	66.3424	49.7224
AC182615.4_FG001	0	0	0	0	0	0	0	0	0	0	0	0	0	0	0	0	0	0	0	0	0	0	0	0	0	0	0	0	0	0	0	0	0	0	0	0	0	0	0	0	0	0
AC182617.3_FG001	18.442	20.702	16.9499	14.0566	16.1377	16.6982	12.0439	13.7642	11.4942	10.4231	10.4727	8.8933	13.594	21.2883	19.299	24.1281	19.9354	21.9567	33.8841	34.441	28.4131	12.9002	10.6738	8.79316	8.97344	8.10965	7.45959	5.37718	6.96085	6.01707	6.47676	7.09861	4.93278	8.89204	9.10962	8.45414	10.9792	9.235	10.423	13.1207	16.2901	14.626
AC182627.2_FG003	0	0	0	0.160076	0.130062	0	0	0.0600185	0	0	0	0	0.0400118	0	0.350164	0	0	0.0600183	0	0	0	0	0	0	0.140681	0	0.421673	0	0	0	0.240622	0.230604	0.260675	0	0.200652	0	0	0	0.390485	0.280657	0.0601109	0.100247
AC182831.3_FG004	0	0	0	0	0	0	0	0	0	0	0	0	0	0	0	0	0	0	0	0	0	0	0	0	0	0	0	0	0	0	0	0	0	0	0	0	0	0	0	0	0	0
AC182838.3_FG006	6.03393	1.94113	3.44202	2.00095	3.06146	2.64129	2.7409	4.18129	2.46089	0.840254	2.05053	3.04113	2.76081	2.49097	1.94091	1.60054	2.24061	1.46045	4.97207	2.40077	1.81339	4.33358	2.96215	6.30092	4.58218	6.43943	4.39745	2.98955	2.7382	1.10313	4.67209	5.62474	8.38171	5.03247	4.92602	5.8467	3.71651	5.1083	4.59571	4.85135	3.72688	5.4835
AC183315.4_FG006	1.90124	0.660384	1.86109	5.99283	13.7866	23.4215	17.8559	18.1856	25.8694	13.4341	12.9533	19.6573	2.88085	2.22087	3.4116	0.730245	1.65045	1.27039	0.940392	1.42046	1.32247	7.62146	15.4935	15.1041	26.5485	52.4511	62.6385	46.2578	36.6197	44.9475	18.2673	14.0468	21.7563	8.63139	5.50791	6.43839	6.30103	4.33704	4.96617	9.15141	9.34725	9.33297
AC183319.3_FG001	1.46095	0.520302	0.810474	3.86182	3.02144	3.0615	14.4447	17.5354	18.7668	77.3634	65.1867	65.2942	59.4675	56.6422	53.7752	28.7096	46.9727	29.6491	10.7245	9.0529	7.40384	15.1927	0.461894	0	0.703405	0.975976	1.41562	4.11314	3.43028	3.83087	17.6456	14.859	17.5154	10.5562	13.1126	14.4613	7.07238	6.79103	7.49932	1.72403	1.87346	1.94479
AC183372.4_FG006	0	0	0	0	0.0400191	0	0	0	0	0	0	0	0	0.0200078	0	0.0500168	0.210057	0.0600183	0	0	0	0	0.0903706	0.341677	0.0401946	0	0	0.120385	0	0	0	0	0	0.360895	0.0601957	0.0802291	0.290509	0.0400651	0.190237	0.0801876	0.0901664	0.110271
AC183412.5_FG005	0.0300196	0.0100058	0	0	0	0.0600293	0.0300098	0	0.0100036	0	0	0	0.0500147	0.0800313	0.0600281	0.0600201	0.0500135	0.0100031	0	0.0600192	0.0801498	0.0502735	0.261071	0.0904439	0.100486	0.0804928	0	0.0601923	0.0802404	0.0501422	0.0401038	0.0401051	0.140364	0.33082	0	0.230659	0.210368	0.190309	0.320398	0.0902111	0.100185	0.0801974
AC183413.3_FG006	0.270176	0	0	0	0.110052	0	0.0300098	0	0	0	0	0	0	0.110043	0.300141	0.0900302	0.100027	0.0200061	0	0.160051	0.130243	0.231258	0.0602471	0.231134	0	0	0	0.0401282	0	0	0.0701816	0.110289	0.0300779	0	0.300979	0.0300859	0	0.0200325	0.110137	0	0.0400739	0.0902221
AC183509.1_FG001	0.470306	0.0700407	0.610357	0.130061	0.0500238	0	0.750246	0.100031	0.140051	1.30039	1.1503	0.940349	5.92175	4.38171	4.63217	2.43082	4.29116	2.37072	1.70071	1.28041	2.12397	0.693774	0.321318	0	0.492383	0.130801	0.351394	0.0601923	0.270811	0.220626	0.360934	0.501314	0.972519	5.87456	5.77879	5.15472	3.51616	2.464	3.4543	1.17274	0.100185	1.00247
AC183514.3_FG006	0	0	0	0	0	0	0	0	0	0	0	0	0	0	0	0	0	0	0	0.0400128	0	0	0	0	0.0401946	0	0	0	0	0	0	0	0	0	0	0	0	0	0	0	0	0
AC183817.2_FG002	0	0	0	0	0	0	0	0	0	0	0	0	0	0	0	0	0	0	0	0	0	0	0	0	0	0	0	0	0	0	0	0	0	0	0	0	0	0	0	0	0	0
AC183888.4_FG006	0.170111	0	0.370217	0	0.2101	0.0600293	0.150049	0.0400123	0.0600217	0.270082	0.260067	0.0800297	0	0.0600235	0.190089	0.0500168	0.0300081	0.0800245	0.170071	0.190061	0.0901685	0	0	0	0	0.120739	0.0803186	0	0	0	0.0501297	0.140368	0	0	0.240783	0	0	0.0801301	0.200249	0	0.0400739	0.0501234
AC183888.4_FG008	0	0.0200116	0	0	0	0	0	0	0	0	0	0	0	0	0	0.0200067	0.0200054	0	0.0300125	0	0	0	0	0.0703452	0.0100486	0	0	0	0	0	0	0	0	0	0	0	0	0	0	0.0400938	0	0.030074
AC183914.3_FG004	0	0	0	0	0	0	0	0	0	0	0	0	0	0.0500196	0	0	0.100027	0	0	0	0	0	0	0	0	0	0.0501992	0	0	0	0	0	0	0.0601491	0	0	0	0.0300488	0	0	0	0
AC183915.4_FG001	0	0	0	0	0	0	0	0	0	0	0	0	0	0	0	0	0	0	0	0	0	0	0	0	0	0	0	0	0	0	0	0	0	0	0	0	0	0	0	0	0	0
AC183927.3_FG004	0.870567	0.500291	0.230135	0.860406	0.340162	0.230112	0.070023	0.350108	0	0.0400121	0.380097	0.0800297	0.160047	0.610239	0.260122	0.700235	0.460124	0.370113	0.210088	0.260083	0.440824	1.44788	1.10453	2.2209	0.974718	1.20739	1.99793	0.912916	1.54463	0.641821	1.07278	0.250657	1.15299	0.882187	1.28418	1.26361	2.21388	1.79291	1.62202	1.38324	3.17586	1.99491
AC183928.4_FG001	0	0	0	0	0	0	0	0	0	0	0	0	0	0	0	0	0	0	0	0	0.0200374	0.120656	0	0	0	0	0.0702788	0.0501602	0	0	0	0	0	0.190472	0	0	0	0.0500813	0	0	0.0300555	0.0200493
AC183932.3_FG007	0.140091	0.790459	0.470275	0.330156	0.110052	0.390191	0.290095	0.120037	0.260094	0.180054	0.070018	0.130048	0.240071	0.0200078	0.0500234	0.280094	0.170046	0.150046	0.460192	0.330106	0.290543	0	0.150618	0.030148	0.0502432	0.110678	0.060239	0.190609	0.0601803	0.0701991	0.0200519	0.0501314	0.150389	0	0	0.0300859	0.0400702	0.110179	0	0.250586	0.13024	0.0501234
AC183938.4_FG011	1.37089	1.83106	2.44143	1.66078	1.95093	1.72084	3.51115	1.68052	1.40051	5.38162	5.10131	5.36199	4.12122	5.95233	6.45303	6.72225	4.61125	4.74145	3.50146	3.05098	2.13399	1.46799	1.32544	3.00475	1.8188	2.66633	1.66661	2.44782	3.58073	2.91828	8.37166	5.04322	6.45672	3.83952	3.67194	4.53294	6.33108	3.78615	4.6658	3.48816	3.02558	1.84454
AC183944.4_FG003	0	0	0	0	0	0	0	0	0	0	0	0	0	0	0	0	0.0100027	0	0	0	0	0.0904923	0	0	0	0	0	0	0	0	0	0	0	0	0.0300979	0	0	0	0	0	0	0
AC183950.2_FG002	0	0	0	0	0	0	0	0	0	0	0	0	0	0	0	0	0	0	0	0	0	0	0	0	0	0	0	0	0	0	0	0	0	0	0	0	0	0	0	0	0	0
AC183950.2_FG003	0	0	0	0	0	0	0	0	0	0	0	0	0	0	0	0	0.0500135	0	0	0	0	0	0	0	0	0	0.0100398	0	0	0	0	0	0	0	0	0	0	0	0	0	0	0
AC183950.2_FG004	0	0	0	0.110052	0.0400191	0.0500245	0.0100033	0	0.140051	0	0	0.0100037	0	0.130051	0.190089	0.220074	0.0300081	0.0800245	0	0.0600192	0.0601123	0.251368	0.0702883	0	0.411994	0.412526	0.0301195	0.0300961	0.0601803	0.100284	0.0701816	0.260683	0.130338	0	0.0300979	0.411174	0.0801403	0.230374	0.310386	0.120281	0.260481	0.210518
AC183950.2_FG005	0	0.520302	0.270158	0.0800378	0.640305	0.310152	0.190062	0.170052	0.540196	0.320097	0.460118	0.690256	0.240071	0.580227	0.400188	1.46049	1.06029	0.830254	0.920383	0.680218	0.31058	0.884814	0.562306	0.89439	0.3718	0.643943	0.491952	0.842692	0.511532	1.31373	0.491271	0.972549	1.35351	0.230572	0.652121	0.66189	1.07188	0.711155	0.53066	0.511196	1.02189	0.842073
AC183968.2_FG001	0	0.0900523	0	0.160076	0.0800382	0	0	0	0.0400145	0	0.0900231	0.140052	0.210062	0.210082	0	0.280094	0.200054	0.0600183	0.100042	0	0	0	0.120494	0.422071	0	0	0	0.110352	0.0902704	0	0.0802075	0.27071	0.0501298	0.0902236	0	0.0501432	0.0901579	0.260423	0.170212	0	0.310573	0.0501234
AC184112.4_FG010	0	0	0	0	0	0	0	0	0	0	0	0	0	0	0	0	0	0	0	0	0	0	0	0	0	0	0	0	0	0	0	0	0	0	0	0	0	0	0	0	0	0
AC184116.3_FG001	0	0	0	0	0	0.170083	0	0	0	0	0.0500128	0	0	0.0600235	0	0.0300101	0.190051	0.0400122	0	0	0	0	0	0	0.0803891	0	0.0301195	0	0	0.0401138	0.0902334	0.0300788	0	0.0300745	0.0401305	0.130372	0.400702	0.100163	0	0	0.0300555	0
AC184127.3_FG003	0	0	0	0	0	0	0	0	0.080029	0	0.0400103	0	0	0	0	0	0	0	0	0	0	0	0	0	0	0	0	0	0	0	0	0	0	0	0	0	0	0	0	0	0	0
AC184130.4_FG005	0	0	0	0	0	0	0	0	0	0	0	0	0	0.0900352	0	0	0	0	0	0	0	0	0	0	0	0	0	0	0	0	0	0	0	0	0	0	0	0	0	0	0	0
AC184130.4_FG012	0.850554	1.2107	0.620363	0.240113	0.260124	0.45022	0.220072	0.160049	0.620225	0.410124	0.270069	0.300111	1.33039	2.66104	2.5512	4.69157	3.89105	4.27131	3.6015	2.32074	1.75328	2.06121	1.80741	2.1807	1.06516	0.744559	0.883505	0.361154	0.611833	0.942674	0.511323	0.912392	0.651688	0.932311	3.46126	2.22636	5.47959	3.99649	4.53564	2.46577	2.85527	2.67659
AC184133.3_FG001	4.24276	3.0918	4.76279	2.39113	2.56122	3.84188	0.450147	0.570176	0.490177	1.05032	0.930239	0.680253	1.00029	0.720282	0.740347	2.17073	1.36037	1.68051	2.71113	2.43078	3.25609	6.50539	5.83392	5.61757	4.55203	7.82793	1.15458	1.43458	1.67502	1.07304	1.54399	1.3335	1.56405	0.521292	2.26737	0.521489	2.37416	1.27207	0.971208	1.77415	1.62299	3.23797
AC184164.2_FG004	0	0	0	0	0	0	0	0	0	0	0	0	0	0	0	0	0	0	0	0	0	0	0	0	0	0	0	0	0	0	0	0	0	0	0	0	0	0	0	0	0	0
AC184164.2_FG006	0	0	0	0	0	0	0	0	0	0	0	0	0	0	0	0	0	0	0	0	0	0	0	0	0	0	0	0	0	0	0	0	0	0	0	0	0	0	0	0	0	0
AC184169.3_FG001	2.11137	0.560326	0.370217	0.340161	0.240114	1.05051	0.180059	0.610188	0.240087	0.0800242	0.300077	0.600223	1.05031	0.940368	0.780366	1.57053	1.93052	2.97091	1.9308	1.13036	2.10393	4.40396	1.25515	2.13046	0.773745	2.03244	1.12446	1.05336	0.300901	0.551565	1.23319	0.0601577	0.47122	0.531317	1.60522	0.621776	2.74481	0.801302	1.55193	1.01237	2.09386	0.691703
AC184170.4_FG002	0.210137	0	0	0	0	0	0.280092	0	0	0.0800242	0	0	1.3504	1.35053	2.30108	0.710238	1.8405	0.920281	0	0.430138	0.380711	1.8199	0	0	0	0	0	0	0	0	0	0	0	0	1.3845	1.43409	0.340596	0.320521	1.21151	0.240563	0.160296	0.92227
AC184171.4_FG002	0	0	0	0	0	0	0	0	0	0	0	0	0	0	0	0	0	0	0	0	0	0	0	0	0	0	0	0	0	0	0	0	0	0	0	0	0	0	0	0	0	0
AC184172.3_FG001	0.0800521	0	0.0400234	0.180085	0	0	0	0	0	0	0	0	0	0	0	0	0	0	0	0	0	0	0	0	0	0.0402464	0	0	0	0	0	0.0300788	0	0	0	0	0	0.0400651	0.0700871	0	0	0
AC184699.3_FG005	0.100065	0	0	0	0.0300143	0.0700342	0	0.0500154	0	0.0400121	0.0300077	0.150056	0	0.0700274	0	0.0900302	0.0800216	0.0300092	0.170071	0	0.150281	0.372024	0.923789	1.09538	0.693356	0.81499	0.823266	0.521666	1.02306	1.31373	1.09283	0.471235	0.591532	0.0701739	0.431403	0.461317	0.520912	0.631025	0.710884	0.751759	0.631165	0.651604
AC184764.3_FG003	0	0	0	0	0	0	0	0	0	0	0	0	0	0	0.32015	0	0	0	0	0	0	0	0	0	0	0	0	0	0	0	0	0	0	0	0.311011	0.140401	0	0	0.0600747	0	0	0.030074
AC184764.3_FG006	0	0	0	0	0	0	0	0	0	0	0	0	0	0	0	0	0	0	0	0	0	0	0	0	0	0	0	0	0	0	0	0	0	0	0	0	0	0	0	0	0	0
AC184765.4_FG005	0	0	0	0	0.0700334	0	0.240079	0.100031	0	0.0800242	0.070018	0.0100037	0.420124	0.830325	0.610286	0.220074	0.470127	0.120037	0.0300125	0.050016	0	0.301641	0	0	0.0401946	0	0.321275	0	0.0200601	0.0300853	0.0401038	0	0.180467	1.02253	1.51493	1.65473	0.180316	0.711155	0.800996	0.0400938	0	0.120296
AC184771.4_FG003	0	0	0	0	0	0	0	0	0	0	0	0	0	0	0	0	0	0	0	0	0	0	0	0	0	0	0	0	0	0	0	0	0	0	0	0	0	0	0	0	0	0
AC184775.2_FG002	0	0	0.0800469	0	0	0	0	0	0	0	0	0	0	0	0	0.0700235	0	0	0	0	0	0.0904923	0	0	0.0401946	0.050308	0	0	0	0	0	0.0300788	0	0	0	0.0601718	0	0	0	0.160375	0.0300555	0.030074
AC184788.2_FG001	0	0	0.220129	0	0.0200095	0.410201	0.400131	0.630194	2.01073	0.240072	0.470121	0.320119	0.580171	1.17046	2.10098	0.100034	0.880238	0.790242	0.2401	0	0	0	0.251029	0	0	0	0	0	0.01003	0	0.110285	0	0.0902337	0.64159	0.882871	1.03295	0	0.871415	1.55193	0.190446	0.420776	0.160395
AC184789.4_FG002	0	0	0	0	0	0	0	0	0	0	0	0	0	0	0	0	0	0	0	0	0	0	0	0	0	0	0	0	0	0	0	0	0	0	0	0	0	0	0	0	0	0
AC184794.2_FG003	0	0	0	0	0	0	0	0	0	0	0	0	0	0	0	0	0	0	0	0	0	0	0	0	0	0	0	0	0	0	0	0	0	0	0	0	0	0	0	0	0	0
AC184831.3_FG003	0.69045	1.12065	1.69099	0.940444	1.90091	1.95095	1.5305	2.5908	2.68097	1.55047	1.60041	1.05039	1.05031	1.97077	0.180084	0.680228	1.64044	1.9606	1.41059	1.51048	2.46461	1.47804	1.75721	1.99981	0.844086	1.84127	3.7047	2.5682	1.8355	3.66038	1.76456	2.46647	2.52654	1.40348	1.34437	1.26361	2.15377	3.72605	2.71337	1.44338	1.72318	1.90469
AC184831.3_FG005	0	0	0	0	0	0	0	0	0	0	0	0	0	0	0	0	0	0	0	0	0	0	0	0	0	0	0	0	0	0	0	0	0	0	0	0	0	0	0	0	0	0
AC184831.3_FG008	0	0	0	0	0	0	0	0	0	0	0	0	0	0	0	0	0	0	0	0	0	0	0	0	0	0	0	0	0	0	0	0	0	0	0	0	0	0	0	0	0	0
AC184836.3_FG002	0	0	0	0	0	0	0	0	0	0	0	0	0	0	0	0	0	0	0	0	0	0	0	0	0	0	0	0	0	0	0	0	0	0	0	0	0	0	0	0	0	0
AC184857.2_FG006	0	0	0	0	0	0	0	0	0	0	0	0	0	0	0	0	0	0	0	0	0	0	0	0	0	0	0	0	0	0	0	0	0	0	0	0	0	0	0	0	0	0
AC184871.2_FG009	0	0	0	0	0	0	0	0	0	0	0	0	0	0	0	0	0	0	0	0	0	0	0	0	0	0	0	0	0	0	0	0	0	0	0	0	0	0	0	0	0	0
AC185108.3_FG006	0	0	0	0	0	0	0	0	0	0	0	0	0	0	0	0	0	0	0	0	0	0	0	0	0	0	0	0	0	0	0	0	0	0	0	0	0	0	0	0	0	0
AC185108.3_FG010	0.620404	1.26073	1.09064	0.680321	0.910434	0.570279	0.810266	1.10034	1.80065	0.410124	0.370095	0.980364	0.6802	0.500196	0.260122	0.930312	2.07056	1.58048	0.950396	1.02033	1.43268	0.914978	1.17482	0.452219	1.05511	0.523203	1.01402	0.892852	0.682043	1.81515	0.681764	0.70184	0.761973	1.44358	0.551794	0.361031	1.09191	1.26205	1.83228	3.13734	1.52281	1.63402
AC185108.3_FG011	0	0	0	0	0	0	0	0	0	0	0	0	0	0	0	0	0	0	0	0	0	0	0	0	0	0	0	0	0	0	0	0	0	0	0	0	0	0	0	0	0	0
AC185122.3_FG009	0	0	0	0	0	0	0	0	0	0	0	0	0	0	0	0	0	0	0	0	0	0	0	0	0	0	0	0	0	0	0	0	0	0	0	0	0	0	0	0	0	0
AC185126.3_FG006	0	0	0	0	0	0	0	0	0	0	0	0	0	0	0	0	0	0	0	0	0	0	0	0	0	0	0	0	0	0	0	0	0	0	0	0	0	0	0	0	0	0
AC185130.2_FG004	0	0	0	0	0.4202	0	0.860282	0.330102	0.230083	0.560169	0.0200051	0.590219	0.280083	0.440172	0.610286	0	0	0.0300092	0	0	0.0300562	0	0	0	0	0	0	0.0300961	0.0601803	0.19054	0.2707	0.0802103	0.10026	0	0	0	0	0	0	0	0	0
AC185130.2_FG005	0	0.270157	0	0	0	0	0	0	0	0	0	0	0	0	0	0	0.0200054	0.0500153	0	0	0.110206	0	0	0	0.110535	0	0.261036	0	0.0501503	0	0	0	0	0	0	0	0	0	0	0	0.0500924	0
AC185217.3_FG004	0	0	0	0	0	0	0	0	0	0	0	0	0	0	0	0	0	0	0	0	0	0	0	0	0	0	0	0	0	0	0	0	0	0	0	0	0	0	0	0	0	0
AC185217.3_FG007	1.26082	0.440256	1.48087	1.20057	1.0405	0.47023	0.58019	0.6502	0.820297	0.940284	0.460118	0.330123	0.660195	0.580227	1.10052	0.590198	0.800216	0.990303	0.630263	1.74056	1.5529	1.287	1.89778	1.27626	0.773745	1.26776	0.341354	0.471506	1.02306	0.441252	0.250648	0.832181	0.902337	0.621541	0.501631	0.671919	1.59279	0.610992	1.51188	0.621454	2.43449	0.972393
AC185226.4_FG001	12.1279	15.2289	11.4467	6.42303	4.8323	6.49317	8.17268	8.87273	8.40304	8.08244	7.24186	7.12264	12.9238	16.4764	16.4177	29.72	23.4563	23.4472	20.9487	18.696	16.07	22.4723	22.0705	21.2443	13.1537	16.823	13.5437	12.219	14.8144	14.3908	12.3018	16.774	12.6427	20.4808	22.7741	15.9756	28.8906	22.4665	28.9159	24.8281	24.395	22.2648
AC185252.4_FG002	0	0	0	0	0	0	0	0	0	0	0	0	0	0	0	0	0	0	0	0	0	0	0	0	0	0	0	0	0	0	0	0	0	0	0	0	0	0	0	0	0	0
AC185254.4_FG002	0	0	0	0	0.370176	0	0	0	0	0	0.190049	0	0	0.0700274	0	0.190064	0.360097	0	0.0900375	0.480154	0.0801498	0	0	0	0	0	0	0	0	0	0	0	0	0	0	0	0	0.210342	0.700871	0	0.0901664	0.140345
AC185256.3_FG002	0.140091	0.210122	0.070041	0.17008	0.280134	0.0400196	0	0.320099	0.0200072	0.450136	0.070018	0.120045	1.48044	3.25127	3.09145	0.480161	1.22033	1.88057	0.60025	0.28009	0.250468	0.754103	0.150618	0.693403	0.0602918	0.050308	0.0501992	0	0.240721	0.220626	0.401037	0.0601577	0.240623	2.10522	3.71207	4.37249	0.851491	2.13347	1.98246	0.641501	0.551017	0.781925
AC185256.3_FG003	0	0	0	0	0	0	0	0	0	0	0	0	0	0	0	0	0	0	0	0	0	0	0	0	0	0	0	0	0	0	0.100259	0	0	0	0	0	0	0	0	0	0	0
AC185261.4_FG002	0	0	0	0	0	0	0	0	0	0	0	0	0	0	0	0	0	0	0	0	0	0	0	0	0	0	0	0	0	0	0	0	0	0	0	0	0	0	0	0	0	0
AC185265.3_FG003	0	0	0	0	0	0.150073	0	0	0	0	0	0	0	0	0	0	0	0	0	0	0	0	0	0	0	0	0	0	0	0	0	0	0	0	0	0	0	0	0	0	0	0
AC185276.2_FG004	4.72308	8.17475	7.52441	8.92422	8.42402	9.69474	10.4034	9.05279	7.90286	4.89148	4.6812	3.45128	2.25066	2.57101	1.44068	4.24142	4.72128	6.09186	4.73197	5.84187	6.28174	5.06757	3.91606	4.4418	2.04992	4.02464	2.52	1.63522	2.64793	1.88535	1.28332	1.25329	1.88488	0.852112	2.3075	0.81232	0.881543	2.53412	2.10261	2.48582	2.77512	2.62646
AC185276.2_FG006	0	0	0	0	0	0	0	0	0	0	0	0	0	0	0	0	0.0300081	0	0	0	0	0	0	0	0	0	0	0	0	0	0	0	0	0	0	0	0	0	0	0.400938	0	0
AC185281.5_FG006	0	0	0.0300176	0	0	0	0	0	0	0	0	0	0	0	0	0	0.0300081	0.0800245	0	0	0	0	0	0.170838	0	0	0.190757	0	0	0.090256	0.160415	0.0300788	0.0200519	0	0	0	0.0300526	0	0.0300373	0	0	0.030074
AC185300.4_FG002	3.77246	2.03118	2.97174	1.21057	1.52072	0.840411	0.900295	1.74054	0.720261	1.25038	1.91049	0.850316	3.12092	4.48175	4.98234	5.38181	4.22114	3.70113	6.57274	7.60244	4.93923	3.79062	3.76544	3.17559	1.05511	1.85134	2.45976	1.94622	2.10631	2.12603	1.70441	1.30342	2.3561	4.55128	4.6752	3.05873	4.06712	4.2469	3.26406	5.83365	6.74244	5.39328
AC185305.3_FG003	0	0	0.840492	0	0.300143	0	0	0	0	0	0	0	0	1.46057	0	1.7806	0.59016	0	0	0.220071	0	0	0	0	0.22107	1.33819	0	0.872788	0	0	0	0	0	0	0.300979	0	0	0	0.180224	0.471102	0	0
AC185415.3_FG005	5.9939	6.85398	6.55384	5.54262	5.4626	5.37263	4.96163	5.15159	4.51163	4.13125	4.05104	3.5113	5.24155	5.64221	5.10239	7.40248	7.24196	5.84179	8.96373	8.05258	9.48773	13.1214	11.7381	11.7175	9.28494	9.18624	11.0639	8.71785	7.91371	7.25057	6.94797	6.13608	6.91792	8.59129	9.61125	9.01574	10.829	10.3067	11.3241	11.3866	13.7654	13.9042
AC185422.3_FG005	0	0.380221	0	0.36017	0.160076	0.0800391	0	0.0500154	0.0500181	0.0900272	0.290074	0.120045	0.230068	0.160063	0.310145	0.0900302	0.100027	0	0.290121	0.270087	0.130243	2.89575	2.42997	2.29125	2.70308	2.6462	2.5702	1.72551	1.14343	1.68478	2.49646	1.71449	1.15299	0.671665	0.762479	1.88538	1.60281	1.43233	1.05131	4.701	2.39442	2.11521
AC185427.5_FG004	2.74179	2.10122	2.20129	0.950449	0.520248	2.64129	0.400131	0.330102	0.240087	0.440133	0	0.580215	0.390115	0.660258	0.900422	0.530178	1.50041	0.420128	0.900375	1.18038	1.64307	5.26866	1.68692	2.1606	0.522529	0.905544	1.29514	0.601923	1.16349	0.0601707	0	0.691813	1.0427	0.400994	1.27414	1.62464	1.63286	0.661074	2.12264	2.24525	2.58477	2.06508
AC185443.3_FG004	0	0	0	0	0.0200095	0	0	0	0	0	0	0	0	0	0	0	0	0	0	0	0	0	0	0	0	0	0	0	0	0	0	0	0	0	0	0	0	0	0	0	0.0100185	0
AC185460.3_FG004	0	0	0	0	0	0	0	0	0	0	0	0	0	0	0	0	0	0	0	0	0	0	0	0	0	0	0	0	0	0	0.100259	0	0	0	0	0	0	0	0	0	0	0
AC185466.3_FG001	0.420274	0.610355	0.640375	0.72034	0.480229	0.510249	0.570187	0.590182	0.290105	0.0800242	0.200051	0.640238	0.260077	1.00039	0.690324	0.800269	1.38037	0.72022	0.640267	1.33043	0.741385	3.44876	0.984036	2.06011	1.37666	1.29795	1.14454	0.862756	0.401202	0.792247	0.310804	0.330867	0.882285	0	0.912969	0.320916	1.42249	0.651057	1.37171	0.621454	1.16214	1.5839
AC185471.3_FG005	0	0	0	0	0	0.500245	0.270089	0.230071	0.0900326	0.120036	0.180046	0.100037	0.220065	0	0	0.0800268	0.0500135	0.0600183	0	0.0600192	0	0	0.291194	0	0	0	0.120478	0.200641	0	0.280796	0	0	0	0	0	0.180515	0	0	0.0500622	0.280657	0	0
AC185473.3_FG005	0	0	0	0	0	0	0	0	0	0	0	0	0	0	0	0	0	0	0	0	0	0	0	0	0	0	0	0	0.110331	0	0.401037	0	0	0.0100248	0	0	0.0701228	0	0	0.210493	0	0.0100247
AC185475.3_FG001	0	0.0800465	0.220129	0.0800378	0.510243	0.320157	0.310102	0.0500154	0.200072	0.340103	0.0600154	0	0	0.200078	0	0	0.0600162	0	0	0.0400128	0	0.120656	0.331359	0.924538	0.452189	0.211294	0.793147	0.672147	0.250751	0.45128	0.391012	0.62163	0.110286	0.0300745	0	0.140401	0.170298	0.420683	0.130162	0.310727	0.581072	0.130321
AC185478.4_FG005	0	0	0	0	0	0	0	0	0	0	0	0.0400149	0	0	0	0	0	0	0	0	0	8.05382	10.5432	5.75826	5.49661	4.25606	5.91346	1.26404	2.90871	2.66757	5.45411	5.50443	4.89267	9.57373	6.96264	7.67191	12.2815	8.21334	6.85853	5.24227	4.66861	2.73674
AC185478.4_FG007	0	0	0	0	0.110052	0	0	0	0	0	0	0	0	0	0	0.0600201	0	0	0	0	0	0	0	0	0	0	0	0	0	0	0	0	0	0	0	0	0	0	0	0	0	0
AC185487.4_FG001	0	0	0	0	0	0	0	0	0.240087	0	0	0	0.150044	0	0	0	0	0	0	0	0	0	0	0	0	0	0	0	0	0	0	0.0501314	0	0	0	0	0	0.230374	0	0	0	0.0501234
AC185500.3_FG001	1.17076	0.710413	1.97115	1.98094	3.30157	7.58371	9.97327	15.5748	16.656	8.78265	16.9744	17.9667	7.8023	12.0947	9.37439	6.78228	7.0119	6.33194	0.740308	1.13036	4.18783	2.01094	0.652677	1.38681	2.79352	2.30411	6.9576	4.56458	5.95785	6.80931	5.54434	6.487	11.1188	0.591466	6.16003	4.64326	2.60456	3.36547	5.27656	1.36319	2.77512	3.71915
AC185501.3_FG001	0	0	0	1.2806	0	0	0.220072	0.270083	0.450163	0	0	0.130048	0.250074	0.200078	0.600281	2.02068	1.17032	1.23038	1.23051	0.420135	0.911704	0.251368	0.220906	0.753699	0.361751	0.0704312	0.200797	0	0	0.170484	0.0902334	0.0200526	0	0	1.06346	0	0.340596	1.02166	0.420523	0.0902111	0.250462	0.581431
AC185501.3_FG006	0.360235	2.78162	1.30076	0.72034	0.0500238	0.610298	1.26041	0.810249	0.750272	0.520157	0.660169	1.20045	0.920271	1.09043	0.0800375	0.800269	1.58043	1.06032	0.570238	2.31074	1.67313	0.744048	2.39984	0.653206	1.84895	1.95195	2.65052	1.54493	1.56469	0.872475	0.982542	1.12294	1.48384	2.49619	0.150489	0.160458	1.98347	1.53249	1.36169	1.44338	0.951756	1.14281
AC185504.4_FG002	0	0	0	0	0	0	0	0	0	0	0	0	0	0	0	0	0	0	0	0	0.270506	0	0.0903706	0	0	0	0.0903585	0	0	0.521479	0	0.0300788	0	0	0.0300979	0	0	0	0	0	0	0
AC185522.2_FG002	0	0	0	0	0.0900429	0	0.260085	0.13004	0	0.120036	0	0	0.870257	0.810317	3.30155	0.730245	1.70046	0.370113	0	0.0600192	0.120225	0.422297	0	0	0.0703405	0	0	0	0.0601803	0	0.0601556	0.330867	0.310805	0.390969	1.85604	3.28939	0.911596	1.13184	1.03128	0.370868	0.0601109	0.380938
AC185530.2_FG004	0	0	0	0	0	0	0	0	0	0	0	0	0	0	0	0	0	0	0	0	0	0	0	0	0	0	0	0	0	0	0	0	0	0	0	0	0	0	0	0	0	0
AC185586.4_FG003	0	0	0	0	0	0	0	0	0	0	0	0	0	0	0	0	0	0	0	0	0	0	0	0	0	0	0	0	0	0	0	0	0	0	0	0	0	0	0	0	0	0
AC185587.3_FG003	0	0	0	0	0	0	0	0	0	0	0	0	0	0	0	0	0	0	0	0	0	0	0	0	0	0	0	0	0	0	0	0	0	0	0	0	0	0	0	0	0	0
AC185588.2_FG002	0	0	0.390228	0	0	0	0	0.0300092	0	0.120036	0.160041	0.580215	3.36099	2.50098	3.4116	1.36046	0.800216	0.380116	0.0800333	0.110035	0.140262	0.874759	0.0401647	0	0.0904378	0.0704312	0.0702788	0	0.110331	0.200569	0.0300778	0.110289	0.350909	0.290721	0.250816	0.832377	0.160281	0.0300488	0.660822	0	0.230425	0.060148
AC185593.3_FG003	9.56623	5.73333	11.5668	1.92091	3.13149	5.02245	1.8406	2.14066	1.73063	1.30039	3.08079	4.12153	5.55164	8.10317	11.3053	2.17073	4.48121	5.52169	8.52355	7.11228	7.43389	3.85095	2.24922	1.27626	1.80875	1.42875	1.2851	1.01324	0.621863	0	0.411063	0.461209	0.511324	1.27316	1.98646	3.20916	0.951666	0.51083	2.58321	2.9068	2.20407	1.63402
AC185605.3_FG003	0	0	0	0	0	0	0	0	0	0	0	0	0	0	0	0	0	0	0	0	0	0	0	0	0	0	0	0	0	0	0	0	0	0	0	0	0	0	0	0	0	0
AC185610.3_FG001	0	0	0	0	0	0	0	0	0	0	0	0	0	0	0	0	0	0	0	0	0	0	0	0	0	0	0	0	0	0	0	0	0	0	0	0	0	0	0	0	0	0
AC185611.3_FG001	0	0	0	0	0	0	0	0	0	0	0	0	0	0	0	0	0	0	0	0	0	0	0	0.110543	0	0	0	0	0	0	0	0	0	0	0	0	0	0	0	0	0	0
AC185623.4_FG010	0	0	0	0	0	0	0.0800262	0	0	0	0	0.0800297	0	0	0	0	0	0	0	0	0	0	0	0	0	0	0	0	0	0	0	0	0.110286	0	0	0	0	0.350569	0	0	0	0
AC185623.4_FG012	0	0	0	0	0	0	0	0	0	0	0	0	0	0	0	0	0	0	0	0	0	0	0	0	0.0301459	0	0	0	0	0	0	0	0	0	0	0	0	0	0	0	0	0
AC185628.3_FG010	0	0	0	0	0	0	0	0.0700216	0	0.0400121	0	0	0.200059	0	0	0	0	0	0.110046	0.0800257	0.0500936	0	0	0.15074	0	0	0	0	0.0300901	0	0.0401038	0	0	0	0	0.0401145	0	0.0200325	0	0.0200469	0.13024	0
AC185642.4_FG001	0	0	0	0	0	0	0	0	0	0	0	0	0	0	0	0	0	0.0900275	0	0	0	0	0	0	0.422043	0	0.351394	0	0	0	0.631634	0	0	0.591466	0	0	0	0	0.0700871	0	0	0
AC185648.3_FG007	0	0	0	0	0	0.0800391	0	0.0300092	0	0	0	0	0	0	0	0	0	0	0	0	0	0	0.0401647	0	0	0	0	0	0	0	0	0	0	0	0	0	0	0	0	0	0	0
AC185649.2_FG003	0	0	0	0	0	0	0	0	0	0	0	0	0	0	0	0	0	0	0	0	0	0	0	0	0	0	0	0	0	0	0	0	0	0	0	0	0	0	0	0	0	0
AC185655.3_FG004	0	0	0	0	0	0	0	0	0	0	0	0	0	0	0	0	0	0	0	0	0	0	0	0	0	0	0	0	0	0	0	0	0	0	0	0	0	0	0	0	0	0
AC185655.3_FG005	0	0	0	0	0	0	0	0	0	0	0	0	0	0	0	0	0	0	0	0	0	0	0	0	0	0	0	0	0	0	0	0	0	0	0	0	0	0	0	0	0	0
AC185656.3_FG002	0	0	0	0	0	0	0	0	0	0	0	0	0.0500147	0	0	0	0	0	0.330138	0.300096	0.290543	0	0	0	0	0	0	0	0	0	0	0.0601577	0	0.852112	0	1.01289	0	0	0	0.200469	0.310573	0.240592
AC185660.3_FG003	0	0	0	0	0	0	0	0	0	0	0	0	0	0	0	0	0	0	0	0	0	0	0	0	0	0	0	0.0401282	0	0	0	0	0	0	0	0	0	0	0	0	0	0
AC186009.3_FG001	0	0	0	0	0.100048	0	0.0600197	0	0	0	0	0	0	0	0	0	0	0.0500153	0	0	0	0.130711	0	0	0	0	0.110438	0.270865	0	0	0	0	0.240623	0.180447	0.19062	0.140401	0.180316	0	0	0	0	0
AC186013.3_FG001	0	0	0	0	0.100048	0.380186	0.070023	0	0.150054	0	0.0500128	0	1.58047	0.930364	1.67078	1.26042	0.96026	0.290089	0	0.240077	0	0	0.281153	0.683354	0.241167	0	0.200797	0.88282	1.19358	1.64467	1.44373	0.962523	0.511324	2.95733	2.71884	2.57736	0.671175	1.59259	1.52189	0.761783	1.60296	1.33328
AC186145.3_FG002	0	0	0	0.0200095	0.240114	0	0.0800262	0.100031	0.140051	0	0.0300077	0	0	0.0200078	0	0	0.0600162	0.0900275	0	0.140045	0.0300562	0	0.0602471	0	0.231119	0.19117	0.0301195	0.0601923	0.0300901	0.140398	0.0300778	0.0300788	0.110286	0.471168	0.0601957	0.190544	0	0.0801301	0.160199	0	0.230425	0.0501234
AC186147.3_FG008	0	0	0	0	0	0	0	0	0	0	0	0	0	0	0	0	0	0	0	0	0	0	0	0	0	0	0	0	0	0	0	0	0	0	0	0	0	0	0	0	0	0
AC186156.3_FG004	0	0	0	0	0	0	0	0	0	0	0	0	0.210062	0.0200078	0	0	0	0.280086	0	0	0	0	0	0.0904439	0.130632	0	0	0	0.0401202	0	0	0	0.150389	0	0.170555	0.591689	0	0	0	0	0	0
AC186156.3_FG005	0.150098	0	0	0	0	0	0.490161	0.850262	0.700253	0.410124	0.180046	0.740275	2.79082	5.22204	6.34297	0.990332	2.26061	1.76054	0.670279	0.800257	0.721348	1.32722	0.130535	0.0904439	0.0602918	0.25154	0.160637	0	0.0401202	0.371052	0.501297	1.3335	0.711843	2.45609	3.61174	9.30658	1.4826	3.31538	3.19397	1.86436	0.611128	0.481184
AC186164.3_FG001	0	0.43025	0	0	0	0	0.300098	0.0800246	0	0.0700211	0.300077	0	0.44013	0.87034	0	0.360121	0	0.400122	0	0	0.100187	0.522844	0.130535	0.231134	0	0	0	0	0	0.350996	0.491271	0	0.411065	0.250621	0.300979	0	0	0.4307	0.430535	1.42333	0.430795	0.0400987
AC186166.3_FG008	0.490319	0.490285	0.380223	0	0.120057	0.210103	0	0.160049	0	0	0.150038	0.0100037	0.390115	0.310121	0.210098	0.710238	0.170046	0.280086	0.390163	0.910292	0.380711	0	1.03424	0.452219	0.291411	0.19117	0.0301195	0	0.150451	0.090256	0.0300778	0.0300788	0.220571	0	0.160522	0.361031	0.0300526	0.641041	0.630784	0.641501	0.671239	0.441086
AC186189.3_FG004	0	0	0	0	0	0	0	0	0	0	0	0	0	0	0	0	0	0	0	0	0	0	0	0	0	0.0402464	0	0.0702243	0	0	0	0	0.0601558	0	0	0	0	0	0	0	0	0
AC186189.3_FG005	0	0	0	0	0	0	0	0	0	0	0	0.0200074	0	0	0	0	0	0	0	0	0	0	0	0	0	0	0	0	0	0	0	0	0	0	0	0	0	0	0	0	0	0
AC186195.4_FG001	0	0	0	0	0	0	0	0	0	0	0	0	0	0	0	0	0	0	0	0	0	0	0.100412	0	0	0.130801	0	0	0	0.140398	0	0.0401051	0	0	0.0100326	0	0	0	0	0.0902111	0	0
AC186231.4_FG002	0	0	0	0	0	0	0	0.0100031	0	0	0	0	0	0	0	0.230077	0	0	0	0	0	0	0	0	0	0	0	0	0	0	0	0	0.0300779	0	0	0	0	0	0	0.130305	0.66122	0.0701727
AC186233.3_FG007	0	0	0	0	0	0	0.0100033	0	0	0	0.0200051	0	0	0	0	0	0	0	0.0800333	0.0800257	0	0	0	0	0	0	0	0.010032	0.0501503	0.0200569	0.0200519	0	0.0300779	0	0	0	0.0200351	0.0100163	0	0	0	0
AC186283.4_FG002	0.0900587	0.43025	0.300176	0.290137	0.44021	1.05051	0	0.210065	0.510185	0.140042	0.0400103	0.210078	0.620183	0.0400156	0.540253	0.490164	0.890241	0.170052	0.450188	0.770247	0.200374	1.02558	0.421729	0.30148	0.110535	0.160986	0	0.170545	0.180541	0	0.100259	0.391025	0.140364	0.922286	0.100326	0.320916	0.571	0	1.03128	0	0.741368	0.160395
AC186284.3_FG007	0	0	0	0	0	0	0	0	0	0	0	0	0	0	0	0	0	0	0	0.0300096	0	0	0	0	0	0	0.0200797	0	0.0300901	0	0	0	0	0	0.0902936	0	0.0200351	0	0	0	0	0
AC186287.7_FG005	0.330215	0.0800465	0.790463	0.810383	0.290138	0.150073	0	0	0	0	0	0	0	0	0	0	0	0	0	0.100032	0.0601123	1.13618	0.321318	0.180888	0.954621	0.734497	0.341354	0.230737	0.200601	0.100284	0.180467	0.260683	0.401039	0	0	0.160458	0	0.130211	0.0800996	0.280657	0.0701294	0.0701727
AC186309.3_FG002	0	0	0	0	0	0	0	0	0	0	0	0	0	0	0	0	0	0	0	0	0	0	0	0	0	0	0	0	0	0	0	0	0	0	0	0	0	0	0	0	0	0
AC186309.3_FG006	0	0	0	0	0	0	0	0	0	0	0	0	0	0	0	0	0	0	0	0	0	0	0	0	0	0	0	0	0	0	0	0	0	0	0	0	0	0	0	0	0	0
AC186310.4_FG004	0	0	0	0	0	0	0	0	0	0	0	0.0200074	0	0	0.0300141	0.0500168	0	0	0	0.0300096	0	0	0	0	0.0100486	0	0.0200797	0	0	0	0.0300778	0.0100263	0	0	0	0	0.0100175	0	0.0700871	0	0	0
AC186322.4_FG003	0	0	0	0	0	0	0	0	0	0	0	0	0	0	0	0	0	0	0	0	0	0	0	0	0	0	0	0	0	0	0	0	0	0	0	0	0	0	0	0	0	0
AC186322.4_FG005	0	0	0	0	0.0400191	0	0	0	0	0	0	0	0	0	0	0	0	0	0	0	0	0	0	0	0	0	0	0.581859	0.0501503	0.220626	0	0	0	0	0	0	0	0	0	0	0	0
AC186329.3_FG006	0	0	0	0	0.0900429	0	0	0	0	0.0800242	0	0	0.0600177	0.0500196	0	0.100034	0.0400108	0.0600183	0	0.160051	0.120225	0.34186	0.0602471	0	0.140681	0	0	0	0.0200601	0	0	0	0.160415	0	0	0.250716	0	0.0400651	0	0.0501173	0	0.0501234
AC186337.3_FG003	0	0	0	0	0	0	0	0	0	0	0	0	0	0	0	0	0	0	0	0	0	0	0.1707	0	0	0	0	0	0	0	0	0	0	0	0	0	0	0	0	0	0	0
AC186375.3_FG001	0	0	0	0	0	0	0	0	0	0	0	0	0	0	0	0	0	0	0	0	0	0	0	0	0	0	0	0	0	0	0	0	0	0	0	0	0	0	0	0	0	0
AC186404.3_FG002	0	0	0	0	0	0	0	0	0	0	0	0	0	0	0	0	0.0800216	0	0	0	0	0	0	0	0	0	0	0	0	0	0	0	0	0	0	0	0	0	0	0	0	0
AC186406.4_FG006	0	0	0	0	0	0	0	0	0	0	0	0	0	0	0	0	0	0	0	0	0	0	0	0	0	0	0	0	0	0	0	0	0	0	0	0	0	0	0	0	0	0
AC186408.5_FG005	0	0	0	0	0	0	0	0	0	0	0	0	0	0	0	0	0	0	0	0	0	0	0	0	0	0	0	0	0	0	0	0	0	0	0	0	0	0	0	0	0	0
AC186412.4_FG011	0	0	0	0	0	0	0	0	0	0	0	0	0	0	0	0	0	0	0	0	0	0	0	0	0	0	0	0	0	0	0	0	0	0	0	0	0	0	0	0	0	0
AC186417.3_FG004	0	0	0	0	0	0	0.0300098	0	0	0	0	0	0	0.0700274	0	0	0	0	0	0	0	0	0	0	0	0.0402464	0	0.290929	0.130391	0.090256	0	0	0	0	0	0	0.0500877	0	0.100124	0.150352	0	0.0701727
AC186417.3_FG006	0	0	0	0	0	0	0	0	0	0	0	0	0	0	0	0	0.0300081	0	0	0	0.0801498	0	0	0	0	0	0	0.190609	0	0	0	0	0	0	0.180587	0.0300859	0	0	0	0.170399	0	0
AC186424.4_FG009	0	0	0	0	0	0	0	0	0	0	0	0	0	0	0	0	0	0	0	0	0	0	0	0	0	0	0	0	0	0	0	0	0	0	0	0	0	0	0	0	0	0
AC186431.5_FG001	0.210137	0	0	0	0	0	0.0400131	0	0.22008	0.110033	0.380097	0.140052	0	0.0700274	0.0400188	0.0800268	0.0600162	0	0.340142	0.400128	0.1603	0.180985	1.0242	0.753699	0.381848	0.281725	0.130518	0.732339	0.621863	1.00284	0.180467	0.250657	0.551428	0.0200497	0.772512	0.471346	0.380667	0.16026	0.190237	0.431009	0.500924	0.360888
AC186433.4_FG001	0	0	0	0	0	0	0	0	0	0	0	0	0	0	0	0	0	0	0	0	0	0.412243	0	0	0	0	0	0	0	0	0	0	0.0701818	0	0.19062	0.0702005	0.130228	0.570927	0	0	0	0.0701727
AC186493.4_FG002	0	0	0	0	0	0	0	0.0300092	0	0	0	0	0	0	0	0	0	0	0	0	0	0	0	0	0.0602918	0	0	0	0.0300901	0	0	0	0	0	0	0	0	0	0	0	0	0.030074
AC186500.3_FG001	0	0.0800465	0	0	0	0	0.0300098	0.0500154	0.0500181	0	0.0500128	0.0400149	0.0700206	0.260102	0	0.0900302	0.120032	0.100031	0.0800333	0.160051	0.0701311	0.100547	0.220906	0.522565	0.0401946	0.110678	0.060239	0	0.100301	0.0401138	0.0701816	0.0300788	0.0902337	0	0	0.260745	0	0.130211	0.0600747	0.130305	0.110203	0
AC186506.3_FG001	0	0	0	0	0	0	0	0	0	0	0	0	0	0	0	0	0	0	0	0	0	0	0	0	0	0	0	0	0	0	0	0	0	0	0	0	0	0	0	0	0	0
AC186512.3_FG007	14.3694	12.4873	16.1394	23.9713	25.5322	32.796	48.5759	41.3527	47.7973	28.1885	23.456	23.7988	23.1968	24.4596	21.8602	47.3559	37.15	42.483	26.7611	23.2975	24.0049	21.2858	21.709	23.0632	34.4266	35.7388	31.0331	30.6579	31.2135	35.1497	19.5606	20.5037	22.2376	17.8843	14.9887	14.2808	25.9655	25.1909	19.8347	18.2226	18.0633	18.0043
AC186519.4_FG002	0	0	0	0	0	0	0	0	0	0	0	0	0	0	0	0	0	0	0	0	0	0	0	0	0	0	0	0	0	0	0	0	0	0	0	0	0	0	0	0	0	0
AC186524.3_FG005	0	0	0	0	0	0	0	0	0	0	0	0	0	0	0	0	0	0	0	0	0.0801498	0	0	0	0	0	0	0	0	0	0	0	0.0401039	0	0	0	0	0	0	0	0	0
AC186524.3_FG006	0	0	0	0	0	0	0	0	0	0	0	0	0	0	0	0	0	0	0	0	0	0	0	0	0	0	0	0	0	0	0	0	0	0	0	0	0	0	0	0	0	0
AC186563.4_FG004	0	0	0.70041	0	0	0	0.0800262	0	0.080029	0	0	0	0	0	0.130061	0	0.0800216	0	0	0.110035	0	0.472571	0.230947	0	0.261265	0.694251	0.220876	0.110352	0	0	0.100259	0.43113	0.10026	0	0	0.842405	0	0.390634	0.090112	0	0.811497	0.30074
AC186577.3_FG006	0	0	0	0	0	0.140068	0	0.300092	0.200072	0	0	0.130048	0	0	0	0	0	0	0	0	0	0.140766	0.441812	0.391924	0.401946	0.281725	0.903585	0.44141	0.471412	0.531508	1.15298	0.932444	0.992571	0	0.160522	0.200573	0	0.0701139	0.170212	0.360844	0.420776	0.360888
AC186579.3_FG007	0	0	0	0	0	0	0	0	0	0	0	0	0	0	0	0	0	0	0	0	0	0	0	0	0	0	0	0	0	0	0	0	0	0	0	0	0	0	0	0	0	0
AC186581.3_FG003	0	0	0	0	0	0	0	0	0	0	0	0	0	0	0	0	0	0	0	0	0	0	0	0	0	0	0	0	0	0	0	0	0	0	0	0	0	0	0	0	0	0
AC186583.3_FG004	0	0	0	0	0	0	0	0	0	0	0	0	0	0	0	0	0	0	0	0	0	0	0	0	0	0	0	0	0	0	0	0	0	0	0	0	0	0	0	0	0	0
AC186585.4_FG002	0	0	0	0	0	0	0	0	0	0	0	0	0	0	0	0	0	0.0400122	0	0	0	0	0	0	0	0	0	0	0	0	0	0	0	0	0	0	0	0	0	0	0	0
AC186590.3_FG005	0	0	0	0	0	0	0	0	0.240087	0	0	0	0	0.120047	0.0700328	0	0.0500135	0.0700214	0.330138	0	0	0.422297	0	0	0	0	0.190757	0.150481	0	0.0300853	0	0	0	0	0	0	0	0	0	0	0	0
AC186590.3_FG006	0	0	0	0	0	0	0	0	0.240087	0	0	0	0	0.120047	0.0700328	0	0.0500135	0.0700214	0.330138	0	0	0.422297	0	0	0	0	0.190757	0.150481	0	0.0300853	0	0	0	0	0	0	0	0	0	0	0	0
AC186592.3_FG002	0.020013	0	0.280164	0	0.0700334	0.0300147	0.0500164	0.0500154	0.0200072	0.0600181	0.0200051	0.130048	0	0.0400156	0.0800375	0.0600201	0.0500135	0.0100031	0.0400167	0.130042	0.100187	0.382079	0.6828	1.14562	0.211021	0.613758	0.913625	0.250801	0.591773	0.200569	0.190493	0.310815	0.711843	0.852112	0.441435	0.180515	0.470824	0.370602	0.470585	0.591384	0.500924	0.671653
AC186592.3_FG003	0	0	0	0	0	0	0	0.0800246	0	0	0	0	0.0400118	0.550215	1.73081	0	0.310084	0.150046	0.170071	0.050016	0	0	0.110453	0	0	0.0603696	0	0	0	0	0	0	0	0	0.491599	1.52435	0.230403	0.400651	0.720896	0	0.551017	0.591456
AC186602.4_FG003	0	0	0	0	0	0	0	0	0	0	0	0	0	0	0	0	0	0	0	0.360115	0	0	0	0	0	0	0	0	0	0	0	0	0	0	0	0	0	0	0	0	0	0
AC186603.6_FG003	0.350228	1.13066	1.14067	1.2706	0.370176	0.290142	0.180059	0.170052	0.230083	0.680205	0.370095	0.0600223	1.00029	1.17046	2.131	7.81262	4.40119	2.9409	2.19091	4.9816	1.92359	0.502735	0.361482	0.180888	0.3718	0.422587	0.140558	0.381218	0.320962	0.230654	0.330856	0.300789	0.350909	0.571416	0.822675	1.02292	2.19384	1.65268	1.32164	2.88675	2.69497	1.01249
AC186606.4_FG003	0	0.390227	0.0500293	0	0.0800382	0.170083	0.0400131	0.530163	0.270098	0.240072	0.120031	0.280104	0.110032	0.130051	0.180084	0.0500168	0.100027	0.23007	0.690288	0.190061	0.520974	0.975306	0.863541	0.100493	0.502432	0.271663	0.823266	0.290929	0.280841	0.71202	0.792049	0.391025	0.922389	0.260646	0.180587	1.56447	0.490859	0.681106	0.300373	1.56366	1.21224	1.01249
AC186611.4_FG005	0	0	0	0	0	0	0	0	0	0	0	0	0	0	0	0	0	0	0	0	0	0	0	0	0	0	0	0	0	0	0	0	0	0	0	0	0	0	0	0	0	0
AC186613.4_FG003	0	0	0	0	0	0	0	0	0	0	0	0	0	0	0	0	0	0	0	0	0	0	0	0	0	0	0	0	0	0	0	0	0	0	0	0	0	0	0	0	0	0
AC186619.3_FG001	0	0	0.270158	0	0	0	0	0	0	0	0	0	0	0	0	0	0	0	0	0	0	0	0	0	0.120584	0	0.0501992	0	0	0	0	0	0	0	0	0	0	0	0	0	0	0
AC186647.3_FG001	0	0	0	0	0	0	0	0	0	0	0	0	0	0	0	0	0	0	0	0	0	0	0	0	0	0	0	0	0	0	0	0	0	0	0	0	0	0	0	0	0	0
AC186653.4_FG005	0	0	0	0	0	0	0	0	0	0	0	0	0	0	0	0	0	0	0	0	0	0	0	0	0	0	0	0	0	0	0	0	0	0	0	0	0	0.0500813	0	0	0	0
AC186656.4_FG004	0	0.470273	0	0.630298	0	0.460225	0	0.190059	0	0	0	0.120045	0.260077	0	0	0	0.0500135	0.500153	0.0800333	0.270087	0	1.40766	0.441812	0.633107	0.311508	0	0.471872	0	0.290871	0	0.0701816	0	0.491272	0.812013	0.0501631	0	0.220386	0.170277	0.140174	0.160375	0	0.290716
AC186656.4_FG012	0.0500326	0.250145	0.100059	0	0	0.160078	0.140046	0.150046	0	0.220066	0.0300077	0.0500186	0.0500147	0.120047	0	0.110037	0.22006	0.290089	0.290121	0.200064	0.0400749	0.351915	0.110453	0	0.180876	0.160986	0.060239	0.0902884	0	0	0.120311	0.140368	0.0802077	0.280696	0.0501631	0	0.240421	0.0901464	0.0700871	0.0801876	0.250462	0.180444
AC186663.3_FG006	0	0	0	0	0	0	0	0	0	0	0	0	0	0	0	0	0	0	0	0	0	0	0	0	0	0	0	0	0	0	0	0	0	0	0	0	0	0	0	0	0	0
AC186667.3_FG007	0	0	0	0	0	0	0	0	0	0	0	0	0	0	0	0	0	0	0	0	0	0	0	0	0	0	0	0	0	0	0	0	0	0	0	0	0	0	0	0	0	0
AC186669.3_FG002	0	0	0	0	0	0	0	0.0200062	0	0	0	0	0	0	0	0.0200067	0	0	0	0.0200064	0	0.110602	0.0200824	0	0	0	0	0.0902884	0.100301	0	0.0100259	0.0501314	0.0401039	0.33082	0	0	0.0200351	0.0100163	0	0.0200469	0.0100185	0
AC186684.4_FG001	0.160104	0.790459	0.670392	0.660312	1.06051	0.280137	1.29042	0.26008	0.300109	0.290088	0.210054	0.190071	0.110032	0.360141	0.610286	0.290097	0.530143	0.560171	0.740308	0.81026	0.410768	0.402188	0.562306	0.0703452	0.261265	0.291787	0.59235	0.170545	0	0	0.451167	0.35092	0.561454	0.130323	0	0.501432	0.490859	0.440716	0.500622	0.611431	0.921701	0.761875
AC186691.4_FG006	0	0	0	0	0	0	0	0.160049	0	0.700211	0.160041	1.05039	2.12062	1.36053	0.500235	0.750252	3.07083	1.22037	2.79116	0.430138	0	0	0	0	0	0	0	0	0	0	0	0	1.3134	0	2.20718	1.26361	0	0	0	0	0	0.170419
AC186743.4_FG003	0	0	0	0	0	0	0	0	0	0	0	0	0	0	0	0	0	0	0	0	0	0	0	0	0	0	0	0	0	0	0	0	0	0	0.200652	0	0	0	0	0	0.270499	0
AC186781.4_FG006	0	0.110064	0	0	0	0	0	0	0	0	0	0.0200074	0.0700206	0.290113	0.340159	0.170057	0.3701	0.410125	0	0.430138	0.0801498	0.191039	0.0903706	0.0502466	0.120584	0	0.0100398	0	0	0.090256	0	0	0.110286	0	0.0501631	0	0	0.170277	0.0800996	0.150352	0.0601109	0.0902221
AC186782.4_FG003	0	0	0	0	0	0	0	0	0	0	0	0	0	0	0	0	0	0	0	0	0	0.0502735	0	0.030148	0	0	0.110438	0	0.0401202	0	0.0401038	0	0	0	0	0	0.0200351	0	0.0300373	0	0.100185	0.060148
AC186785.4_FG002	0	0	0	0	0	0	0	0	0	0	0	0	0	0	0	0	0	0	0	0	0	0	0	0	0	0	0	0	0	0	0	0	0	0	0	0	0	0	0	0	0	0
AC186789.4_FG001	0	0	0	0	0	0	0	0	0	0	0	0	0	0	0	0	0	0	0	0	0	0	0	0	0	0	0	0	0	0	0	0	0	0	0	0	0	0	0	0	0	0
AC186800.3_FG005	3.2221	0.510297	2.74161	0.450213	0.350167	0.47023	0	0.580179	0.180065	0.0600181	0.710182	0.330123	0.550162	1.21047	1.25059	0.600201	0.3701	1.68051	2.45102	1.2404	0.581086	0.904923	1.15474	2.13046	0.522529	0.402464	0.240956	0.190609	0.210631	0.982788	0.91236	0.992602	0.771999	1.15286	0	0.95272	0.69121	1.44234	0.200249	0.862017	2.16399	1.24306
AC186807.4_FG002	0	0.210122	0.390228	0.180085	0	0	0.0600197	0	0.0700254	0	0.380097	0	0	0	0.400188	0.250084	0	0.240073	0	0	0.170318	0.372024	0.261071	0.753699	0.59287	1.33819	1.3353	1.12359	1.01303	0.411166	0.170441	0.471235	0.150389	0.771913	0	0.260745	0.961684	0.140228	0.210261	0.310727	1.41261	0.942319
AC186815.3_FG003	0	0.160093	0.0800469	0	0	0.140068	0.0400131	0.0200062	0	0.020006	0	0	0	0.0200078	0	0	0	0	0	0.130042	0	0.191039	0.140577	0.180888	0.0703405	0.100616	0.0702788	0	0.0501503	0.0200569	0.0902334	0	0.0200519	0	0	0	0.250438	0.16026	0	0	0.0300555	0.190469
AC186828.3_FG001	0	0	0	0	0	0	0	0	0	0	0	0	0	0	0	0	0	0	0	0	0	0	0	0	0	0	0	0	0	0	0	0	0	0	0	0	0	0	0	0	0	0
AC186845.4_FG009	0	0	0	0	0.960458	0.43021	0	0	0	0	0	0.480178	0	0	0	0.280094	0	0	0	0	0	1.79979	2.25927	0.432121	0.170827	0.201232	0.461832	0	0.220661	0.401138	0	0.591551	0	1.21301	0.130424	0.641833	0	1.75285	0.460573	0	2.58477	0.7719
AC186897.4_FG016	0	0.460268	0	0	0	0	0	0	0	0.830251	0.460118	1.43053	5.26155	1.37054	4.16195	3.34112	3.3309	1.44044	0.140058	0.510164	0.500936	1.07585	0	0	0	0	0	0	0	0	0.120311	0.391025	0.0601558	4.15029	0.220718	0.0501432	0.480842	0.851383	0.831033	0.781829	0.260481	0.15037
AC186902.4_FG006	0	0	0	0	0	0	0	0	0	0	0	0	0	0	0	0	0	0	0	0	0	0	0	0	0	0	0	0	0	0	0	0	0	0	0	0	0	0	0	0	0	0
AC186902.4_FG009	0	0	0	0	0	0	0	0	0	0	0	0	0	0	0	0	0	0	0	0	0	0	0.240988	0	0	0	0	0	0	0	0	0	0	0	0	0	0	0	0	0	0	0
AC186904.4_FG007	0	0	0	0	0	0	0	0	0	0	0	0	0	0	0	0	0	0	0	0	0	0	0	0	0	0	0	0	0	0	0	0	0	0	0	0	0	0	0	0	0	0
AC186905.3_FG013	0	0	0	0	0	0	0	0	0	0	0	0	0	0	0	0	0	0	0	0	0	0.0904923	0	0	0	0	0	0	0.110331	0	0	0	0	0.0100248	0	0	0.0701228	0	0	0.210493	0	0.0100247
AC187037.4_FG008	0	0	0	0	0	0	0	0	0	0	0	0	0	0	0	0	0	0	0	0	0	0	0	0	0.170827	0	0	0	0	0	0	0	0	0	0	0	0	0.0500813	0.0500622	0.170399	0.0801479	0.170419
AC187046.3_FG009	0	0	0	0	0	0	0	0.0100031	0.0100036	0	0	0	0	0	0	0	0.0400108	0.0200061	0	0	0	0	0	0	0	0.0201232	0	0	0	0	0	0	0	0.0200497	0	0	0	0	0	0	0.020037	0
AC187056.3_FG002	0	0	0	0	0	0	0	0	0	0	0	0	0	0	0	0	0	0	0	0	0	0	0	0	0	0	0	0	0	0	0	0	0	0	0	0	0	0	0	0	0	0
AC187065.3_FG003	0	0	0	0	0	0	0	0.0600185	0	0.20006	0.250064	0.120045	0.210062	0.28011	0	0.520174	0.470127	0.520159	0	0.660212	0	0	0.140577	0	0.110535	0.362218	0.190757	0	0.100301	0	0.0902334	0	0.220571	1.20298	0.110359	1.70487	0.270474	0.651057	1.63203	0.350821	0.931719	0
AC187067.4_FG001	0	0	0	0	0	0	0	0	0	0	0	0	0	0	0	0	0	0	0	0	0	0	0	0	0	0	0	0	0	0	0	0	0	0	0	0	0	0	0	0.100235	0	0
AC187072.4_FG001	0	0	0	0	0	0	0	0	0	0	0	0	0	0	0	0	0	0	0	0	0	0	0	0	0	0	0	0	0	0	0	0	0	0	0	0	0	0	0	0	0.0801479	0
AC187072.4_FG002	0	0	0	0	0	0	0	0	0	0	0	0	0	0	0	0	0	0	0	0	0	0	0	0	0	0	0	0	0	0	0	0	0	0	0	0	0	0	0	0	0	0
AC187080.3_FG006	0	0	0	0	0.0400191	0	0	0	0	0	0	0.0100037	0.150044	0.0500196	0.15007	0.0500168	0.0500135	0	0.060025	0.0300096	0	0.0402188	0	0	0.0301459	0	0.0401593	0	0	0.110313	0.0200519	0	0.0601558	0	0.210685	0.210601	0.200351	0.230374	0.0500622	0.140328	0	0.0801974
AC187080.3_FG007	0.140091	0	0	0	0	0	0	0	0	0	0	0	0	0	0	0	0	0	0	0	0	0.100547	0.0502059	0	0.0502432	0	0	0	0	0	0.0401038	0	0	0	0	0	0.100175	0	0	0	0	0
AC187082.3_FG003	0	0	0	0	0.0800382	0	0	0	0	0	0	0	0.0600177	0	0	0	0	0.0800245	0	0.0700225	0	0	0	0.371825	0	0	0	0.130417	0.180541	0	0.0501297	0	0	0	0	0	0.0601052	0	0	0.170399	0.430795	0.180444
AC187086.3_FG004	0	0	0	0	0	0	0	0	0	0	0	0	0	0	0	0	0	0	0	0	0.0500936	0.191039	0.110453	0.14069	0	0	0	0	0	0.0300853	0	0	0.0200519	0	0	0	0.12021	0.0600976	0	0.0902111	0	0
AC187088.3_FG002	0	0	0	0	0	0	0	0	0	0	0	0	0	0	0	0	0	0	0	0	0	0	0	0	0	0	0	0	0	0	0	0	0	0	0	0	0	0	0	0	0	0
AC187090.3_FG003	0	0	0	0	0	0	0	0	0	0	0	0	0	0	0	0	0	0	0	0	0	0	0	0	0	0	0	0	0	0	0	0	0	0	0	0	0	0	0	0	0	0
AC187090.3_FG011	0	0	0.160094	0.100047	0.140067	0.290142	0.130043	0.170052	0.450163	0.290088	0.490126	0.160059	0.420124	0.540211	0.330155	0.620208	0.280076	0.310095	0.0800333	0.540173	0.340637	0.432352	0.281153	0.14069	0.0401946	0.261602	0.451792	0.230737	0.0802404	0.280796	0.681764	0.972549	0.661714	0.230572	0.481566	0	0.370649	0.570927	0.630784	0.902111	0.551017	0.511258
AC187092.6_FG003	0	0	0	0	0	0	0	0	0	0	0	0	0	0	0	0	0	0	0	0	0	0	0	0	0	0	0	0	0	0	0	0	0	0	0	0	0	0	0	0	0	0
AC187096.5_FG001	0	0	0	0	0	0	0	0	0	0	0	0	0	0	0	0	0	0	0	0	0	0	0	0	0	0	0	0	0	0	0	0	0	0	0	0	0	0	0	0	0	0
AC187098.4_FG011	2.9119	3.74218	4.02236	2.31109	2.86136	2.89141	3.75123	3.51108	2.41087	3.24098	1.90049	3.00111	3.68109	4.81188	4.66219	6.99235	5.78156	5.67173	7.28303	5.69183	5.9411	4.32352	4.12692	4.00968	3.718	4.18563	3.06215	3.10993	4.26277	2.02575	3.2083	3.33875	3.79984	4.18036	6.86231	4.15186	4.7383	5.20846	5.51686	5.02175	5.49013	5.00231
AC187099.5_FG005	0.350228	0.300174	0.220129	0	0.0300143	0	0.070023	0.39012	0.290105	0	0.070018	0	0.0400118	0.0800313	0.0600281	0.170057	0.250068	0.550168	0.370154	0.880282	0.290543	0.754103	1.79737	1.13557	1.53744	1.19733	2.09832	0.331058	0.762284	1.34381	0.802075	0.531393	0.802077	1.5338	2.37773	0.762176	0.891561	1.27207	1.11138	2.38558	1.00185	2.07511
AC187142.3_FG007	0	0	0	0	0	0.780381	0	0	0	0	0	0	0	0	0	0	0	0	0	0	0	0	0	0	0	0	0	0	0	0	0	0	0	0	0	0	0	0	0	0	0	0
AC187157.4_FG001	0	0.520302	0	0	0	0	0	0.120037	0	0	0.0400103	0.0300111	0.120035	0.260102	0.6403	0.220074	0.0600162	0.110034	0	0	0.0500936	0	0	0	0.0602918	0	0	0	0.170511	0	0.100259	0	0	0.0902236	0	0.531518	0.0300526	0.250407	0.380473	0.100235	0.0901664	0.030074
AC187157.4_FG002	4.08266	4.78278	2.64155	1.34063	1.99095	1.8409	5.00164	6.94214	5.37194	6.35192	5.75148	5.33198	10.4131	7.97312	10.5549	12.2941	11.083	10.1631	8.30346	10.8235	9.55786	6.27413	6.63722	8.40123	4.73291	4.86982	6.06406	4.03288	4.50349	6.74914	7.07831	6.2564	6.87781	13.0624	11.3168	12.8266	11.8608	10.5571	11.5844	12.379	11.8519	12.6812
AC187157.4_FG005	0.540352	0.250145	0.510299	0.72034	1.07051	0.780381	0.64021	1.90059	0.700253	0.290088	0.280072	0.170063	0.600177	0.550215	0.430202	1.14038	0.470127	0.460141	0.910379	0.680218	0.500936	3.42865	3.28347	3.87904	2.73323	3.21971	3.88541	3.64163	3.92175	3.28933	3.72965	3.05802	3.53917	6.47605	2.66868	3.21919	6.59154	5.50895	4.88607	6.72574	8.25523	5.96468
AC187160.3_FG003	0	0	0	0	0	0	0	0.0800246	0	0	0	0	0	0	0	0	0	0	0	0.0600192	0	0	0	0	0	0.171047	0.763027	0.551762	0	0	0	0.0401051	0.0501298	0	0	0	0	0	0	0	0.230425	0.180444
AC187207.3_FG006	0	0	0	0.110052	0.120057	0	0.0400131	0.0300092	0	0	0	0.200074	0	0.0700274	0.0600281	0.0800268	0.0500135	0.0400122	0	0	0.110206	0.0804376	0.492018	0	0.0803891	0.332033	0.220876	0.371186	0.391172	0.691963	0.100259	0.0601577	0.0701818	0.0601491	0.351142	0.120344	0.190333	0.140228	0.710884	0.300704	0.0601109	0.45111
AC187209.5_FG003	0	0	0	0	0	0	0	0	0	0	0	0	0.0300088	0	0	0	0	0	0	0	0	0	0	0	0	0	0	0.0200641	0	0	0	0	0	0	0	0	0	0.0901464	0	0	0.0100185	0
AC187209.5_FG010	0	0.230134	0	0	0	0	0.0400131	0	0.190069	0	0	0	0	0	0	0	0.0300081	0	0	0	0	0.211149	0.140577	0.160789	0.0502432	0.422587	0.0702788	0	0.471412	0.120341	0.140363	0.441156	0.0401039	0	0	0	0	0	0	0.0300704	0	0.200493
AC187212.3_FG011	0	0	0	0	0	0	0	0	0	0	0	0	0	0	0	0	0	0	0	0	0	0	0	0	0	0	0	0	0	0	0	0	0	0	0	0	0	0	0	0	0	0
AC187222.4_FG001	0	0	0	0	0	0	0	0	0	0	0	0.070026	0.17005	0.300117	0.270127	0.18006	0.200054	0.0600183	0	0	0	0	0.180741	0	0.271313	0	0.060239	0.140449	0	0	0	0	0.10026	0	0.461501	0.491403	0.0601052	0.0801301	0.260324	0.0300704	0.581072	0.280691
AC187235.3_FG003	0	0	0	0	0	0	0	0	0	0	0	0	0	0	0	0	0	0	0	0	0	0	0	0	0	0	0	0	0	0	0	0	0	0	0	0	0	0	0	0	0	0
AC187243.3_FG005	1.49097	0	0.550322	0.320151	1.34064	2.041	0.320105	1.07033	1.17042	0.460139	1.53039	0.600223	1.26037	0.750293	0.220103	0.650218	0.880238	1.16035	1.32055	1.5505	1.75328	0	0	0.271332	0.331605	0	0.732908	0.0902884	0.300901	0.310882	0	0	0.120312	0	0.210685	0	0.100175	0.320521	0.540672	0.0801876	0.581072	0.30074
AC187262.4_FG007	0	0	0.380223	0	0.370176	0.170083	0	0	0	0	0	0	0.370109	0	0	0	0.470127	0	0	0	0.821535	0	0	0	0	0	0	0	0	0	0	0	0	0	0	0	0.110193	0	0	0.180422	0	0.170419
AC187263.4_FG001	16.1505	8.89517	15.1088	15.0771	14.7971	10.5552	11.8039	17.6354	13.6549	13.0739	8.07207	4.5817	12.6437	12.6449	10.4749	11.904	19.4853	11.8436	16.3668	12.8741	13.8559	9.43131	5.5829	7.36615	8.46096	5.18173	8.81497	5.78849	8.8766	3.4899	6.86777	6.91814	6.97807	6.44598	7.996	11.2822	6.98222	11.088	10.493	9.85305	11.3209	9.47332
AC187279.3_FG003	0	0	0	0	0	0	0	0.270083	0	0	0	0.170063	0	0	0	0	0.11003	0	0.160067	0	0	0	0	0	0	0	0	0	0	0.250711	0	0	0	0	0.130424	0	0	0	0.460573	0	0	0
AC187279.3_FG004	0	0	0	0	0	0	0	0	0	0	0	0	0	0	0	0	0	0	0	0	0	0	0	0	0	0	0	0	0	0	0	0	0	0	0	0	0	0	0	0	0	0
AC187283.3_FG005	0	0	0	0	0	0	0	0	0	0	0	0	0	0	0	0	0	0	0	0	0	0	0	0	0	0	0	0	0	0	0	0	0	0	0	0	0	0	0	0	0	0
AC187393.3_FG001	3.29214	3.55206	1.86109	0.55026	0.620296	0.660323	1.17038	1.09034	0.870315	1.26038	1.1503	1.3405	2.77082	4.5918	4.28201	2.71091	3.17086	2.72083	2.68112	2.46079	1.78333	1.47804	2.80149	0.532614	1.66807	2.00226	1.46582	1.37439	2.19658	0.852418	1.97511	1.82478	2.5867	3.33827	2.41786	2.01576	3.23567	2.41392	3.14391	3.19748	2.80518	1.5438
AC187404.3_FG003	0	0	0	0	0	0	0	0	0	0	0	0	0.140041	0	0	0.0200067	0.0300081	0.0600183	0	0.0600192	0	0	0	0	0	0	0	0	0	0	0	0	0	0	0.0902936	0.120344	0	0.140228	0	0.0200469	0.0801479	0
AC187404.3_FG006	0	0	0	0	0	0	0	0	0	0	0	0	0	0	0	0	0	0	0	0	0	0	0	0	0	0	0	0	0	0	0	0	0	0	0	0	0	0	0	0	0	0
AC187460.4_FG002	0	0	0	0	0	0	0	0	0	0	0	0	0	0	0	0	0	0	0	0	0	0	0	0	0	0	0	0	0	0	0	0	0	0	0	0	0	0	0	0	0	0
AC187469.3_FG005	0	0	0	0	0	0	0	0	0	0	0	0	0	0	0	0	0	0	0	0	0	0	0	0	0	0	0	0	0	0	0	0	0	0	0	0	0	0	0	0	0	0
AC187485.3_FG001	0	0	0	0	0	0	0	0	0	0.0400121	0	0	0	0	0	0	0	0	0	0	0	0	0	0	0	0	0	0	0	0	0	0	0	0	0	0.0501432	0	0	0	0	0	0
AC187551.3_FG002	0.730476	1.41082	1.98116	0.390184	0.350167	0.49024	0.470154	0.470145	0.460167	0.560169	0.540139	0.800297	2.88085	3.13122	3.6217	6.82229	5.83158	4.78146	4.82201	3.111	4.16779	1.42777	1.10453	1.29636	0.934523	0.784805	0.742947	0.83266	0.481442	0.58165	0.842179	0.681787	0.992571	2.60646	2.46803	1.9957	2.6847	3.47565	2.38296	3.03711	2.01372	1.32326
AC187560.5_FG003	0	0	0	0	0	0	0	0	0	0	0	0	0	0	0	0	0	0	0	0	0	0	0	0	0	0	0	0	0	0	0	0	0.230597	0	0	0	0	0	0	0	0	0
AC187567.4_FG004	0.830541	0	0.270158	0.500236	0	0	0	0	0.350127	0	0.180046	0	0.210062	0.330129	1.12053	0.0700235	0.0900244	0.180055	0	0.0600192	0	0	0.984036	0.351726	0.140681	0	0.652589	0.180577	0.320962	0.270768	0.280726	0.280736	0.852207	0.250621	0.210685	1.28367	0.200351	1.13184	0.400498	0.972275	0.310573	0.100247
AC187782.4_FG009	0.680443	0	0	0	0	0.590289	0	0	0	0	0	0	0	0.450176	0	1.46049	0	0	0	0.190061	0	0	0	1.34661	0.653161	0	0	0.551762	0	0.210597	0	0	0	0	0	1.10315	1.61282	0.130211	0.610759	0	0.771424	0
AC187789.3_FG001	0	0	0	0	0	0	0	0	0	0	0	0	0	0	0	0	0	0	0	0	0	0	0	0	0	0	0	0	0	0	0	0	0	0	0	0	0	0	0	0	0	0
AC187800.4_FG003	0.69045	0	0.310182	0	1.0505	0	0.330108	0.240074	0.150054	0.600181	0.400103	0.220082	0.160047	1.08042	0.430202	1.30044	0.200054	0.420128	0	1.07034	0.931741	0	0.110453	0.74365	0.15073	0.925668	1.87745	0	0.290871	0.250711	0.100259	0.521367	0.10026	1.58393	1.36444	0.100286	1.142	0	1.15143	1.67392	0.110203	0.842073
AC187802.3_FG008	0	0	0	0	0	0	0	0	0	0	0	0	0	0	0	0	0	0	0	0	0	0	0	0	0	0	0	0	0	0.0601707	0.110285	0	0	0	0	0	0	0	0.240299	0	0	0
AC187809.3_FG005	0.150098	0.160093	0.130076	0	0.140067	0	0.0200066	0.0200062	0.0500181	0.010003	0.0500128	0	0	0	0.200094	0.0200067	0	0.0600183	0	0.0100032	0.120225	0.0502735	0.251029	0.633107	0.22107	0.0603696	0.341354	0.0200641	0	0.110313	0.150389	0.220578	0.140364	0	0.311011	0.140401	0.260456	0.0901464	0.130162	0.0902111	0	0.0902221
AC187813.3_FG002	0.0600391	0	0	0.810383	0.250119	0.160078	0.330108	1.18036	0.250091	0.0500151	0.0500128	0.250093	0.150044	0.720282	0	0.0600201	0.310084	0.200061	0.680283	0.420135	0.541011	1.07585	0.913747	0.200986	0	0.493019	0.130518	0	0	0.0802276	0.190493	0	0.180467	0.280696	0	0	0.370649	0.67109	0	0.400938	0.290536	0.661629
AC187818.3_FG004	0	0	0	0	0	0	0	0	0	0	0	0	0	0	0	0	0	0	0	0	0	0	0	0	0	0	0	0	0	0	0	0	0	0	0	0	0	0	0	0	0	0
AC187826.3_FG007	0	0	0	0	0	0	0	0	0	0	0	0	0	0	0	0	0	0	0	0	0	0	0	0	0	0	0	0	0	0	0	0	0	0	0	0	0	0	0	0	0	0
AC187843.3_FG001	0	0	0	0	0	0	0	0	0	0	0	0	0	0.100039	0	0	0	0	0	0	0	0	0	0	0.0301459	0	0	0	0	0	0	0	0	0.260646	0	0	0	0.0300488	0	0	0.13024	0
AC187843.3_FG006	0	0	0	0	0	0	0.320105	0.170052	0	0.150045	0	0	0	0	0	0	0	0	0	0	0.220412	0	0.582388	0.803946	0	0	0	0	0	0.752133	0	0	0	0	0	0	0	0	0	0	0	0
AC187843.3_FG010	0	0	0	0	0	0	0	0	0	0	0	0	0	0	0	0	0	0	0	0	0	0	0	0	0	0	0	0	0	0	0	0	0	0	0	0	0	0	0	0	0	0
AC187870.3_FG002	0	0	0	0	0	0	0	0	0.0200072	0	0	0	0.160047	0.0300117	0	0	0.140038	0	0	0	0.140262	0	0	0	0	0	0	0	0	0	0	0	0	0	0.080261	0	0	0	0	0	0	0
AC187872.3_FG005	0	0	0	0	0	0	0.110036	0	0	0	0	0	0	0	0	0	0	0	0	0	0	0	0	0	0	0	0	0	0	0	0	0	0	0	0	0	0	0	0	0	0	0
AC187879.3_FG001	0	0	0	0	0	0	0	0	0	0	0	0	1.95058	1.87073	1.87088	0.270091	1.63044	0.36011	0	0	0	0.733993	0.140577	0	0	0	0	0	0	0	0	0	0	1.52378	3.09005	3.40974	1.21212	4.9881	4.40548	0	0.0701294	0
AC187885.3_FG002	0	0	0	0	0	0	0	0	0	0	0	0	0	0	0	0	0.100027	0	0	0.0100032	0	0	0	0	0	0	0	0	0	0	0	0.391025	0	0	0	0	0	0	0	0	0	0
AC187887.3_FG008	0	0	0	0	0	0	0	0	0	0	0	0	0	0	0	0	0	0	0	0	0	0	0	0	0	0	0	0	0	0	0	0	0	0	0	0	0	0	0	0	0	0
AC187891.3_FG006	0	0	0	0	0	0	0	0	0	0	0	0	0	0	0	0	0	0	0	0	0	0	0	0	0	0	0	0	0	0	0	0	0	0	0	0	0	0	0	0	0	0
AC187895.2_FG001	0	0	0	0	0	0	0.0200066	0	0	0	0	0	0	0	0	0	0	0	0	0	0	0	0	0	0	0	0	0.0300961	0	0	0	0	0	0	0	0.0100286	0	0	0	0	0	0
AC187895.2_FG002	0	0	0	0	0	0	0	0	0	0	0	0	0	0	0	0	0	0	0	0	0	0	0	0	0	0	0	0	0	0	0	0	0	0	0	0	0	0	0	0	0	0
AC187896.3_FG006	0	0	0	0	0	0	0	0	0.160058	0	0	0	0	0	0	0	0	0	0	0.340109	0	4.0621	1.12461	0	0.120584	0	0	0	0	0	0	0.0902365	0	0	0	0	0.711245	0	0	3.10727	2.28422	5.77421
AC187899.3_FG002	0	0	0	0	0	0	0	0	0	0	0	0	0	0	0	0	0	0	0	0	0	0	0	0	0	0	0	0	0	0	0	0	0	0	0	0	0	0	0	0	0	0
AC187901.4_FG004	0	0.170099	0	0	0.0800382	0	0	0	0	0	0	0	0	0	0	0	0	0	0.170071	0	0	0	0	0.0803946	0.120584	0	0.100398	0.10032	0	0.120341	0.100259	0	0	0	0	0	0.0601052	0	0	0	0.0500924	0
AC187903.3_FG004	0	0	0	0	0	0	0	0	0.190069	0	0	0	0	0	0	0	0	0.0900275	0	0	0	0	0	0.492417	0	0	0	0.431378	0	0	0	0	0.0802077	0.120298	0.341109	0	0	0	0	0.300704	0.220407	0
AC187910.5_FG002	0	0.0500291	0	0	0	0	0	0	0	0	0	0	0	0	0	0	0	0	0	0	0	0	0.110453	0	0	0	0	0	0	0	0	0	0	0	0	0	0	0	0	0	0	0
AC188000.3_FG003	0	0	0	0	0	0	0	0	0	0	0	0	0	0	0	0	0	0	0	0	0	0	0	0	0	0	0	0	0	0	0	0	0	0	0	0	0	0	0	0	0	0
AC188001.3_FG009	0	0	0	0	0.250119	0	0.330108	0.0800246	0.190069	0	0.070018	0.250093	0	0	0.0200094	0.0500168	0.0500135	0.120037	0.250104	0.0800257	0.190356	0	0	0	0	0.211294	0	0.010032	0	0	0.0802075	0.110289	0	0	0.0902936	0	0	0	0	0	0	0
AC188003.3_FG012	0	0	0.280164	0	0	0	0	0	0	0	0	0	0	0.150059	0	0	0.120032	0.150046	0	0	0.881648	0	0.0602471	0	0.180876	0.241478	0	0.381218	0.491472	0	0	0.240631	0.190493	0	0	2.14613	0	0.320521	0.921145	0	0.571054	0
AC188023.3_FG005	117.587	104.651	91.6737	92.8639	75.6661	83.941	55.0981	57.1076	58.2011	79.2339	68.6076	80.5899	107.292	122.958	93.4938	125.112	98.1565	117.236	125.982	119.288	116.257	72.9871	67.055	79.2892	77.6961	75.2507	85.208	53.0896	55.8975	67.9527	63.003	69.1312	66.9334	94.4641	100.828	90.1274	90.5185	89.866	84.2648	90.0808	87.6618	98.1416
AC188023.3_FG011	0.43028	0.270157	0.620363	0.640302	0.480229	0.550269	0.600197	0.540166	0.080029	0.0300091	0	0.0800297	0.200059	0.350137	0.0500234	0.200067	0.180049	0	0.0700292	0.490157	0.47088	0	0.441812	0.030148	0.422043	0.160986	0.160637	0.260833	0.160481	0.220626	0.0300778	0.0501314	0.190493	0	0	0	0.0601052	0.0801301	0.260324	0.320751	0.110203	0
AC188036.3_FG003	0	0	0	0	0	0	0	0	0	0	0	0	0	0	0	0	0	0	0	0	0	0	0	0	0	0	0	0	0	0	0	0	0	0	0	0	0	0	0	0	0	0
AC188128.3_FG002	0	0	0	0	0	0	0	0	0	0	0	0	0	0	0	0	0	0	0	0	0	0	0	0	0	0	0	0	0	0	0	0	0	0	0	0	0	0	0	0	0	0
AC188134.2_FG011	0	0	0.250146	0	0	0	0	0	0	0	0	0	0	0	0	0	0	0	0.0400167	0	0	0	0.140577	0	0.0803891	0.100616	0.0702788	0	0.0601803	0.0401138	0.130337	0.180473	0	0.0601491	0.280913	0.461317	0	0	0.260324	0	0.46085	0
AC188195.2_FG003	0	0	0	0	0	0	0	0	0	0	0	0	0	0	0	0	0	0	0	0	0	0	0	0	0	0	0	0	0	0	0	0	0	0	0	0	0	0	0	0	0	0
AC188195.2_FG004	0	0	0	0	0	0	0	0	0	0	0	0	0	0	0	0	0	0	0	0	0	0	0	0	0	0	0	0	0	0	0	0	0	0	0	0	0	0	0	0	0	0
AC188195.2_FG005	0	0	0	0	0	0	0	0	0	0	0	0	0	0	0	0	0	0	0	0	0	0	0	0	0	0	0	0	0	0	0	0	0	0	0	0	0	0	0	0	0	0
AC188296.3_FG004	0	0	1.41083	0	0.0900429	0.190093	0.260085	0.180055	0.340123	0.0400121	0.7802	0.070026	5.0815	4.92192	7.36345	0.630211	5.28143	1.66051	0	0	0.711329	1.69924	0.240988	0	0.562724	0.744559	0.120478	0	0	0.732077	0.501297	0.280736	1.0026	1.4135	3.58165	7.77219	2.01353	3.16514	2.82351	0.210493	0.310573	0.571406
AC188582.3_FG002	0	0	0	0	0	0	0	0	0	0	0	0	0	0	0	0	0	0	0	0	0	0	0	0	0	0	0	0	0	0	0	0	0	0	0	0	0	0	0	0	0	0
AC188583.4_FG003	0	0	0	0	0	0	0	0	0	0	0	0	0	0	0	0	0	0	0	0	0	0	0	0	0	0	0	0	0	0	0	0	0	0	0	0	0	0	0	0	0	0
AC188612.3_FG009	0	0	0	0	0	0	0	0	0	0	0	0	0	0	0	0	0	0	0	0	0	0	0	0	0	0	0	0	0	0	0	0	0	0	0	0	0	0	0	0	0	0
AC188710.4_FG006	0.0600391	0	0	0.0100047	0.0200095	0	0	0	0	0.150045	0.100026	0.100037	0.0200059	0.0400156	0	0.0500168	0.100027	0	0.0200083	0.0100032	0	0.140766	0.180741	0.170838	0.0703405	0.120739	0.120478	0.531698	0.180541	0.100284	0.932412	0.62163	0.872259	0.300745	0.290946	0.190544	1.86326	0.67109	0.240299	0.410962	0.420776	0.15037
AC188718.3_FG005	0	0	0	0	0	0	0	0	0	0	0	0	0	0	0	0	0	0	0	0	0	0	0	0	0	0	0	0	0	0	0	0	0	0	0	0	0	0	0	0	0	0
AC188718.3_FG011	0	0	0	0	0	0	0	0	0	0	0	0	0	0	0	0	0	0	0	0	0	0	0	0	0	0	0	0	0	0	0	0	0	0	0	0	0	0	0	0	0	0
AC188718.3_FG015	0	0	0	0	0	0.100049	0	0	0	0.0300091	0.0200051	0	0.110032	0.0300117	0.0300141	0.100034	0.0300081	0.0400122	0	0	0	0	0	0	0	0.050308	0.150597	0	0	0.150427	0	0.0802103	0	0	0.100326	0	0	0.110179	0	0	0.0601109	0.060148
AC188721.3_FG001	0	0	0.370217	0	0.170081	0.090044	0	0.26008	0	0	0	0.250093	3.44101	2.72106	4.23198	0.430144	1.65045	2.42074	0	0.53017	0	0.372024	0.562306	0.251233	0	0.0603696	0.170677	0	0.0601803	0.19054	0.0802075	0.0200526	0.72187	2.82701	2.07675	2.75788	0.891561	2.19356	1.13141	0.671571	0.180333	1.16286
AC188722.3_FG002	0	0	0	0	0	0	0	0	0	0	0	0	0	0	0	0	0	0	0	0	0	0	0	0	0	0	0	0	0	0	0	0	0	0	0	0	0	0	0	0	0	0
AC188723.3_FG001	0	0	0	0	0	0	0	0.0500154	0	0	0	0	0	0	0	0	0	0	0	0	0	0	0	0	0	0	0	0	0	0	0	0	0	0	0	0	0	0	0	0	0	0
AC188724.3_FG006	0	0	0	0	0	0	0	0	0	0	0	0	0	0	0	0	0.0200054	0	0	0	0	0	0	0	0	0	0	0	0	0	0	0	0	0	0	0	0	0	0	0	0	0
AC188727.3_FG003	0	0	0	0	0	0	0	0	0	0	0	0	0.0400118	0	0	0	0	0	0	0	0	0	0.0100412	0	0	0.0100616	0	0	0	0	0	0	0	0.0902236	0	0	0	0	0	0	0	0
AC188735.3_FG001	0	0	0	0	0	0	0	0	0	0	0	0	0	0	0	0	0	0	0	0	0	0	0	0	0	0	0	0	0	0	0	0	0	0	0	0	0	0	0	0	0	0
AC188744.3_FG009	0	0	0	0	0	0	0	0	0	0	0	0	0	0	0	0	0	0	0	0	0	0	0	0	0	0	0	0	0	0	0	0	0	0	0	0	0	0	0	0	0	0
AC188745.3_FG001	0	0	0	0	0	0	0	0	0	0	0	0	0	0	0.0200094	0	0	0	0	0	0	0	0	0	0	0	0	0	0	0	0	0	0	0	0	0	0	0	0.090112	0	0	0
AC188752.3_FG008	0	0.0400233	0	0	0	0.170083	0.0300098	0.0200062	0.0200072	0	0.0200051	0	0	0	0.130061	0.0400134	0.0600162	0	0	0.0100032	0.0500936	0.0201094	0.0702883	0.0200986	0.140681	0.120739	0.0501992	0.0601923	0.110331	0.0100284	0.0601556	0.0401051	0.0701818	0.0300745	0	0.0300859	0.0801403	0.0200325	0.0200249	0.0501173	0.0801479	0.0701727
AC188753.3_FG004	0	0	0.0900527	0	0	0	0.0300098	0	0	0	0.0500128	0.0200074	0	0	0	0	0.0200054	0	0	0.100032	0	0	0.0903706	0.271332	0.0703405	0	0.140558	0.34109	0.100301	0	0.120311	0	0.0300779	0	0	0	0.140246	0	0.180224	0.0300704	0.0400739	0.110271
AC188755.3_FG001	0	0	0	0	0	0	0	0	0	0	0	0	0	0	0	0	0	0	0	0	0	0	0	0	0	0	0	0.130417	0	0	0	0	0	0	0	0	0	0	0	0	0	0
AC188756.2_FG004	0	0.130076	0	0	0	0	0	0	0	0	0	0	0	0	0	0	0	0	0	0	0	0	0.331359	0.44217	0.422043	0.100616	0.0903585	0.120385	0.100301	0	0	0	0.0200519	0	0	0	0	0.0200325	0	0.130305	0.0500924	0.060148
AC188757.4_FG004	0.170111	0	0	0	0	0	0.0400131	0	0.0400145	0.86026	0.670172	0.250093	0	0.110043	0	0	0.0600162	0	0	0.210067	0	0	0	0.30148	0	0	0	0.511634	0.752254	0.982788	3.52913	2.73718	3.00779	0.230572	0.461501	0.320916	0.200351	0.0500813	0.0700871	0	0	0.370913
AC188831.3_FG005	5.34348	6.08354	2.06121	0.850402	0.380181	0.930455	0.340111	0.26008	0.540196	0.270082	0.590151	0	1.89056	2.14084	5.21244	4.4815	3.14085	2.23068	8.21342	6.12196	5.40009	2.32264	2.91194	3.6278	1.447	3.06879	0.803187	0.862756	0.802404	0.45128	1.5841	0.501314	1.26327	3.08765	1.95636	1.46418	4.24744	7.0214	4.21524	1.46342	3.60666	3.95975
AC188838.3_FG005	0.670437	1.24072	2.17127	1.53072	1.42068	1.8309	3.3711	4.82149	3.44125	1.86056	1.86048	1.58059	2.31068	3.42134	3.02142	2.3808	4.04109	3.55109	2.62109	3.86124	3.20599	1.69924	1.66684	0.954685	1.43696	1.40862	1.04414	2.67856	3.21965	3.92112	2.50648	2.18573	2.16561	2.53629	1.9062	2.57736	2.3441	3.41555	3.47432	2.99701	4.37808	3.68908
AC188964.3_FG002	0	0	0	0	0	0	0	0	0	0	0	0	0	0	0	0	0	0	0	0	0	0	0	0	0	0	0	0	0	0	0	0	0	0	0	0	0	0	0	0	0	0
AC188978.3_FG008	0	0	0	0	0	0	0	0.0400123	0	0	0	0	0	0	0	0	0	0	0	0	0	0	0	0	0	0	0	0	0.170511	0	0	0	0	0	0	0	0	0	0	0	0	0
AC189048.2_FG001	0	0	0	0	0	0	0	0	0	0	0	0	0	0	0	0	0	0	0	0	0	0	0	0	0	0	0	0	0	0	0	0	0	0	0	0.0100286	0	0	0	0	0	0
AC189052.3_FG003	0	0	0	0	0	0	0	0	0	0	0	0	0	0	0	0	0	0	0	0	0	0	0	0	0	0	0	0	0	0	0	0	0	0	0	0	0	0	0	0	0	0
AC189056.3_FG001	0	0	0	0	0	0	0	0	0	0	0	0	0	0	0	0	0	0	0	0	0	0	0	0	0	0	0	0	0	0	0	0	0	0	0	0	0	0	0	0	0	0
AC189060.4_FG007	0	0	0	0	0	0	0	0	0	0	0	0	0.0200059	0	0	0	0	0	0	0	0	0	0	0	0	0	0	0	0	0	0	0	0	0	0	0	0	0	0	0	0	0
AC189078.3_FG004	0	0	0	0	0	0	0	0	0	0	0	0	0	0.150059	0	0.770258	0	0	0	0	0	0	0	0	0	0	0	0	0	0	0	0	0	0	0	0	0.210368	0	0	0	0	0
AC189084.3_FG002	0	0	0	0	0	0	0	0	0	0	0	0	0	0	0	0	0	0	0	0	0	0	0	0	0	0	0	0	0	0	0	0	0	0	0	0	0	0	0	0	0	0
AC189280.3_FG001	0	0	0	0	0	0	0	0	0	0	0	0	0	0	0	0	0	0	0	0	0	0	0	0	0	0	0	0	0	0	0	0	0	0	0	0	0	0	0	0	0	0
AC189694.3_FG003	0	0	0	0	0	0	0	0	0	0	0	0	0	0	0	0	0	0	0	0	0	0	0.0401647	0	0	0	0	0	0	0	0	0	0	0	0	0.0300859	0	0	0	0	0	0
AC189750.4_FG004	113.574	124.963	171.52	281.763	308.177	360.526	358.467	463.523	376.526	233.931	294.215	277.453	41.7623	45.8579	23.6311	52.8677	31.6386	36.8013	16.5369	31.6902	22.1915	228.553	276.333	289.702	605.742	748.895	1009.46	1006.11	1216.73	1155.55	560.871	563.046	733.891	240.777	179.042	133.942	177.26	156.234	145.541	38.3698	55.0215	35.8182
AC189752.3_FG003	0	0	0	0	0	0	0	0	0	0	0	0	0	0	0	0	0	0	0	0	0	0	0	0	0	0	0	0	0	0	0	0	0	0	0	0	0	0	0	0	0	0
AC189753.3_FG002	0	0	0	0	0	0	0	0	0	0.010003	0	0	0	0	0.140066	0	0	0	0	0.0400128	0	0	0	0	0	0	0	0	0	0	0	0	0	0	0	0	0	0.0100163	0	0	0	0
AC189770.3_FG002	0	0	0	0	0	0	0	0	0	0	0	0	0	0	0	0	0	0	0	0	0	0	0	0	0	0	0	0	0	0	0	0	0	0	0	0	0	0	0	0	0	0
AC189771.3_FG001	0	0	0	0	0	0	0	0	0	0	0	0	0	0	0	0	0	0	0	0	0	0	0	0	0	0	0	0	0	0	0	0	0	0	0	0	0	0	0	0	0	0
AC189792.3_FG005	0.0400261	0	0.230135	0.490232	0.360172	0.43021	0.0600197	0.94029	0.750272	0.0500151	0.330085	0.490182	6.36188	8.6834	9.56448	1.57053	4.76129	3.271	1.17049	1.19038	2.89541	0.603282	0.813335	0.723551	0.251216	0.181109	0.291155	0	0.130391	0.371052	1.13293	0.852234	0.62161	5.81441	8.65815	9.39683	2.37416	4.58745	6.03751	0.741736	1.43264	1.79442
AC189795.3_FG001	0	0	0	0	0	0	0	0.250077	0	0.0500151	0	0	0.0200059	0.0500196	0	0.0600201	0	0.0700214	0	0	0.140262	0	0.140577	0	0.160778	0.140862	0.170677	0.371186	0.0702103	0.0802276	0	0	0.0601558	0	0.311011	0.260745	0.0400702	0.0200325	0.0800996	0	0.320592	0.160395
AC189796.3_FG004	0	0	0	0	0.110052	0	0	0	0	0	0	0.0400149	0	0.0200078	0	0	0.0200054	0	0	0	0	0	0	0.0502466	0.140681	0	0	0.0300961	0	0.140398	0	0.170447	0	0.0601491	0.0702284	0	0	0	0	0.0501173	0	0
AC189879.3_FG003	0.830541	0.870506	2.10123	0.390184	0.550262	0.800391	0.110036	0.380117	0.340123	0.150045	0.220056	0.140052	0.600177	1.31051	2.23105	2.53085	0.730198	0.820251	0.680283	2.46079	0.86161	5.25861	16.5579	24.8821	3.15527	11.0879	21.3848	1.39445	1.71514	2.48705	1.15298	1.42373	2.64685	2.81698	3.74217	3.81088	3.78663	4.93802	6.15766	5.6432	6.79253	7.27791
AC189883.3_FG002	0	0	0	0	0	0	0	0	0	0	0	0	0	0	0	0	0	0	0	0	0	0	0	0	0	0	0	0	0	0	0	0	0	0	0	0	0	0	0	0	0	0
AC190035.1_FG005	0	0	0	0	0	0	0	0	0	0	0	0	0	0	0	0	0	0.0800245	0	0	0	0.0703829	0	0	0	0	0	0	0.0501503	0	0.160415	0.130342	0	0	0.0501631	0	0	0	0	0	0	0
AC190225.2_FG001	0	0	0	0	0	0	0	0	0	0	0	0	0	0	0	0	0	0	0	0	0	0	0	0	0	0	0	0	0	0	0	0	0	0	0	0	0.0801403	0	0	0	0	0
AC190480.1_FG007	0.0100065	0	0	0	0	0	0	0	0	0	0	0	0	0	0	0	0	0	0	0	0	0	0.0903706	0	0.0803891	0	0.110438	0	0	0	0.0501297	0.070184	0	0	0	0.230659	0	0.0100163	0.110137	0	0	0.0200493
AC190485.1_FG004	0	0	0	0	0	0	0	0	0	0	0	0	0	0	0.0900422	0	0	0	0	0	0	0	0	0	0	0	0	0	0	0	0	0	0	0	0	0.200573	0	0	0	0	0	0
AC190491.1_FG002	0	0	0	0	0	0	0	0	0.230083	0.160048	0	0	0	0	0	0	0	0	0	0	0	0	0	0	0	0	0.160637	0	0	0	0.150389	0	0.290753	0.260646	0	0	0.0901579	0	0	0	0.170314	0
AC190496.1_FG002	0.330215	3.76219	1.77104	0.100047	0.0900429	0.0200098	0.67022	0.710219	0.320116	0.120036	0.0100026	0.680253	0.51015	1.16045	0.870408	0	1.41038	1.3204	0.180075	1.89061	0.591105	3.12701	2.86174	4.12022	1.54749	0.684189	1.00398	0.872788	2.07622	0.621764	0.2707	0.120315	0.401039	0.270671	0.902936	0.571632	0.260456	1.38225	0.430535	2.76647	0.721331	2.53624
AC190498.1_FG007	0	0	0	0	0	0	0	0	0	0	0	0	0	0	0	0	0	0	0	0	0	0	0	0	0	0	0	0	0	0	0	0	0	0	0	0	0	0	0	0	0	0
AC190507.1_FG007	0	0	0	0	0	0	0	0.0800246	0	0.010003	0	0	0	0	0	0	0	0	0	0	0	0	0	0	0	0	0.160637	0	0	0	0	0	0.360935	0.130323	0	0	0	0.180293	0	0	0.230425	0
AC190526.3_FG004	0.4603	1.5509	0.550322	1.0605	0.560267	0.700342	1.08035	0.640197	0.500181	0.680205	0.360092	0.390145	0.750221	0.850333	0.630295	1.94065	0.770208	1.41043	0.340142	0.420135	0.0801498	0.985361	1.83754	1.66819	1.16564	2.31417	1.0843	1.17375	1.6349	2.1862	2.08539	0.952497	0.912363	0.621541	0.511664	1.48424	1.53268	2.28371	2.11263	1.80422	1.91353	2.15531
AC190544.2_FG004	0.580378	0	0	0	0	0	0	0	0	0	0.410105	0	0.6802	0	0	0	0	0	0	0	0	0	0	0	0	0	0	0	0	0	0.170441	0	0	0	0	0	0	0.330537	0	0	0	0
AC190549.3_FG004	0.710463	0	0	0	0	0	0	0.380117	0	0.130039	0.0300077	0.160059	0	0	0	0.340114	0.0300081	0.120037	0	0.0700225	0	0	0	0.0904439	0	0	0.0401593	0	0	0	0.0401038	0	0.0401039	0	0	0	0	0.0400651	0.0400498	0	0	0
AC190560.2_FG002	0	0	0	0	0.0500238	0	0	0.0600185	0.380138	0	0.240062	0	0.540159	0	0	0	0	0	0	0	0	0	0	0	0	0	0	0	0	0	0	0	0	0.0501242	0.431403	0.0702005	0	0	0	0.200469	0	0
AC190565.2_FG003	0	0	0	0	0	0	0	0	0	0	0	0	0	0	0	0	0	0	0	0	0	0	0	0	0	0	0	0	0	0.0401138	0	0	0	0	0	0.0802291	0	0	0	0	0	0
AC190570.3_FG003	0	0	0.12007	0	0	0	0	0	0	0	0	0	0	0	0	0	0.0200054	0	0.100042	0.0300096	0	0	0	0.0502466	0.110535	0.100616	0	0	0.100301	0	0	0	0	0	0	0	0.0701228	0	0	0	0	0
AC190572.4_FG001	0	0	0	0	0	0	0	0	0	0	0	0	0	0	0	0	0	0	0	0	0	0	0	0	0	0	0	0	0	0	0	0	0	0	0	0	0	0	0	0	0	0
AC190576.2_FG002	0	0	0	0	0	0	0	0	0	0	0	0	0	0	0	0	0	0	0	0	0	0	0	0	0	0	0	0	0	0	0	0	0	0	0	0	0	0	0	0	0	0
AC190587.3_FG005	0	0	0	0	0.0100048	0.130064	0	0	0	0.020006	0.0600154	0	0	0.0100039	0	0.0500168	0.0400108	0.0700214	0.110046	0.0200064	0	0.110602	0.0602471	0	0.130632	0.0201232	0.0301195	0.130417	0.120361	0.140398	0.120311	0.100263	0.0601558	0.0801988	0.140457	0	0.100175	0.310504	0.160199	0.360844	0.270499	0.140345
AC190589.2_FG002	0	0	0	0	0	0	0	0	0	0	0	0	0	0	0	0	0	0	0	0	0	0	0	0	0	0	0	0	0	0	0	0	0	0	0	0	0	0	0	0	0	0
AC190590.3_FG001	1.45095	0	0	0	0.0700334	0	0	0	0	0	0.0300077	0	0	0.330129	0	0.0900302	0.290078	0	0	0	0.200374	0	0.120494	0	0	0	0.682709	0	0	0	0	0	0	0	0	0	0	0	0	0.611431	0	0.210518
AC190609.3_FG001	0.320209	0.560326	0.450264	0.640302	0.430205	0.310152	0.310102	0.410126	0.760275	0.280085	0.480123	0.580215	1.07032	2.24088	2.53119	1.31044	0.640173	1.18036	0.800333	0.620199	1.25234	0.874759	0.542224	0	0.180876	0.352156	0.150597	0.110352	0	0.13037	0.200519	0.330867	0.170441	0.340845	0.662153	0.561604	0	0.170277	0.110137	0.982299	0.520961	0.260642
AC190609.3_FG002	132.726	160.673	155.801	106.58	91.6637	130.464	163.634	165.511	153.706	318.236	217.416	193.672	271.19	294.515	321.551	344.686	350.415	300.422	300.155	331.186	280.294	120.807	101.737	96.1821	90.3172	74.7477	96.4527	125.702	117.342	133.589	175.474	153.723	144.414	124.709	142.062	133.301	152.347	142.151	145.11	144.869	143.865	144.626
AC190609.3_FG003	1.29084	5.57324	1.62095	2.43115	0.740353	1.21059	3.79124	6.06187	4.49163	10.3731	5.52142	2.59096	6.27185	10.3541	9.22432	23.0477	18.8451	14.7745	11.1046	12.9742	9.16713	5.16812	3.78552	5.45678	1.21589	2.23368	3.36334	2.92936	2.54763	2.98848	6.71738	5.35403	3.67953	6.88707	4.66517	3.9914	7.85375	5.50895	5.20647	6.836	6.93279	5.3632
AC190609.3_FG004	4.98325	6.89401	4.76279	3.96187	3.3616	3.38165	2.28075	2.87088	1.83066	1.18036	1.1803	1.52056	2.3607	2.96116	1.9109	4.03135	3.3109	2.78085	4.57191	4.47143	3.29616	5.43959	6.42635	5.1352	5.64733	6.42936	4.38741	3.04974	4.43328	3.6303	4.251	3.45907	3.1281	5.26304	5.58817	5.36532	6.281	4.13672	5.00622	6.07421	6.64226	5.99476
AC190609.3_FG005	0	0	0	0	0	0	0	0	0	0	0	0	0	0.110043	0	0	0	0	0	0	0	0	0	1.07528	0	0	0.532111	0	0.140421	0	0	0	0	0	0	0	0	0	0	0	0	0
AC190613.3_FG001	0	0	0	0	0.0700334	0	0	0	0	0	0.0200051	0.0100037	0.0800236	0.110043	0.0200094	0	0.11003	0.0600183	0.0100042	0.100032	0.0100187	0.221203	0.210865	0.110543	0.110535	0.281725	0.0803186	0.290929	0.190571	0.150427	0.0100259	0.230604	0.160415	0.270671	0.240783	0.0902577	0.340596	0.210342	0.390485	0.270633	0.310573	0.0400987
AC190614.3_FG004	1.42093	0	1.74102	5.58264	4.28204	6.50318	5.34175	3.82118	6.05219	6.34192	8.5622	8.24306	3.68109	2.46096	2.5512	1.87063	1.25034	0.410125	0.350146	0.490157	0	0.764157	0	0.321578	0.693356	0.553388	0.522071	0.260833	0.280841	0.240683	0.100259	0.832181	0.380987	0.431068	0	0.270773	0	0.300488	0	0	0.110203	0.0400987
AC190623.3_FG001	14699.4	12897.4	14032.4	19410	18428.1	16349.5	11130.7	10578.6	10988.9	13311.5	14404.8	14423.3	11663.7	9035.29	7611.8	4158.6	5897.85	5043.6	6793.23	7223.98	9175.82	2359.72	893.595	961.479	1524.75	902.365	1262.59	1194.71	1282.58	1020.15	1457.28	1225	1353.01	1365.99	809.843	1513.6	594.952	854.428	1025.44	1325.12	1331.62	1484.97
AC190623.3_FG002	0	0	0	0	0	0	0	0	0	0	0	0	0	0	0	0	0	0	0	0	0	0	0	0	0.0301459	0.0402464	0	0.0802564	0	0	0.0802075	0.170447	0.0701818	0.230572	0.150489	0.100286	0	0.0300488	0	0	0	0
AC190628.4_FG007	5.27344	8.9552	9.35548	4.89231	5.05241	8.32407	6.03198	7.1522	7.24262	6.43194	4.85124	5.81216	6.06179	9.13357	8.41394	14.1948	9.90268	12.5238	13.6157	10.0132	15.6492	11.9048	9.59937	11.406	7.4159	7.27454	7.26884	4.62477	4.82445	4.19189	4.40139	5.4944	5.61454	6.00488	5.77879	4.1318	8.44479	6.19005	6.05753	6.30475	6.47194	7.29796
AC190630.2_FG001	0	0	0	0	0	0	0	0	0	0	0	0	0	0	0	0	0	0	0	0	0	0	0	0	0	0	0	0	0	0	0	0	0	0	0	0	0	0	0	0	0	0
AC190632.2_FG004	0	0	0	0	0	0	0	0	0	0	0	0	0.0100029	0	0	0	0	0	0	0	0	0	0	0.0602959	0	0	0	0	0	0	0	0	0	0	0	0	0	0.0200325	0	0	0	0.060148
AC190634.1_FG005	0	0	0	0	0.150072	0	0	0	0	0.120036	0	0	0	0	0	0	0	0	0	0	0	0	0	0	0	0.332033	0	0	0.852554	0	0	0.190499	0.140364	0.0100248	0	0	0	0	0	0.300704	0	0
AC190636.3_FG005	0.0400261	0	0	0	0.620296	0	0.0100033	0.100031	0.0300109	0.0600181	0	0	0.200059	0.240094	0.560263	0.530178	0.120032	0	0.700292	0.450144	0.0400749	0.180985	0.281153	0.0703452	0.924475	1.15708	0.532111	0.170545	0.501502	0	0.180467	0.300789	0	0.120298	0	0	0.0801403	0.400651	0.220274	0.55129	0.0100185	0
AC190638.3_FG001	0	0	0	0	0	0	0	0	0	0	0	0	0	0	0	0	0	0	0	0	0	0	0	0	0	0	0	0.0401282	0	0	0	0	0	0	0	0	0	0	0	0	0	0
AC190643.4_FG011	0	0	0	0	0	0	0	0	0	0	0	0	0	0	0	0	0	0	0	0	0	0	0	0	0	0	0	0	0	0	0	0	0	0	0	0	0	0	0.090112	0	0	0
AC190652.3_FG001	0.740482	0.970564	0.320187	0.470222	0.530253	0.670328	0.570187	0.140043	0.450163	0.490148	0.440113	0.370137	0.560165	0.680266	0.300141	1.26042	1.32036	1.05032	1.01042	1.43046	0.581086	4.68549	4.24742	3.34642	2.65284	5.20185	4.00589	3.26041	3.04914	3.15896	2.78721	2.37623	1.69439	4.13024	2.27741	2.68767	4.99875	3.2653	3.66456	3.48816	5.26972	4.10009
AC190665.3_FG006	0	0	0	0	0	0	0	0	0	0	0	0	0	0	0	0	0	0	0	0	0	0	0	0	0	0	0	0	0	0	0	0	0	0	0	0	0	0	0	0	0	0
AC190671.4_FG003	0	0	0	0	0	0	0	0	0	0	0	0	0	0	0	0	0	0	0	0	0	0	0	0	0	0	0	0	0	0	0	0	0	0	0	0	0	0	0	0	0	0
AC190677.3_FG003	0	0	0	0	0	0	0	0	0	0	0	0	0	0	0	0	0	0	0	0	0	0	0	0	0	0	0	0	0	0	0	0	0	0	0	0	0	0	0	0	0	0
AC190685.3_FG005	0	0	0	0	0	0	0	0	0	0	0	0	0	0	0	0	0	0	0	0	0	0	0	0	0	0	0	0	0	0	0	0	0	0	0	0	0	0	0	0	0	0
AC190688.3_FG006	0	0	0	0	0	0	0	0	0	0	0	0	0	0	0	0	0	0	0	0	0	0	0	0	0	0	0	0	0	0	0	0	0	0	0	0	0	0	0	0	0	0
AC190693.1_FG009	0	0	0	0	0	0	0	0	0	0	0	0	0	0	0	0	0	0	0	0	0	0	0	0	0	0	0	0	0	0	0	0	0	0	0	0	0	0	0	0	0	0
AC190695.3_FG003	0	0	0	0	0	0	0	0	0	0	0	0	0	0	0	0	0	0	0	0	0	0	0	0	0	0	0	0	0	0	0	0	0	0	0	0	0	0	0	0	0	0
AC190701.3_FG001	0	0	0	0	0	0	0	0	0	0	0	0	0	0	0	0	0	0	0	0	0	0	0	0	0	0	0	0	0	0	0	0	0	0	0	0	0	0	0	0	0	0
AC190716.3_FG001	0	0	0	0	0	0	0	0	0	0	0	0	0	0	0	0	0	0	0	0	0	0	0	0.0904439	0	0	0.0903585	0	0	0	0	0	0	0	0	0	0	0	0.0300373	0	0	0
AC190734.2_FG003	0	0	0	0	0	0	0	0	0	0	0	0	0	0	0	0	0	0	0	0	0	0	0	0	0	0	0	0	0	0	0	0	0	0	0	0	0	0	0	0	0	0
AC190740.2_FG004	4.99325	4.35253	3.89228	1.83086	3.30157	3.02148	2.08068	1.75054	2.04074	1.15035	0.890228	1.67062	1.67049	2.49097	2.58121	3.04102	2.49067	2.46075	3.97165	3.131	3.72696	6.39479	8.73583	7.74803	3.98931	4.7692	3.48382	4.10311	3.89166	4.09161	2.88747	2.57675	3.60935	1.71425	2.67871	3.29942	3.27574	3.50569	4.85604	5.14203	5.1495	3.66903
AC190743.3_FG012	4.82314	11.1065	6.13359	5.27249	5.27251	6.41313	11.5138	6.37196	5.40196	2.47075	3.64093	2.46091	0.760224	1.57061	4.68219	5.81195	5.44147	5.85179	8.76365	4.42142	6.57228	2.15171	4.53861	1.73853	5.95884	5.56407	5.42151	4.78529	6.78031	2.94836	3.69957	2.1757	3.77979	3.71922	3.41109	2.93839	4.95868	8.62401	2.29285	7.89848	4.82891	3.98982
AC190744.2_FG010	0	0	0	0	0	0	0	0	0	0	0	0	0.0500147	0.0200078	0	0	0	0	0	0	0	0	0	0	0	0	0	0	0	0.090256	0	0	0	0	0	0	0.0901579	0	0.0400498	0	0	0
AC190749.3_FG006	0	0	0	0	0	0.110054	0	0	0	0	0	0	0	0	0	0	0	0.13004	0.290121	0.140045	0	0	0.271112	0	0	0	0	0	0	0.0701991	0	0.100263	0	0	0	0	0	0.230374	0	0.0601407	0	0.431061
AC190750.2_FG014	7.12464	9.4555	9.98585	4.29203	4.25203	6.17302	5.09167	5.60173	5.07184	3.70112	5.13132	3.4913	7.28215	7.85307	10.2248	9.67324	9.79265	11.0434	10.0742	10.8135	8.05505	14.1269	12.8929	18.2094	7.3958	14.6195	11.335	8.14602	8.36506	9.61728	7.36906	7.06853	11.2792	9.01234	9.99249	7.50142	9.94742	9.38524	9.91232	9.55235	10.6096	12.4105
AC190751.4_FG008	0	0	0	0	0	0	0	0	0	0	0	0	0	0	0	0	0	0	0	0	0	0	0	0	0	0	0	0	0	0	0	0	0	0	0	0	0	0	0	0	0	0
AC190756.4_FG007	0	0	0	0	0	0	0	0	0	0	0	0	0	0	0	0	0	0	0	0	0	0	0	0	0	0	0	0	0	0	0	0	0	0	0	0	0	0	0	0	0	0
AC190757.3_FG001	0	0	0	0	0	0	0	0	0	0	0	0	0	0	0	0	0	0	0	0	0	0	0	0	0	0	0	0.0200641	0	0	0	0	0	0	0	0	0	0	0	0.0200469	0	0
AC190763.3_FG002	0.650424	0	0	0	0	0	0	0.0800246	0	0	0	0	0.420124	1.22048	1.45068	0.190064	0.490133	0.0500153	0.470196	0.0600192	0	0.311696	0.220906	0	0	0	0	0	0	0	0	0	0.0501298	1.28318	1.00326	1.42407	0.0601052	0.691123	0.440548	0.140328	0.170314	0.30074
AC190771.2_FG003	0.700456	0	0.210123	0	0	0.190093	0	0.230071	0.230083	0	0	0.240089	0.290086	0.270106	0.200094	0.200067	0.490133	0.0900275	0	0.340109	0.581086	1.62886	0.692841	1.31646	0.361751	0.271663	0.501992	0.521666	1.16349	0.0802276	0.461193	0.170447	0.922389	0.942336	0.0702284	0.501432	0.621087	0.370602	0.350436	0.561313	1.59294	0.15037
AC190772.4_FG011	0	0	0	0	0	0	0	0	0	0	0	0	0	0	0	0	0.0800216	0	0	0	0	0	0	0	0	0	0	0	0	0	0	0	0	0	0	0	0	0	0	0.150352	0.520961	0
AC190788.2_FG004	0	0	0.380223	0	0	0.250122	0.070023	0	0	0	0	0.410152	0	0.250098	0	0.230077	0.59016	1.14035	1.02043	0.210067	0.410768	0.66361	1.17482	0	0.120584	0.764682	0.712828	0	0	0.120341	1.12291	0.842208	0.751947	0.130323	2.81917	0.44126	0.851491	1.19194	1.41176	2.21518	0.801479	0.0801974
AC190788.2_FG005	4.49293	7.50436	3.422	4.07192	3.13149	2.64129	1.75057	1.15035	0.480174	0.440133	0.630162	0.850316	1.45043	3.51137	1.32062	6.5522	4.0611	5.73175	6.10254	5.34171	5.82088	8.66715	7.6815	6.19038	5.33583	6.90226	4.09625	2.90929	2.12637	2.64751	1.69438	2.27597	2.8173	3.77937	5.6283	2.92836	8.31456	8.41367	7.38919	6.03412	4.35804	5.39328
AC190789.3_FG005	0	0	0	0	0	0	0	0	0	0	0	0	0	0	0	0	0	0	0	0	0	0	0	0	0	0	0	0	0	0	0	0	0	0	0	0	0	0	0	0	0	0
AC190792.2_FG006	0.190124	1.11065	2.41141	0	0.2101	1.39068	0.460151	0.570176	1.3805	0.140042	1.99051	2.72101	0.210062	0.340133	0.200094	0.18006	0.450122	0.530162	0	0.130042	0.340637	3.24767	1.63671	0.934587	1.95948	2.95811	2.78103	2.51804	2.58775	2.13606	1.76456	2.30605	5.96545	1.99494	0.933034	0.972778	2.15377	2.28371	0.540672	0.601407	0.420776	1.40345
AC190799.2_FG010	0	0	0	0	0	0	0	0	0	0	0	0	0	0	0	0	0	0	0	0	0	0	0	0	0	0	0	0	0	0	0	0	0	0	0	0	0	0	0	0	0	0
AC190807.2_FG001	0	0	0	0	0	0	0	0	0	0	0	0	0	0	0	0	0	0	0	0	0	0	0	0	0	0	0	0	0	0	0	0	0	0	0	0	0	0	0	0	0	0
AC190809.2_FG002	0	0	0	0	0	0	0	0	0	0	0	0	0	0	0	0	0	0	0	0	0	0	0	0	0	0	0.250996	0	0	0	0	0	0.150389	0	0	0	0	0	0	0	0.180333	0
AC190811.1_FG003	0	0	0	0	0	0	0	0	0	0	0	0	0	0	0	0	0	0	0	0	0	0	0	0	0	0	0	0	0	0	0	0	0	0	0	0	0	0	0	0	0	0
AC190812.3_FG006	0	0	0	0	0	0	0	0	0	0	0	0	0	0	0	0	0	0	0	0	0	0	0	0	0	0	0	0	0	0	0	0	0	0	0	0	0	0	0	0	0	0
AC190816.3_FG007	0.120078	0	0.240141	0.0300142	0.120057	0	0.320105	0.180055	0.200072	0	0.0100026	0.0500186	0.130038	0.240094	0.290136	0.21007	0.330089	0.170052	0.0400167	0.0900289	0.0901685	0.100547	0.371524	0.391924	0.160778	0.271663	0.371474	1.48474	1.18355	0.742105	0.180467	0.310815	0.52135	0.250621	0.331077	0.260745	0.250438	0.380618	0.41051	0.340797	0.33061	0.421036
AC190832.2_FG003	5.02327	3.50204	2.93172	1.35064	2.81134	1.40068	1.89062	1.82056	1.71062	1.6405	1.32034	1.46054	2.12062	1.5406	2.39112	3.03102	1.75047	1.98061	3.1113	3.09099	2.48464	5.5502	9.57929	12.632	7.64701	8.47187	7.75075	4.47429	5.44632	3.81081	5.68471	4.84269	4.89267	4.78185	7.81541	5.41546	5.58979	4.39714	6.36792	6.05417	6.94281	5.94463
AC190832.2_FG006	0	0	0	0	0	0	0	0	0	0	0	0	0	0	0	0	0	0	0	0	0	0	0	0	0	0	0	0	0	0	0	0	0	0	0	0	0	0	0	0	0	0
AC190834.3_FG005	0.150098	0.0200116	0.0500293	0	0	0.100049	0.0100033	0.0300092	0.11004	0.130039	0	0.0900334	0.0100029	0	0	0.0300101	0.0300081	0.100031	0	0.0400128	0	0.0804376	0.281153	0.522565	0.271313	0.392403	0.271075	0.260833	0.270811	0.110313	0.170441	0.170447	0.380987	0.190472	0.210685	0.160458	0.581017	0.350569	0.420523	0.26061	0.250462	0.160395
AC190841.2_FG007	0.590385	0	0.660387	0.630298	0.590281	2.19107	0.530174	1.02031	0	1.08033	0.600154	0	1.56046	0.810317	0	0	0.620168	0.610186	0.500208	0.740237	0.721348	0	0.190782	0	0.432092	0.281725	0.361434	0.270865	0.682043	0.310882	0.431115	0.140368	0.401039	0.741839	0.210685	0	0.991736	0	0.300373	0.160375	0.190351	0.290716
AC190851.3_FG003	0	0	0	0	0	0	0	0	0	0	0	0	0	0	0	0	0	0	0	0	0	0	0	0	0	0	0	0	0	0	0	0	0	0	0	0	0	0	0	0	0	0
AC190858.3_FG004	0	0	0	0	0	0	0	0	0	0	0	0	0	0	0	0	0	0	0	0	0	0	0	0	0	0	0	0	0	0	0	0	0	0	0	0	0	0.0200325	0	0	0	0
AC190858.3_FG005	0	0	0	0	0	0	0.0300098	0	0	0	0	0	0	0	0	0	0	0	0	0	0	0	0	0	0	0	0	0	0	0	0	0	0	0	0	0	0	0	0	0	0	0
AC190883.2_FG005	0	0	0	0	0	0	0	0	0	0	0	0	0	0	0	0	0	0	0	0	0	0	0	0	0	0	0	0	0	0	0	0	0	0	0	0	0	0	0	0	0	0
AC190885.4_FG006	0.250163	1.62094	0.790463	0.260123	0.680324	0.300147	0.240079	0.280086	0.440159	0.220066	0.250064	0.0800297	0.740218	0.540211	0.780366	0.21007	0.180049	0.580177	0.880367	0.50016	0	2.37291	8.50488	13.5465	2.51216	3.57187	4.67856	3.3507	2.28685	4.45263	3.69957	2.20578	6.50685	3.5488	5.83899	6.36818	4.61809	3.0149	4.24528	6.90616	5.40998	1.97486
AC190909.3_FG004	1.01066	1.87109	1.5309	1.00047	0.570272	1.0305	1.47048	1.91059	2.40087	1.62049	2.44063	3.46129	3.03089	4.37171	3.40159	4.83162	4.70127	4.82147	2.35098	2.01064	3.30618	3.55936	1.72708	2.14051	1.28623	0.986037	1.56621	1.98634	2.18655	1.88535	2.6268	3.42899	2.69698	3.67912	3.00979	1.70487	3.98698	3.93639	3.50436	3.29772	2.14396	1.86459
AC190913.3_FG002	0	0	0	0	0	0	0	0	0	0	0	0	0	0	0	0	0	0	0	0	0	0	0	0	0	0	0	0	0	0	0	0	0	0	0	0	0	0	0	0	0	0
AC190915.3_FG007	0.780508	0	0.340199	0.420198	0.270129	0.460225	0.0500164	0	0.0400145	0.470142	0.0900231	0.410152	0.670198	0.430168	0.330155	0.960322	0.290078	0.640196	0.620258	0.190061	0.0901685	2.19192	0	0.271332	0.733551	0.593635	0.411633	0	0.601803	0.862446	0	1.03271	0.380987	0.651615	0.652121	0	0.310544	0.550895	0.520647	0.801876	0.841553	0.531308
AC190922.3_FG007	1.67109	0.900523	1.07063	0.930439	1.00048	1.29063	0.540177	0.660203	0.420152	0.150045	0	0.460171	0.190056	0.430168	0	0.470158	1.62044	1.13035	1.05044	1.58051	1.27238	0	2.18898	0.934587	0.753648	0.774744	1.15458	0.371186	0.682043	0.892532	0.0501297	0.250657	0.611584	0	0	0.411174	1.34235	0.891448	2.28284	1.61378	1.7332	0.551357
AC190925.2_FG002	0.780508	0	0.110064	0	0	0.360176	1.04034	0.700216	0	0	0.890228	0	0	0.0900352	0.260122	0.650218	0.59016	0.160049	0.270113	0.920295	0.741385	0	0	0	0	0.81499	0.351394	0	0.441322	0.621764	0.140363	0	0.10026	1.30323	0.080261	0.120344	0	0.440716	0.750934	0	0.851571	0.270666
AC190932.3_FG008	0	0	0.300176	0	0	0.160078	0	0	0	0	0	0	0	0	0	0	0	0	0	0	0	0	0.0702883	0.170838	0.0602918	0	0.351394	0	0	0.0802276	0	0	0	0	0	0	0	0	0.0400498	0	0	0
AC190933.3_FG004	51.2334	93.0641	74.8838	2.20104	3.20153	12.9263	1.28042	1.51047	2.59094	0.96029	0.240062	0.260097	0.650192	1.2905	0.250117	2.05069	1.25034	3.46106	1.38058	6.08195	3.52659	4.60505	7.04891	10.602	4.62237	5.90616	8.03186	2.43779	3.88163	8.3537	1.39361	3.22846	6.97807	3.86959	4.34413	5.43552	3.52617	3.88631	7.67955	4.19983	4.97919	1.75432
AC190934.3_FG003	0	0	0	0	0	0	0	0	0	0	0	0	0	0	0	0	0	0	0	0	0	0	0	0	0	0	0	0	0	0	0	0	0	0	0	0	0	0	0	0	0	0
AC190978.3_FG007	0	0	0	0	0	0	0	0	0	0	0	0	0	0	0	0	0	0	0	0	0	0	0	0	0	0	0	0	0	0	0	0	0	0	0	0	0	0	0	0	0	0
AC190985.3_FG006	0	0	0	0.0400189	0	0	0.0800262	0	0.0200072	0.020006	0.0800205	0.0900334	0.180053	0	0	0.0200067	0.160043	0	0	0.0600192	0.110206	0	0.1707	0.401973	0	0	0.0501992	0.0802564	0	0.0300853	0	0.0501314	0.0701818	0.451118	0	0.160458	0.0300526	0.110179	0.160199	0	0	0.120296
AC190990.2_FG005	0	0	0	0	0	0	0	0	0	0	0	0	0	0	0	0	0	0	0	0	0	0	0	0	0	0	0	0	0	0	0	0	0	0	0	0	0	0	0	0	0	0
AC190999.2_FG004	0.0600391	0.24014	0.260152	0.100047	0.120057	0	0.200066	0.220068	0.36013	0.0700211	0.0200051	0.0400149	0.0100029	0.130051	0.180084	0.110037	0.100027	0.280086	0.100042	0.270087	0.1603	0.442407	0.973994	0.653206	0.602918	0.623819	0.913625	0.421346	0.471412	0.591678	0.561453	0.812129	0.631636	0.852112	0.712316	0.240687	0.540947	0.580944	0.650809	1.10258	0.771424	0.691703
AC191009.3_FG004	21.8843	34.0598	24.0141	11.8356	11.2854	9.68473	19.5964	20.5863	16.646	4.95149	4.41113	5.26195	7.17211	7.79305	9.27435	16.0854	11.5331	9.27284	32.4435	50.2861	34.9653	14.3078	21.3877	20.0886	10.2094	10.2226	17.4593	17.7868	10.9027	14.6014	5.92533	6.4469	8.31152	12.4308	10.765	13.7894	12.7323	13.2215	16.3403	26.3918	34.153	26.2346
AC191012.2_FG001	0.580378	0	0	0.160076	0.290138	0.500245	1.01033	0.13004	0.930337	0.270082	0.260067	0.250093	2.3707	1.93075	1.76083	1.38046	1.27034	1.70052	0.930388	0.360115	0.530992	0	0.271112	0	0.211021	0	0	0.120385	0.521563	0.150427	0.290752	0.140368	0.200519	1.35335	3.20041	1.21347	1.27223	0.340553	1.78222	0.130305	0.280518	0.250617
AC191040.2_FG002	0	0	0	0	0	0	0	0	0	0	0	0	0	0	0	0	0	0	0	0	0	0	0	0	0	0.0301848	0	0	0	0	0.140363	0	0	0	0	0	0	0	0	0	0	0
AC191042.4_FG001	0	0	0	0	0	0	0	0	0	0	0	0	0	0	0	0	0	0	0	0	0	0	0	0	0.0200973	0	0	0.0802564	0	0	0	0	0	0	0	0	0	0	0	0	0	0
AC191048.2_FG006	2.07135	1.71099	1.63095	1.72081	0.660315	1.75086	0.630207	1.44044	0.520188	0.910275	0.130033	0.380141	0.670198	0.290113	0.0800375	0.220074	0.580157	0.350107	1.00042	2.05066	0.94176	1.50821	2.15885	1.00493	1.59773	0.784805	1.0341	1.26404	1.31394	1.21344	0.751945	1.41371	1.3134	1.39345	1.3845	1.49427	1.62284	1.69275	2.13265	2.81659	2.70499	1.78439
AC191049.3_FG007	0	0	0	0.0500236	0	0.160078	0	0	0.190069	0	0	0.130048	0	0	0	0	0	0	0	0	0	0	0	0	0.834037	0	0	0	0	0	0	0	0	0	0	0.120344	0	0	0	0	0	0.0501234
AC191050.3_FG003	0	0.0100058	0	0	0	0	0	0	0	0	0	0	0	0	0	0	0	0	0	0	0	0	0	0	0	0	0	0	0	0	0	0	0	0	0	0	0	0	0	0	0	0
AC191064.3_FG007	0	0	0	0	0	0	0	0	0	0	0	0	0	0	0	0	0	0	0	0.0200064	0	0	0	0	0	0	0	0	0	0	0	0	0	0	0	0	0	0	0	0	0	0
AC191067.3_FG005	0	0	0	0	0	0	0	0	0	0	0	0	0	0	0	0	0	0	0	0	0	0	0	0	0	0	0	0	0	0	0	0	0	0	0	0	0	0	0	0	0	0
AC191069.3_FG004	5.39351	5.57324	4.59269	3.46163	1.51072	2.50122	2.1507	3.64112	2.68097	4.71142	1.97051	2.09078	6.1018	7.71302	11.0352	16.6656	11.7932	11.2935	12.7553	14.8448	9.99869	8.82803	7.36018	7.94901	3.85868	5.14148	4.03601	4.36394	4.10229	4.7936	6.61712	5.76511	8.68249	5.03247	8.15652	6.60887	8.98573	7.2017	6.95865	7.55768	7.77435	7.6789
AC191069.3_FG007	0	0	0	0	0	0	0	0	0	0	0	0	0.0700206	0.18007	0	0	0.0400108	0.0800245	0	0	0	0	0	0	0	0.120739	0	0	0	0	0	0	0	0	0	0	0	0	0	0	0	0
AC191070.3_FG006	6.28409	4.85282	3.0718	2.47117	1.96093	2.69132	0.920302	0.710219	1.17042	0.690208	0.440113	0.530197	3.62107	2.53099	3.2015	3.00101	3.57097	2.35072	3.88162	3.88124	2.77519	5.29883	5.67327	5.52713	4.0496	3.22978	4.75888	3.9125	3.03911	3.28933	5.14331	4.9229	5.72483	15.0072	19.0419	15.424	6.48135	6.74095	6.27781	6.27468	5.47009	7.04735
AC191071.3_FG001	0	0	0.0500293	0	0	0	0	0	0	0	0	0	0	0	0.0700328	0	0	0	0	0	0	0	0	0	0	0	0	0	0	0	0	0	0	0	0	0	0	0	0	0	0	0
AC191073.2_FG001	0	0	0	0	0	0	0	0	0	0	0	0	0	0	0	0	0	0	0	0	0	0	0	0	0	0	0	0	0	0	0	0	0	0	0	0	0	0	0	0	0	0
AC191073.2_FG003	0	0	0	0	0	0	0	0	0	0.10003	0	0	0	0	0	0	0	0	0	0	0.200374	0	0.0301235	0	0.0401946	0	0	0	0.531593	0.0200569	0.0100259	0.230604	0.0902337	0	0.160522	0	0.0500877	0.310504	0.090112	0.120281	0.150277	0
AC191097.3_FG007	0	0.74043	0	2.27107	2.17103	1.10054	3.90128	9.27286	5.15186	0.340103	1.89048	0.420156	2.56075	0.190074	1.56073	0.930312	1.0903	2.71083	1.32055	0.210067	1.7633	0	0.361482	0.29143	1.859	1.69035	0.943744	5.65807	5.93779	1.07304	0	0.591551	2.84737	0	0	3.00859	0.681193	0.270439	0.250311	0	0.53098	0.30074
AC191098.3_FG002	0	0	0	0	0	0	0	0	0	0	0	0	0	0	0	0	0	0	0	0	0	0	0	0	0	0	0	0	0	0	0	0	0	0	0	0	0	0	0	0	0	0
AC191107.4_FG001	0	0	0	0	0	0	0	0	0	0	0	0	0	0	0	0	0	0	0	0	0	0	0	0	0	0	0	0	0	0	0	0	0	0	0	0	0	0	0	0	0	0
AC191107.4_FG002	0	0	0	0	0	0	0	0	0	0	0	0	0	0	0	0	0	0	0	0	0	0	0	0	0	0	0	0	0	0	0	0	0	0	0	0	0	0	0	0	0	0
AC191113.2_FG002	8.09527	11.1965	12.0971	4.00189	9.92473	22.3509	19.0462	45.574	56.0903	9.52288	20.2852	20.6777	7.17211	11.8146	8.62404	21.8973	22.8062	24.3274	6.84285	8.1226	9.85842	38.0168	48.5692	40.9208	47.1985	98.7748	104.033	72.0602	86.2484	137.751	53.2578	74.9866	88.5995	32.0494	38.7661	34.2478	57.8313	58.3848	59.7343	17.9721	22.4214	26.3448
AC191115.3_FG002	0.020013	0	0	0	0.0400191	0	0	0	0	0	0	0.0300111	0	0.0300117	0	0	0.0700189	0.0500153	0.060025	0	0	0.0301641	0	0.130641	0	0	0	0	0	0	0	0	0.0200519	0	0	0	0	0	0	0.0501173	0	0.0100247
AC191147.3_FG002	0	0	0	0	0	0	0	0	0	0	0	0	0	0	0	0	0	0	0	0	0	0	0	0	0	0	0	0	0	0	0	0	0	0	0	0	0	0	0	0	0	0
AC191246.3_FG004	0	0	0	0	0.0300143	0	0	0.0300092	0.0400145	0	0.070018	0.0600223	0	0.200078	0	0	0	0	0	0	0.100187	0.361969	0.0502059	0	0.241167	0.130801	0	0	0.320962	0	0.0501297	0	0.140364	0	0.180587	0	0.250438	0	0	0.0501173	0	0.370913
AC191246.3_FG006	0	0.130076	0	0.310146	0	0	0	0	0	0	0	0.070026	0	0	0	0.15005	0	0.170052	0	0.150048	0	0	0	0	0	0	0	0	0	0	0.0300778	0	0.0401039	0	0	0	0	0	0.0800996	0	0	0
AC191251.3_FG005	3.87252	2.61152	4.38257	1.9009	2.06098	2.99146	1.73057	1.25039	1.30047	1.13034	0.880226	0.900334	1.85055	3.54139	2.76129	4.25143	3.27088	4.15127	5.84243	6.35204	6.67247	3.89117	3.93614	3.88909	3.89887	3.13922	2.74087	1.08346	1.41424	1.32375	1.69438	1.59418	1.92499	4.9222	6.63156	4.07163	5.27924	4.71766	5.42675	5.66325	5.8508	5.90453
AC191253.3_FG004	0	0	0	0	0	0	0	0	0	0	0	0	0	0	0	0	0	0	0	0	0	0	0	0	0	0	0	0	0	0	0	0	0	0	0	0	0	0	0	0	0	0
AC191254.3_FG001	0	0	0.0800469	0.120057	0.150072	0	0.460151	0	0.0500181	0.20006	0.170044	0.190071	0.0600177	0.0400156	0.100047	0.100034	0.0400108	0.510156	0.0900375	0.220071	0	0	0.230947	0.180888	0.251216	0.261602	0.0200797	0.190609	0.0501503	0.090256	0	0.0902365	0	0	0.0401305	0	0.280491	0.0300488	0.140174	0	0.0901664	0.120296
AC191264.3_FG002	0	0	0.0400234	0	0	0	0	0	0	0	0	0	0	0	0	0	0	0	0	0	0	0	0	0	0	0	0	0.140449	0	0	0	0	0	0	0	0	0	0	0	0	0	0
AC191264.3_FG003	0	0.520302	0.150088	0.0400189	0.0400191	0	0.240079	0.170052	0.320116	0	0.290074	0.170063	0.120035	0.250098	0	0.350117	0.470127	0.59018	0.060025	0	0.450842	0.100547	0.632594	0.0803946	0.200973	0.110678	0.0803186	0.0802564	0.351052	0.19054	0.100259	0.631656	0.280727	0	0.19062	0.381088	0.61107	0.150244	0.320398	0.400938	0.350647	0.531308
AC191279.2_FG001	0	0	0	0	0	0	0	0	0	0	0	0	0	0	0	0	0	0	0	0	0	0	0	0	0	0	0	0	0	0	0	0	0	0.33082	0	0	0	0	0	0	0	0
AC191279.2_FG003	0	0	0	0	0	0	0	0	0	0	0	0	0	0	0	0	0	0	0	0	0	0	0	0	0	0	0	0	0	0	0	0	0	0	0	0	0	0	0	0	0	0
AC191283.3_FG004	0.160104	1.57091	2.16127	0.320151	1.53073	0.88043	0.380125	0.670206	0.36013	0.0300091	0.0500128	0.78029	0.390115	0.74029	2.08098	0.840282	1.29035	1.58048	2.19091	1.27041	2.23418	3.43871	2.54042	2.87411	1.35657	2.19343	2.68064	0.912916	1.08325	0.671906	0.471219	0.721892	0.952467	2.10522	1.14372	0.95272	2.52442	2.79454	2.45305	2.91683	1.41261	1.77437
AC191297.3_FG004	0	0	0	0	0	0	0	0	0	0	0	0	0	0	0	0	0	0	0	0	0	0.0904923	0	0	0	0	0	0	0.110331	0	0	0	0	0.0100248	0	0	0.0701228	0	0	0.210493	0	0.0100247
AC191305.3_FG002	0	0	0	0	0	0	0	0	0	0	0	0	0	0	0	0	0	0	0	0	0	0	0	0	0	0	0	0	0	0	0	0	0	0	0	0	0	0	0	0	0	0
AC191317.3_FG009	0	1.3708	0.0900527	1.22058	1.2606	0.310152	5.21171	9.733	6.6324	5.14155	5.79149	4.15154	5.11151	3.05119	4.60216	2.44082	2.5807	2.27069	1.71071	0.790253	1.4427	2.85554	1.41581	0.562762	1.66807	2.82731	0.240956	3.14003	1.80541	3.21913	2.78721	3.85009	3.56924	2.70671	2.69878	2.39684	2.9151	1.6627	1.32164	1.29303	1.18218	1.36336
AC191328.3_FG002	0	0	0	0	0	0	0	0	0	0	0	0	0	0	0	0	0	0	0	0	0	0	0	0	0	0	0	0	0	0	0	0	0	0	0	0	0	0	0	0	0	0
AC191330.3_FG001	0	0	0	0	0	0	0	0.0200062	0	0	0	0	0	0	0	0	0	0	0	0	0	0.140766	0	0	0	0.0402464	0	0.0300961	0	0	0.0200519	0	0	0	0	0	0	0.0200325	0.0100124	0	0.0100185	0
AC191338.3_FG002	0	0	0	0	0	0	0	0	0	0	0	0	0	0	0	0	0	0	0	0	0	0	0	0	0	0	0	0	0	0	0	0	0	0	0	0	0	0	0	0	0	0
AC191360.3_FG004	0.20013	1.81105	0.100059	0	0.900429	1.13055	0.55018	1.25039	0	0	0.320082	0.200074	0	0.0400156	0	0	0	0.100031	0	0	0.641198	0	0.672759	0.311529	0.643113	0.110678	0.793147	0.160513	0.110331	0.120341	0	0.170447	0	0	0.250816	0.0902577	0	0	0	0.210493	0.0601109	0.30074
AC191360.3_FG015	0	0	0	0	0	0	0	0	0	0	0	0	0	0	0	0	0	0.0400122	0	0	0	0	0	0	0	0	0	0	0	0	0	0.070184	0	0	0	0	0	0	0	0	0	0
AC191361.4_FG006	0	0	0	0	0	0	0	0	0	0	0	0	0	0	0	0	0	0	0	0	0	0	0	0	0	0	0	0	0	0	0	0	0	0	0	0	0	0	0	0	0	0
AC191362.3_FG002	0.310202	0	0	0	0	0	0.740243	0	0	0	0.500128	0	0	0.550215	0	0	0.270073	0.660202	0	0	0	0.744048	0	0	0.200973	1.43881	0.853386	1.0333	0	0.381081	0.32083	0.651708	2.10545	0	1.17382	0	1.8833	0.600976	0.851058	0.300704	0.430795	0.561382
AC191380.3_FG001	0	0	0	0	0	0	0	0	0	0	0	0	0	0	0	0	0	0	0	0	0	0	0	0	0.170827	0	0.0401593	0	0	0	0	0	0	0	0	0	0	0	0	0	0	0
AC191401.3_FG009	6.42418	5.52321	4.4326	5.24248	5.63269	5.67277	2.82092	3.08095	2.38086	2.42073	1.44037	1.70063	2.89085	3.5714	5.27247	3.55119	3.58097	1.33041	7.90329	4.00128	4.76891	5.96244	6.71755	5.91905	6.51152	5.92629	7.1584	3.48112	3.28986	2.96842	2.71703	2.42636	3.30857	4.01996	7.0429	6.08738	5.46958	5.25854	7.70958	6.68564	7.23335	6.06493
AC191401.3_FG013	0	0	0	0	0	0	0	0	0	0	0	0	0	0	0	0	0	0	0	0	0	0	0	0	0	0	0	0	0	0	0	0	0	0	0	0	0	0	0	0	0	0
AC191410.4_FG004	0	0	0	0	0	0	0	0	0	0	0	0	0	0	0	0	0	0	0	0	0	0	0	0	0	0	0	0	0	0	0	0	0	0	0	0	0	0	0	0	0	0
AC191412.3_FG005	0	0	0	0	0	0	0	0	0	0	0	0	0	0	0	0	0	0	0	0	0	0	0	0	0	0	0	0	0	0	0	0	0	0	0	0	0	0	0	0	0	0
AC191418.3_FG003	0	0	0	0.490232	0	0	0.0200066	0.110034	0	0	0	0	0	0.130051	0	0	0.420114	0.580177	0.790329	0.430138	0	0	0.140577	0.412022	0.170827	0.442711	0	0.120385	0.150451	0.160455	0	0.110289	0	0	0	0.340974	0	0	0.120149	0.130305	0.150277	0.561382
AC191421.3_FG001	12.7483	10.0258	7.91463	15.3272	13.5465	18.7091	58.8593	41.5728	43.7758	24.7475	31.8882	42.2657	16.6149	22.7689	24.4014	11.994	15.0641	16.5651	7.87328	6.05194	8.97677	5.14801	1.25515	0.844143	0.623016	0.955852	2.39952	5.67814	5.05515	3.86095	4.48159	3.64957	2.25584	3.74929	2.21721	2.16619	1.58277	0.971578	2.30286	1.86436	1.33246	0.972393
AC191523.3_FG001	0	0	0	0	0	0	0	0	0	0	0	0	0	0	0	0	0	0	0	0	0	0	0	0	0	0	0	0	0	0	0	0	0	0	0	0	0	0	0	0	0	0
AC191526.3_FG001	0	0	0	0	0	0	0	0	0	0	0	0	0	0	0	0	0	0	0	0	0	0	0.0401647	0.0100493	0.140681	0.0201232	0.0702788	0.010032	0.120361	0.0601707	0.130337	0.100263	0	0	0.0200652	0.0902577	0.0200351	0.0100163	0	0.100235	0.0400739	0.110271
AC191526.3_FG004	1.42093	0	0	0.710336	0	0.340166	0	0	0.0600217	0	0.31008	0.740275	1.04031	0.550215	0.200094	1.05035	0.200054	0.740226	0.560233	0.790253	0.851591	1.22667	0.180741	0.120592	0.401946	0	0	0.34109	0	0	0.401037	0.741945	0	1.19296	1.19388	0.732091	0.470824	0.661074	0.140174	0	0	0.892196
AC191534.3_FG003	0	0	0	0	0	0	0	0	0	0	0	0	0	0	0	0	0	0	0	0	0	0	0	0	0	0	0	0	0	0	0	0	0	0	0	0	0	0	0	0	0	0
AC191539.4_FG001	0	0	0	0	0	0	0	0	0	0	0	0	0	0	0	0	0	0	0	0	0	0	0	0	0	0	0	0	0	0.13037	0	0	0	0.701739	0	0	0	0	0	0	0	0
AC191541.4_FG005	0	0	0	0	0	0	0	0	0	0	0	0	0	0	0	0	0	0	0	0	0	0	0	0	0	0	0	0	0	0	0	0	0	0	0	0	0	0	0	0	0	0
AC191548.3_FG005	0.400261	0	0	0	0	0	0	0.150046	0.150054	0	0.160041	0.070026	1.45043	1.25049	1.0605	0.290097	2.41065	0.72022	0.12005	0.220071	0.210393	0	0.281153	0.160789	0	0	0	0	0	0	0	0	0	0.441093	0.872838	3.14899	1.70298	0.600976	0.710884	0.380891	0	0
AC191551.3_FG003	0	0	0	0	0.130062	0	3.44113	2.14066	2.56093	2.80085	0.970249	0.840312	0.400118	0.450176	0.730342	0.0500168	0.100027	0.150046	0	0.240077	0	0.110602	0.0602471	0.341677	0.180876	0.0402464	0.773067	0.93298	0.962885	1.11316	0.711842	1.06279	0.541402	0.541342	0.541762	0.501432	0.440772	0.320521	0.0300373	0.140328	0.20037	0.060148
AC191562.3_FG008	0	0	0	0	0	0	0	0	0	0	0	0	0	0	0	0	0	0	0	0	0	0	0	0	0	0	0	0	0	0	0	0	0	0	0	0	0	0	0	0	0	0
AC191564.3_FG003	0	0	0	0	0	0	0	0	0	0	0	0	0	0	0	0	0	0	0	0	0	0	0	0	0	0	0	0	0	0	0	0	0	0	0	0	0	0	0	0	0	0
AC191568.3_FG010	0.310202	0.130076	0.130076	0.0300142	0.0700334	0.600294	0	0.0700216	0.0400145	0.0700211	0.0900231	0	0.17005	0	0	0.0400134	0	0	0.660275	0.240077	0.120225	0	0.0401647	0	0	0.372279	0	0	0	0.120341	0.170441	0	0	0.31077	0	0	0	0	0	0	0	0.0400987
AC191575.2_FG001	0.0600391	0.160093	0.320187	0.610288	0.240114	0.850416	0.370121	0.350108	0.250091	0.910275	0	0.0400149	0.730215	0.390153	0.620291	0.920309	0.810219	1.14035	0.730304	0.790253	1.09204	19.6067	21.6689	20.6313	30.9398	27.0154	24.7381	16.2419	25.5766	23.7173	31.682	33.7184	21.9569	31.6585	26.1852	27.0071	49.1861	42.7494	40.4503	29.1081	29.6948	31.9988
AC191577.3_FG004	0	0	0	0	0	0	0	0	0	0	0	0	0	0	0	0	0	0	0	0	0	0	0	0	0	0	0	0	0	0	0	0	0	0	0	0	0	0	0	0	0	0
AC191578.3_FG003	0	0	0	0	0	0	0	0	0	0	0	0	0	0	0	0	0	0	0	0	0	0	0	0	0	0.120739	0	0	0.0702103	0.110313	0	0	0	0	0	0	0	0	0	0	0.0300555	0
AC191589.3_FG003	1.24081	2.68156	1.45085	0.53025	3.08147	1.74085	1.10036	0.810249	1.28046	1.01031	1.58041	1.20045	1.11033	0.980383	0.160075	3.21108	1.21033	1.53047	2.55106	3.02097	3.21601	3.90122	3.63491	4.5021	3.94912	5.09117	3.97577	1.52487	2.64793	1.56444	2.05532	1.69444	2.47641	2.26562	1.10359	2.12607	4.08716	2.06335	1.94242	4.74109	3.33616	3.38834
AC191598.3_FG007	0	0	0	0	0	0	0	0.0400123	0.0400145	0	0	0	0	0	0	0	0	0	0	0	0	0	0	0	0.532578	0.120739	0.783107	0	0	0	0	0.0401051	0.200519	0	0	0	0	0	0	0	0	0
AC191601.1_FG003	0	0.140081	0.0200117	0	0	0	0	0	0	0.0400121	0.0200051	0	0	0	0	0	0.0600162	0.160049	0.270113	0.130042	0.0500936	0.251368	0.110453	0.160789	0.0602918	0.140862	0.401593	0	0	0.0601707	0	0.0902365	0.0501298	0	0.160522	0.0200573	0.0400702	0.0801301	0.0300373	0.0400938	0.0601109	0.100247
AC191622.3_FG003	0	0	0	0	0	0	0	0	0	0	0	0	0	0	0	0	0	0	0	0	0	0	0	0	0	0	0	0	0	0	0	0.130342	0	0	0	0	0	0.260423	0	0	0	0
AC191622.3_FG005	0.960626	0.380221	0	0	0	0	0	0.0900277	0.080029	0	0	0	0	0.140055	0	0.15005	0.170046	0.110034	0	0.180058	0	0.160875	0.722965	0.341677	0.15073	0.744559	1.0843	0.170545	0.250751	0.13037	0.160415	0.651708	0.10026	0	0	0.15043	0	0.51083	0.720896	0.310727	0.971793	0.972393
AC191650.3_FG003	0	0	0	0	0	0	0	0	0	0	0	0	0	0	0	0	0	0	0	0	0	0	0	0	0.0803891	0	0	0	0	0	0	0	0	0	0	0	0	0	0	0	0	0
AC191654.3_FG004	0	0	0.280164	0	0	0.250122	0	0.240074	0.0400145	0	0.110028	0	0.0400118	0	0	0	0	0	0	0	0.330618	0.221203	0.110453	0	0.241167	0	0.220876	0.0601923	0.330992	0.170484	0.240622	0.200526	0.230597	0.591466	0	0	0.110193	0.500813	0.500622	0.200469	0.390721	0
AC191676.3_FG011	0	0	0	0	0	0	0	0	0	0	0.0200051	0.360134	0.0400118	0	0	0.300101	0.0500135	0.450138	0	0.240077	0.0601123	0.0603282	0.311277	0.763748	0.502432	0.150924	1.32526	0	0.391172	0.170484	0.190493	0.0501314	0.240623	0	0.632055	0.320916	0.410719	0.580944	0.310386	1.30305	1.36251	1.33328
AC191686.3_FG002	0	0	0.850498	0	0	0	0	0.0800246	0.200072	0	0.160041	0	0.230068	2.03079	2.82132	0.970325	0.460124	0.26008	0.60025	0	0.761423	0.311696	0.1707	0	0.391897	0	0.0501992	0.0501602	0	0	0.210545	0.0902365	0	1.75435	0.321044	1.77507	0.300526	0.0801301	0.540672	0.200469	0.46085	0.791949
AC191691.3_FG011	0	0	0	0	0	0	0	0	0	0	0	0	0	0	0	0	0	0	0	0	0	0	0	0	0	0	0	0	0	0	0	0	0	0	0	0	0	0	0	0	0	0
AC191692.3_FG001	0	0	0	0	0	0	0.0200066	0	0	0	0	0	0	0	0	0.0300101	0	0	0	0	0	0	0	0	0	0	0	0	0	0	0	0	0	0	0	0	0	0	0	0	0	0
AC191704.3_FG007	0	0	0	0	0	0	0	0	0.120043	0	0	0	0	0	0	0	0	0	0	0	0	0	0	0	0	0	0	0	0	0	0	0	0	0	0	0	0	0	0	0	0	0
AC191708.3_FG001	0	0	0	0	0	0	0	0	0	0	0	0	0	0	0	0	0	0	0	0	0	0	0	0	0	0	0	0	0	0	0	0	0	0	0	0	0	0	0	0	0	0
AC191708.3_FG002	0	0	0	0	0	0	0	0	0	0	0	0	0	0	0	0	0	0	0	0	0	0	0	0	0	0	0	0	0	0	0	0	0	0	0	0	0	0	0	0	0	0
AC191731.3_FG001	0	0	0	0	0	0	0	0	0	0	0	0	0	0	0	0	0	0	0	0	0	0	0	0	0	0	0	0	0	0	0	0	0	0	0	0	0	0	0	0	0	0
AC191735.3_FG009	0	0	0	0	0	0	0	0	0	0	0	0	0	0	0	0	0.0900244	0	0	0	0	0	0	0	0	0	0	0	0	0	0	0	0	0	0	0	0	0	0	0	0	0
AC191748.3_FG001	0	0	0	0	0	0	0	0	0	0	0.0600154	0	0	0	0	0	0.0200054	0.0600183	0	0	0	0	0	0	0	0	0.0501992	0	0	0	0.140363	0.110289	0	0.571416	0.331077	0.541546	0.130228	0.570927	0.660822	0.360844	0.110203	0.120296
AC191771.3_FG008	47.571	38.0621	28.7468	13.0061	8.74417	12.1659	10.1933	10.9034	9.91359	6.70202	6.15158	6.70249	11.2833	19.8678	16.1976	12.7143	13.6637	15.2447	42.5277	29.6495	20.1977	33.3715	38.046	43.2121	12.3196	17.2053	16.1641	6.59105	8.60578	14.1802	8.03078	13.1144	11.4396	17.3931	18.9817	13.9799	12.3817	12.0095	15.9398	20.6684	25.2666	22.8061
AC191778.3_FG001	0	0	0	0	0	0	0	0	0	0	0	0	0	0	0	0	0	0	0	0	0	0	0	0	0.0401946	0	0	0	0	0.150427	0	0	0	0	0	0	0.110193	0	0.160199	0.761783	0	0
AC191782.3_FG001	0	0	0	0	0	0	0	0	0	0	0	0	0	0	0	0	0	0	0	0	0	0	0	0	0	0	0	0	0	0	0	0	0	0	0	0	0	0	0	0	0	0
AC191790.3_FG005	0.170111	0	0.230135	0.0300142	0.0500238	0.0800391	0	0	0.150054	0.0500151	0.200051	0.450167	0.500147	0.760297	0.140066	0.250084	0.310084	0.250076	0.110046	0.390125	0	0.723939	0.251029	0	0.462237	0.231417	0.230916	0.0401282	0	0.0100284	0.0300778	0.070184	0.10026	0	0.23075	0	0.390684	0.150244	0.0400498	0	0.220407	0.030074
AC191804.4_FG002	0	0.170099	0.1701	0.0300142	0.150072	0.420205	0.210069	0.340105	0.300109	0.870263	0.230059	0.390145	1.74051	1.76069	1.94091	0.820275	1.95053	0.880269	0.650271	0.900289	1.69316	0.130711	0	0	0.361751	0.332033	0.220876	0.0702243	0.0501503	0.381081	0.300778	0.451183	0.120312	1.74432	2.28744	3.58022	0.400702	2.33379	2.80349	0.972275	0.791461	0.862122
AC191927.2_FG002	0	0	0	0	0	0	0	0	0	0	0	0	0	0	0	0	0	0	0	0	0	0	0	0	0	0	0	0	0	0	0	0	0	0	0	0	0	0	0	0	0	0
AC191961.3_FG009	0	0	0	0	0	0	0	0	0	0	0	0	0.100029	0.0300117	0	0	0	0	0	0	0	0	0	0	0	0	0	0	0	0	0	0	0	0	0	0	0	0.0200325	0	0	0	0.0701727
AC192175.3_FG001	0	0	0	0	0	0	0	0	0	0	0	0	0	0	0	0	0	0	0	0	0	0	0	0	0	0	0	0	0	0	0	0	0	0	0	0	0	0	0	0	0	0
AC192177.3_FG008	0	0	0	0	0	0	0	0	0	0	0	0	0	0	0	0	0	0	0	0	0	0	0	0	0	0	0	0	0	0	0	0	0	0	0	0	0	0	0	0	0	0
AC192204.3_FG005	0.69045	0.170099	1.17069	0.72034	0.23011	1.24061	1.69055	1.49046	0.660239	1.29039	1.9505	2.1508	1.91056	0.910356	0.740347	0.600201	0.970262	0.700214	0	0.300096	0.39073	0.653556	0.722965	0.803946	0.653161	1.36838	1.59633	1.20385	1.02306	0.872475	0.902334	1.10289	0.802077	1.05261	0.250816	1.09312	1.02179	0.560911	0.971208	0.170399	0.430795	0.661629
AC192240.3_FG005	0	0.260151	0	0	0	0	0	0	0	0	0	0	0	0	0	0	0	0	0	0	0	0	0	0	0	0	0	0	0	0	0.0902334	0	0	0	0	0	0	0	0	0	0	0
AC192244.3_FG007	13.749	13.778	11.5868	9.64456	9.76465	8.20401	12.5641	14.2344	10.4338	9.18277	4.6612	4.09152	9.58282	9.69379	10.605	10.1534	10.2428	8.95274	11.8649	14.3746	13.2848	23.5883	21.2572	26.6809	20.6098	18.8554	18.9452	20.1945	26.5395	25.1614	23.0396	24.1232	21.4756	18.8768	18.3597	15.745	27.4881	18.6202	18.3028	24.3369	25.2065	22.5054
AC192330.1_FG004	0	0	0	0	0	0	0	0	0	0	0	0	0	0	0	0	0	0	0	0	0	0	0	0	0	0	0	0	0	0	0	0	0	0.0200497	0	0	0	0	0	0.0601407	0	0
AC192356.3_FG003	0	0	0	0	0	0	0	0	0	0	0	0	0	0	0	0	0	0	0	0	0	0	0	0	0	0.211294	0	0	0.110331	0	0	0	0	0	0	0	0	0.0200325	0	0	0.0801479	0
AC192362.3_FG002	25.2064	18.931	20.1318	17.0581	13.2763	8.40411	14.1346	13.7542	11.9043	8.66262	11.4729	8.76325	6.91204	8.57335	11.4954	15.5452	10.5529	10.8233	12.7853	11.1636	12.0425	20.411	21.5785	15.1845	18.4493	15.6357	17.7605	27.1969	23.5907	23.1958	13.0137	12.4927	8.75267	13.1526	13.3033	8.2636	17.8913	13.1814	13.6269	19.4455	17.352	15.2776
AC192362.3_FG003	5.62366	5.01291	4.22247	1.92091	3.51167	4.42216	4.56149	4.71145	4.9618	2.53076	2.26058	2.91108	2.0206	3.19125	3.38159	4.59154	3.20087	3.64111	6.04252	4.38141	5.22977	4.62516	2.65087	3.7484	2.82367	3.84353	3.23283	2.8792	4.76427	2.79794	1.95506	2.20578	2.05532	2.56636	2.32757	0.95272	3.14551	3.20521	3.12388	4.12966	4.9291	3.67906
AC192367.2_FG002	0	0	0	0.300142	0.220105	0.230112	0	0.250077	0.180065	0	0	0.210078	0.280083	0.74029	0	0.850285	0.0700189	0.140043	0.690288	0.960308	0	0.623391	0.652677	0.924538	0.753648	0.201232	1.3353	0.290929	0.310932	0.812304	0.551427	0.992602	0.47122	1.71425	1.18385	1.07306	1.64288	0.951546	1.12139	1.33312	1.17216	1.28316
AC192368.3_FG009	0	0	0	0	0.110052	0	0	0	0	0	0	0	0	0	0	0	0	0.150046	0.230096	0.110035	0	0	0	0	0	0	0	0	0	0	0	0	0	0	0.300979	0.320916	0	0	0	0	0	0
AC192372.3_FG003	0	0.520302	0	0.980463	0.120057	0.270132	0.480157	0.310096	0.120043	0.490148	0.120031	0	2.18064	2.92114	0.870408	1.67056	2.5807	0.72022	0.450188	0.420135	0.500936	2.25225	0.421729	0	0.88428	1.02628	0	0.331058	0	0.371052	0.621608	2.33612	2.63683	3.5889	2.3978	2.87822	2.18382	1.32215	3.28408	1.91448	1.04192	1.59392
AC192381.3_FG004	0	0	0	0	0	0	0	0	0	0	0	0	0	0	0	0	0	0	0	0	0	0	0	0	0	0	0	0	0	0	0	0	0	0	0	0	0	0	0	0	0	0
AC192405.3_FG001	0	0	0	0	0	0	0	0	0	0	0	0	0	0	0	0	0	0	0	0	0	0	0	0	0	0	0	0	0	0	0	0	0	0	0	0	0	0.230374	0	0	0	0
AC192451.3_FG001	49.8525	56.9931	56.7132	57.5572	57.9676	61.0999	94.481	86.9968	85.9711	51.2855	41.8807	47.0175	40.682	49.8695	49.3331	68.663	50.8938	55.577	72.1701	66.8014	59.2106	100.175	113.867	112.532	128.643	141.818	125.267	151.193	137.071	141.491	82.6438	87.0382	75.6359	44.9614	62.0217	52.0887	79.409	63.6734	65.7217	78.8846	91.1282	85.9115
AC192608.3_FG004	0	0	0	0	0	0	0	0	0	0	0	0	0.400118	0.23009	0.230108	0.250084	0.430116	0	0	0	0	0	0	0	0	0	0	0	0	0	0	0	0	0	0.331077	0	0.0801403	0.440716	0.0600747	0.751759	0	0
AC193318.3_FG006	0	0	0	0	0	0	0	0	0	0	0	0	0	0	0	0	0	0	0	0	0	0	0	0	0.0401946	0	0	0	0	0	0	0	0	0	0	0	0	0	0	0	0	0
AC193319.3_FG004	0.490319	0	0.590346	0	0.700334	1.38068	0.470154	0.720222	1.08039	0	0	0.130048	0.310091	0.0400156	0	0.280094	0.410111	0.410125	0.530221	0.550176	0.110206	0.311696	1.32544	1.21597	0.894329	0	0.793147	0.110352	0.461382	0.120341	0.200519	0.340894	0.47122	0.35087	0.501631	0	0.350614	0.600976	0.660822	0.100235	0.450832	0.60148
AC193324.3_FG002	0.0600391	0.0800465	0	0	0.0600286	0.0100049	0.0600197	0.0800246	0.11004	0.0800242	0.0300077	0.0400149	0.0300088	0.0300117	0.0300141	0.0400134	0.130035	0.0400122	0.0900375	0.110035	0.0701311	0	0.0301235	0	0.0301459	0.0804928	0.0100398	0.10032	0.0802404	0.0200569	0.0200519	0.0501314	0.010026	0.0902236	0.080261	0	0.0100175	0.0500813	0.0400498	0.0801876	0.0601109	0.0501234
AC193335.3_FG001	0	0	0	0	0	0	0	0	0	0	0	0	0	0	0	0	0	0	0	0	0	0	0	0	0	0	0	0	0	0	0	0	0	0	0	0	0	0	0	0	0	0
AC193353.3_FG002	1.79117	3.82222	1.08063	0.110052	0.550262	0.800391	0.400131	0.160049	0.47017	0.210063	0.330085	0.110041	51.4652	40.6759	49.023	45.0151	73.87	35.871	7.70321	7.66246	8.6161	14.3179	2.20906	3.30623	0.964669	0.543327	0.722868	0.300961	0.330992	0	0.32083	0.711866	1.60415	137.421	183.346	182.16	63.2407	71.5963	82.6528	8.5901	11.922	9.76403
AC193379.3_FG001	2.44159	1.96114	2.19128	1.24059	1.42068	1.36067	0.690226	0.540166	0.390141	0.3301	0.150038	0.230085	0.360106	0.430168	0.700328	0.840282	1.06029	0.640196	1.50063	2.53081	2.45459	2.00089	1.63671	2.31134	1.51734	1.5193	2.12844	0.852724	0.852554	0.491394	0.481245	0.461209	0.431117	1.23306	0.983197	0.972778	1.69296	1.85301	1.70212	2.566	1.95361	2.38587
AC193402.3_FG004	0.23015	0.12007	1.25073	0.340161	0.320153	0.610298	0.300098	0.680209	0.58021	0.510154	0.650167	0.490182	8.41248	12.4349	19.279	7.52252	10.6129	7.87241	5.58233	4.14133	6.27172	5.64069	1.82749	1.14562	0.311508	0.664066	0.943744	0.290929	0.682043	0.220626	0.902334	1.23323	1.74452	19.6888	28.914	31.3194	12.8625	17.9992	21.5368	4.85135	5.95098	5.41332
AC193423.3_FG003	0	0	0	0	0	0.0200098	0	0	0	0	0.0200051	0.0200074	2.15063	2.76108	5.20244	0.610205	2.16058	2.03062	0.330138	0.430138	0	0.603282	0.301235	0	0.0401946	0	0	0	0.100301	0	0	0.0902365	0.0300779	2.88716	4.92602	4.52292	1.51265	2.67434	3.55442	0.461079	0.0601109	0.190469
AC193430.3_FG008	0	0	0	0	0	0	0	0	0	0	0	0	0	0	0	0	0	0	0	0	0	0	0	0	0	0	0	0	0	0	0	0	0	0	0	0	0	0	0	0	0	0
AC193440.3_FG009	0	0	0	0	0	0.110054	0	0	0	0	0	0	0	0	0	0	0	0	0	0	0	0	0.0401647	0	0	0	0	0	0	0.090256	0	0	0	0	0	0.200573	0	0	0	0	0	0
AC193464.3_FG001	0	0	0	0	0	0	0	0	0	0	0	0	0	0	0	0	0	0	0	0	0	0	0	0	0	0	0	0	0	0	0	0	0	0	0	0	0	0	0	0	0	0
AC193466.3_FG001	0	0.220128	0	0.74035	0.0800382	0.810396	0.380125	0.200062	0.69025	0.0400121	0	0.230085	0	0	0	0	0	0	0	0.050016	0.110206	0.462516	0.0602471	0.311529	0.311508	0.110678	0.732908	0.321025	1.07322	0.240683	0	0.130342	0.52135	0	0.491599	0.140401	0.230403	0.59096	0.53066	0.330774	0	0.47116
AC193479.2_FG002	0.89058	0.930541	0.130076	0.880416	0.660315	0.650318	1.09036	1.42044	0.280101	0.76023	0.890228	0.830308	0.860254	0.580227	0	4.70158	2.90078	1.88057	2.28095	1.80058	0.78146	0.904923	1.05432	0.15074	0.321556	0.120739	0.291155	0.892852	0.772314	0	1.28332	0.180473	0.47122	1.00248	0.260848	0.120344	2.41423	1.28208	1.56194	0.451055	2.05379	1.5839
AC193499.3_FG004	0	0	0	0	0	0	0	0	0	0	0	0	0	0	0	0	0	0	0	0	0	0	0	0	0	0	0	0	0	0	0	0	0	0	0	0	0	0	0	0	0	0
AC193499.3_FG007	1.25081	2.87167	1.46086	2.61123	1.66079	1.74085	3.39111	3.55109	1.3805	4.9615	7.10182	3.88144	3.09091	3.17124	2.10098	1.66056	2.34063	1.26039	2.01084	2.33075	1.98371	1.73946	2.96215	2.94445	2.14036	1.56961	2.90151	2.21708	2.26679	2.00569	4.62196	2.72715	5.404	8.64142	5.6885	3.19914	3.92688	1.56254	2.68334	4.58072	4.6586	5.43337
AC193500.3_FG003	0.400261	0.0200116	0.520305	0	0.2101	0.280137	0.0100033	0	0.130047	0.0900272	0.0900231	0	0.140041	0.0300117	0	0.260087	0.0900244	0.0100031	0.0900375	0.050016	0.0400749	0.432352	0	0	0.0200973	0	0.060239	0.120385	0	0.090256	0	0	0.140364	0.0801988	0.210685	0	0.0901579	0.0600976	0.400498	0.29068	0.0400739	0.110271
AC193502.3_FG004	0	0	0	0	0	0	0	0	0	0	0	0	0	0	0	0	0	0	0	0	0	0	0	0	0.0301459	0	0	0.220705	0	0	0	0	0	0	0	0	0	0	0	0	0	0.0200493
AC193503.3_FG004	0	0	0	0	0	0	0	0	0	0	0	0	0	0	0	0	0	0	0	0	0	0	0	0	0	0	0	0	0	0	0	0	0	0	0	0	0	0	0	0	0	0
AC193576.3_FG003	0	0	0	0	0	0	0	0	0	0	0	0	0	0	0	0	0	0	0	0	0	0	0	0	0	0	0	0	0	0	0	0	0	0	0	0	0	0	0	0	0	0
AC193591.3_FG001	0	0	0	0	0	0	0	0	0	0	0	0	0	0	0	0	0	0	0	0	0	0	0	0	0	0	0	0	0	0	0	0	0	0.922286	0	0	0	0	0	0	0	0.160395
AC193592.3_FG001	0	0	0	0	0	0	0	0	0	0	0	0	0	0	0	0	0	0	0	0	0	0	0	0	0	0	0	0	0	0	0	0	0	0	0	0	0	0	0	0	0	0
AC193598.3_FG002	0	0	0	0	0	0	0	0.0100031	0	0	0	0	0	0	0	0	0.0100027	0	0	0.0100032	0.0200374	0	0	0	0	0	0	0	0.01003	0	0	0	0	0	0	0	0	0	0	0	0	0
AC193606.2_FG001	0	0	0	0	0	0	0	0	0	0	0	0	0	0	0	0	0	0	0	0	0	0	0	0	0	0	0	0	0	0	0	0	0	0	0	0	0	0	0	0	0	0
AC193606.2_FG005	0	0	0	0	0	0	0	0	0	0	0	0	0	0	0	0	0	0	0	0	0	0	0	0	0	0	0	0	0	0	0	0	0	0	0	0	0	0	0	0	0	0
AC193625.3_FG008	0	0	0	0	0	0	0	0	0	0	0	0	0	0	0	0	0	0	0	0	0	0	0	0	0	0	0	0	0	0	0	0	0	0	0	0	0	0	0	0	0	0
AC193625.3_FG010	0	0	0	0	0.160076	0	0	0	0	0	0	0	0	0	0	0	0.0600162	0	0	0	0	0	0	0	0	0	0	0	0	0.0601707	0	0	0	0	0	0	0	0	0.0400498	0	0	0.0400987
AC193630.3_FG003	0	0	0	0	0	0	0	0	0	0	0	0	0	0	0	0	0	0	0	0	0	0	0	0	0	0	0	0	0	0	0	0	0	0	0	0	0	0	0	0	0	0
AC193630.3_FG004	0.100065	0	0.240141	0.860406	1.62077	2.06101	0.110036	0.120037	0.150054	0.230069	0.0800205	0	0.0400118	0.340133	0.310145	0.420141	0.120032	0.36011	0.290121	0.110035	0.370693	0	0.220906	0.311529	0.723502	1.8614	0.57227	0.792532	0.110331	0.120341	0.300778	0.0802103	0.0501298	0.0400994	0.732382	0.130372	0.0300526	0.350569	0.770959	0.892087	0.721331	0.421036
AC193632.2_FG002	15.8803	25.835	19.2813	16.838	39.939	35.0371	25.0982	38.5719	48.6176	6.08184	15.404	15.1856	6.20183	5.53216	5.71268	4.72158	8.4923	16.205	9.45394	20.4065	20.0575	5.30888	6.17532	3.23588	11.7368	11.6815	12.5899	4.59468	10.7322	14.1702	2.47641	8.57247	9.63495	3.17788	3.70204	3.9212	1.97346	5.58908	7.54939	7.00639	9.29716	9.79411
AC193645.3_FG006	0	0	0	0	0	0	0	0	0	0	0	0	0	0	0	0	0	0	0	0	0	0	0	0	0	0	0	0	0	0	0	0	0	0	0	0	0	0	0	0	0	0
AC193646.3_FG002	0	0	0	0	0	0	0	0	0	0	0	0	0	0	0	0	0	0	0	0	0	0	0	0	0	0	0	0	0	0	0	0	0	0	0	0	0	0	0	0	0	0
AC193658.3_FG001	0.110072	0	0	0	0	0	0	0	0	0	0.31008	0.150056	1.88055	2.12083	2.79131	0.270091	0.950257	0.810248	0	0.760244	0.360674	0.160875	0.783212	0	0	0.493019	0.230916	0.83266	0	0	0	0	0	1.62403	5.03638	4.84383	0.781368	2.36384	4.47556	0.711665	1.51279	0.330814
AC193668.3_FG009	0.120078	0.320186	0	0.0200095	0.100048	0	0.270089	0.460142	0.390141	0	0.170044	0	0.0500147	0.250098	0	0.0600201	0.0800216	0.0700214	0	0	0	0.100547	0	0.341677	0.120584	0	0	0	0	0.0802276	0	0	0	0.280696	0	0	0	0	0	0	0.0400739	0
AC193744.3_FG009	0	0	0	0	0	0	0	0	0	0	0	0	0.17005	0	0	0.0700235	0	0	0.510213	0	0	0	0	0	0	0	0	0.501602	0	0	0	0	0	0.250621	0	0	0.210368	0.270439	0.350436	0.140328	0	0
AC193745.3_FG002	0	0	0	0	0	0	0	0	0	0	0	0	0	0	0	0	0	0	0	0.0800257	0	0	0	0	0	0	0	0	0	0	0	0	0	0	0	0	0	0	0	0	0	0
AC193745.3_FG003	0	0	0	0	0	0	0	0	0	0	0	0	0	0	0	0	0	0	0	0	0	0	0	0	0	0	0	0	0	0	0	0	0	0	0	0	0	0	0	0	0	0
AC193754.3_FG005	0	0	0	0	0	0	0	0	0	0	0	0	0	0	0	0	0	0	0	0	0	0	0	0	0	0	0	0	0	0	0	0	0	0	0	0	0	0	0	0	0	0
AC193754.3_FG008	0.160104	0.100058	0.150088	0.220104	0.260124	0.0800391	0.100033	0.100031	0.160058	0.0900272	0.160041	0.170063	0.640189	1.33052	1.02048	1.87063	1.61044	1.66051	0.910379	0.950305	0.440824	0.422297	1.06436	0.512515	0.844086	0.654004	0.732908	0.812596	0.0601803	0.210597	0.581504	0.581524	0.47122	0.701739	1.70555	1.05301	1.78312	1.50244	0.740921	1.84432	0.931719	1.38341
AC193756.3_FG001	0	0	0	0	0	0	0.360118	0	0	0	0	0.190071	0	0	0.220103	0.0600201	0.340092	0.0600183	0	0.130042	0	0	0	0	0.44214	0	0.120478	0	0.401202	0	0	0.300789	0	0	0	0.0501432	0	0	0.160199	0.0601407	0.13024	0.0501234
AC193767.3_FG003	0	0	0	0	0	0	0	0	0	0	0	0	0	0	0	0	0	0	0	0	0	0	0	0	0	0	0	0	0	0	0	0	0	0	0	0	0	0	0	0	0	0.060148
AC193786.3_FG005	111.082	93.9846	47.888	116.555	136.365	36.7079	74.5544	71.7521	56.6705	17.9154	20.7153	21.468	37.1009	72.5684	56.8567	7.21242	7.93215	13.9643	109.175	88.5684	101.72	53.2598	47.1333	42.6091	41.5813	28.8667	15.2505	24.5885	25.7471	17.2289	3.90009	12.6732	14.0564	18.4658	23.1352	32.0014	8.30454	5.71929	9.18142	50.7588	34.9745	38.2141
AC193787.3_FG008	0.420274	1.02059	2.17127	0.900425	0.460219	1.10054	1.42047	0.530163	0.560203	0.730221	0.760195	1.13042	0.350103	1.93075	0.410192	1.36046	1.32036	0.400122	1.11046	0.970311	1.3926	1.02558	1.60659	2.29125	1.18574	3.52156	1.0843	2.64846	2.17652	3.28933	1.61418	0.772024	2.02524	0	0.742414	0.44126	1.91335	0.971578	1.22152	4.71102	3.55656	2.91718
AC194005.3_FG004	0.23015	0	0.260152	3.94186	6.38304	4.25208	8.22269	6.84211	6.82247	6.39193	8.11208	5.50204	1.3504	0.930364	0.96045	0.0700235	0.0900244	0	0	0.160051	0	0.472571	0.251029	0.120592	0.582821	0.684189	0.642549	1.14365	0.611833	2.80796	1.38358	0.972549	1.16301	0.741839	0.0902936	1.29369	0	0.0600976	0.140174	0.220516	0	0.340839
AC194008.3_FG007	0	0	0	0	0	0	0	0	0	0	0	0	0	0	0	0	0.0200054	0	0	0	0	0	0	0	0	0	0	0	0	0	0	0	0	0	0	0	0	0	0	0	0	0
AC194016.3_FG001	0	0	0	0	0	0	0	0	0	0	0	0	0	0	0	0	0.160043	0.500153	0	0	0	0	0.642635	0.15074	0	0	0.281115	0	0.110331	0	0	0	0	0	0	0	0	0.290472	0	0	0	0
AC194022.3_FG013	3377.87	2210.19	2095.84	632.719	660.715	724.424	224.774	298.972	238.626	134.901	119.121	143.393	1056.34	1219.33	1402.78	418.41	1091.08	656.211	2557.24	2390.87	2478.62	1098.71	1050.52	758.643	390.993	245.05	250.343	287.057	142.397	145.984	121.214	155.678	152.515	581.582	598.095	811.176	220.186	514.275	706.408	983.401	1053.2	950.048
AC194022.3_FG014	0	0	0.070041	0	0	0	0.0300098	0.0100031	0.11004	0	0	0	0.0300088	0.0100039	0.0700328	0.170057	0.0200054	0.0400122	0	0.120038	0	0.442407	0.160659	0.030148	0.211021	0.181109	0.291155	0	0.0501503	0	0.130337	0.0601577	0.220571	0.170422	0.541762	0.0200573	0.370649	0.24039	0.230286	0.0701642	0.450832	0.060148
AC194031.3_FG002	0	0	0	0	0	0	0	0	0	0	0	0	0	0	0	0	0	0	0	0	0	0	0	0	0.0602918	0	0	0.0601923	0.0200601	0.0200569	0	0	0.0802077	0	0	0	0.0400702	0.16026	0	0	0.380702	0
AC194032.3_FG010	0	0	0	0	0	0	0	0	0	0	0	0	0	0	0	0	0	0	0	0	0	0	0	0.241184	0	0	0	0	0	0	0	0	0	0	0	0	0	0	0	0	0	0
AC194039.4_FG009	1.62106	1.32077	1.24073	0.880416	1.38066	0.670328	1.93063	0.94029	0.710257	1.21037	0.550141	0.680253	1.20035	1.73068	0.990464	0.960322	1.02028	1.02031	1.10046	2.14069	1.91358	1.63892	0.833418	2.60277	1.8188	0.75462	0.903585	1.0634	0.591773	1.07304	1.0828	0.772024	0.380987	0.170422	0.702284	1.08309	1.10193	1.232	0.510635	0.972275	1.25231	1.52375
AC194045.3_FG001	0	0	0	0	0	0	0	0	0	0	0	0	0	0	0	0	0	0	0	0	0	0	0	0	0	0	0	0	0	0	0	0	0	0	0	0	0.0601052	0	0	0	0	0
AC194047.3_FG006	0	0	0	0	0	0	0	0	0	0	0	0	0	0	0	0.220074	0.0400108	0.0500153	0	0	0	0	0	0	0	0	0.0501992	0.10032	0	0	0	0	0	0	0.0601957	0	0	0	0.0400498	0.0400938	0.110203	0
AC194056.3_FG008	0.640417	0	1.91112	0	0.840401	1.00049	0.0800262	0.170052	0.670243	0.0800242	0.170044	1.19044	0.500147	0.560219	2.9814	2.35079	0.0900244	0.110034	0	1.78057	0.230431	0.502735	0.733006	0.341677	0.271313	1.69035	0	0.351122	0.120361	0.26074	1.20311	0.360946	1.03267	1.14283	0.541762	0.982806	1.01177	0	0.961195	0.831947	2.31427	1.12276
AC194072.3_FG005	0	0	0	0	0	0	0	0	0	0	0	0	0	0	0	0	0	0	0	0	0	0	0	0	0	0	0	0	0	0	0	0	0	0	0	0	0	0	0	0	0	0
AC194097.3_FG008	0	0	0	0	0	0	0	0	0	0	0	0	0	0	0	0	0	0	0	0	0	0	0	0	0	0	0	0	0	0	0	0	0	0	0	0	0	0	0.0600747	0	0	0
AC194097.3_FG009	0	0	0	0	0	0	0	0	0	0	0	0	0	0	0	0	0	0	0	0	0	0	0	0	0	0	0	0	0	0	0	0	0	0	0	0	0	0	0	0	0	0
AC194101.3_FG001	0	0	0	0	0	0	0	0	0	0	0	0	0	0	0	0.200067	0	0	0	0	0	0	0	0	0.0904378	0	0	0	0	0	0	0.120315	0	0	0.622023	0.330945	0.340596	0	0	0.140328	0	0
AC194103.3_FG006	0	0	0	0	0.180086	0	0.0300098	0	0	0	0	0	0.250074	0.0400156	0	0	0	0	0	0	0.0601123	0	0	0	0	0	0.0903585	0	0	0.140398	0	0.150394	0.120312	0	0	0.361031	0	0	0.0100124	0	0.190351	0
AC194104.3_FG007	0	0	0	0	0.130062	0	0	0	0	0	0	0	0	0	0	0	0	0	0	0	0	0	0	0	0	0	0	0	0	0	0	0	0	0	0	0	0	0	0	0	0	0
AC194104.3_FG010	0	0	0	0	0	0	0	0	0	0	0	0	0	0	0	0	0	0	0	0	0	0	0	0	0	0	0	0	0	0	0	0	0	0	0	0	0	0	0	0	0	0
AC194112.3_FG001	1.70111	1.2007	1.79105	0.110052	1.19057	1.30064	1.66054	1.79055	1.1104	4.09124	2.92075	2.76103	8.84261	9.02353	8.55401	4.10138	7.25196	3.64111	2.411	2.93094	1.96367	4.93686	3.93614	0.844143	2.81362	2.23368	4.5882	2.89926	2.54763	3.89104	3.53916	3.59944	4.78239	5.51367	2.52822	5.87678	4.0571	3.62589	4.24528	5.75346	4.91908	4.99229
AC194133.3_FG004	0	0	0	0	0	0	0	0	0	0	0	0	0	0	0.160075	0	0.160043	0	0	0	0	0	0.0702883	0.602959	0.411994	0	0	0	0	0	0	0	0	0.170422	0	0	0	0	0	0	0	0.110271
AC194136.3_FG001	0	0	0	0	0	0	0	0	0	0.0400121	0	0	0	0	0	0	0.0500135	0	0	0	0.130243	0	0	0	0	0	0	0	0	0	0.0601556	0	0.010026	0	0	0	0.0701228	0	0	0	0	0.190469
AC194157.3_FG001	0.850554	0	0	0	0	0	0	0	0	0	0	0	0.260077	0.300117	0	0.160054	0	0	0	0	0	1.32722	1.14469	0	0.874232	0	0	0	0.391172	0	0.170441	0.581524	0.491272	0.451118	1.07349	0.471346	1.41247	1.2921	2.14266	0	0.961775	0.15037
AC194158.3_FG005	0.120078	0	0.150088	0.53025	1.14054	1.2306	0	0.450139	0.310112	0.0600181	0	0.0800297	0	0	0	0	0	0	0	0	0	0	0	0	0.803891	0	0	0	0	0.19054	0	0	0.150389	0	0	0	0	0	0	0	0	0
AC194163.3_FG001	0	0	0	0	0	0	0	0	0	0	0	0	0	0	0	0	0	0	0	0	0	0	0	0	0	0	0	0	0	0	0	0	0	0	0	0	0	0	0	0	0	0
AC194163.3_FG002	0	0	0	0	0	0	0	0	0	0	0	0	0	0	0	0	0	0	0	0	0	0	0	0	0	0	0	0	0	0	0	0	0	0	0	0	0	0	0	0	0	0
AC194163.3_FG003	0	0	0	0	0	0	0.070023	0	0	0.0800242	0	0	0.240071	0.270106	0.570267	0.130044	0.160043	0	0	0	0	0.180985	0.160659	0.221085	0.0401946	0	0	0	0	0	0	0	0.0802077	0.822037	0.38124	0.581661	0.100175	0.300488	0.260324	0.0300704	0	0.0400987
AC194172.3_FG008	0	0	0	0	0	0	0	0	0	0	0	0.0100037	0	0	0	0	0	0	0	0	0	0	0	0	0	0	0	0	0	0	0	0	0	0	0	0	0	0	0	0	0	0
AC194174.3_FG003	0	0	0	0	0	0	0	0	0	0	0	0	0	0	0	0	0	0	0	0	0	0.703829	0	0	0	0	0	0.290929	0	0	0	0.230604	0.170441	0	0	0	0	0	0	0	0	0.200493
AC194176.3_FG002	0	0.31018	0	0.650307	0.120057	0	0	0	0	0.0600181	0	0.0500186	0.300088	0	0	0	0.0300081	0	0	0	0	0.49268	0.0401647	0	0.0502432	0	0	0	0.0501503	0.0501422	0.280726	0.330867	0.260675	0	0.250816	0.22063	0.0901579	0	0.140174	0.491149	0.180333	0
AC194180.3_FG004	0	0	0	0	0	0	0	0	0	0	0	0	0	0	0	0	0	0	0	0	0	0	0	0	0	0	0	0	0	0	0	0	0	0	0	0	0	0	0	0	0	0
AC194203.3_FG003	0	0	0	0	0	0	0	0	0	0	0	0	0	0	0	0	0	0	0	0	0	0	0.0702883	0.190937	0	0	0	0.0501602	0	0	0	0	0	0	0.150489	0	0	0	0.420523	0	0	0
AC194206.3_FG005	0	0	0	0.19009	0	0	0	0	0	0	0	0	0	0	0	0	0	0	0	0	0	0	0.0401647	0	0.120584	0.160986	0.0501992	0.0300961	0.180541	0.140398	0.0300778	0	0.0601558	0.110273	0	0.0401145	0.0601052	0	0.0100124	0	0.020037	0.100247
AC194214.3_FG002	0	0	0	0	0	0	0	0	0	0	0.0400103	0	0.0600177	0	0	0.12004	0	0	0	0.0300096	0.0500936	0	0.110453	0	0.160778	0.201232	0.110438	0	0.120361	0.0601707	0	0	0	0	0	0	0	0	0.0500622	0	0.120222	0.130321
AC194219.3_FG002	0	0	0	0	0	0	0	0	0	0	0	0	0	0	0	0	0	0	0	0	0.0300562	0	0	0	0	0.231417	0	0	0	0	0	0	0	0	0	0	0	0	0.0500622	0	0	0
AC194259.3_FG001	0	0	0	0	0	0	0	0	0	0.0500151	0	0	0	0.160063	0	0	0.0600162	0	0	0.120038	0.0801498	0	0	0	0	0	0.0200797	0.160513	0.0200601	0.160455	0.110285	0.0300788	0.0701818	0.130323	0.0200652	0.0200573	0.110193	0.0801301	0.0500622	0	0.0400739	0.0501234
AC194264.3_FG006	0.260169	2.73159	1.04061	0.680321	0.400191	1.06052	0.740243	2.16067	1.40051	0.670202	0.410105	1.26047	0.670198	1.06041	0.650305	2.93098	1.92052	2.23068	3.66153	1.64053	2.28427	1.84001	2.32955	2.48218	0.904377	2.30411	1.36542	0.381218	1.80541	0.932645	1.34348	1.20315	1.84478	2.44606	0.80261	0.210601	1.7731	1.67272	1.20149	1.7942	0.510943	1.14281
AC194272.3_FG003	0.330215	0.280163	0.500293	0	0.850405	0	0.400131	1.14035	1.03037	2.46074	1.79046	0.650241	0.400118	0.660258	0.500235	0.370124	0.730198	0.610186	0.570238	0.290093	0.561048	0	0	0	0	0	0.0803186	0.290929	1.07322	0.752133	0.350908	0.35092	0.982545	2.38591	1.29421	2.31662	1.17205	2.93477	3.84478	1.40328	1.05194	0.882171
AC194273.3_FG006	0	0	0	0	0	0	0	0	0	0	0	0	0	0	0	0	0	0	0	0	0	0	0	0	0	0	0	0	0	0	0	0	0	0	0	0	0	0	0	0	0	0
AC194273.3_FG007	0	0	0	0	0	0	0	0	0	0	0	0	0	0	0	0	0	0	0	0	0	0	0	0	0	0	0	0	0	0	0	0	0	0	0	0	0	0	0	0	0	0
AC194298.3_FG005	0	1.14066	0	0	0	0	0	0.52016	0	0.710214	0	0	0	2.03079	0	0	0	0.640196	0	0	0	0	0.461894	0	0	0	0	0	0	0	0	0	0	0	0	0	0.250438	0	0	0.511196	0	0
AC194321.3_FG009	0	0	0	0	0	0	0	0	0	0	0	0	0	0	0	0	0	0	0	0	0	0	0	0	0	0	0	0	0	0	0	0	0	0	0	0	0	0	0	0	0	0
AC194325.3_FG006	0	0	0	0	0	0	0	0	0	0	0	0	0	0	0	0	0	0	0	0	0	0	0	0	0	0	0	0	0	0	0	0	0	0	0	0	0	0	0	0	0	0
AC194335.3_FG001	0	0	0	0	0	0	0	0	0	0	0	0	0	0	0	0	0	0	0	0	0	0	0	0	0	0	0	0	0	0	0	0	0	0.0100248	0	0	0	0	0	0	0	0
AC194338.3_FG008	0	0.100058	0	0.240113	0.260124	0	0.210069	0.120037	0	0.110033	0.110028	0.320119	0	0.0500196	0	0	0	0	0.0100042	0	0.0601123	0	0.160659	0.160789	0.562724	0.261602	0.371474	0.451442	0.0802404	0.180512	0	0.230604	0.0802077	0	0.150489	0	0	0.0200325	0	0	0	0.100247
AC194341.4_FG001	0	0	0	0	0	0	0	0	0	0	0	0	0	0	0	0	0	0	0	0	0	0	0	0	0	0	0	0	0	0	0	0	0	0	0	0	0	0	0	0	0	0
AC194341.4_FG002	33.3918	48.0879	55.1423	35.8069	29.5541	35.2572	45.5249	45.1439	43.2457	53.036	40.2103	41.3353	61.028	65.3556	65.3907	87.9995	79.1014	84.7159	89.2972	87.8582	76.6633	50.736	57.7569	49.6838	56.2523	43.4762	44.9282	36.9681	34.8243	41.8988	59.8348	59.9672	61.7599	75.3167	57.6274	42.8624	73.8192	56.642	46.4878	55.4898	62.3551	61.6116
AC194341.4_FG003	0	0	0	0	0	0	0	0	0	0	0	0	0	0	0	0	0	0	0	0	0	0	0	0	0	0	0	0	0	0	0	0	0	0	0	0	0	0	0	0	0	0
AC194341.4_FG004	1.8412	6.92402	4.31252	0.850402	1.84088	5.25257	0.390128	0.820253	0.850308	0.460139	1.04027	0.710264	0.960283	0.990387	1.31061	1.5005	1.64044	1.9506	2.70113	2.96095	2.22416	3.2175	4.01647	3.0349	3.17537	4.88994	5.89338	1.92615	1.50451	2.01572	1.45376	2.05539	1.32343	1.88467	1.60522	1.88538	3.52617	3.62589	3.33415	3.25762	3.81704	3.71915
AC194350.3_FG001	0	0	0.0900527	0.120057	0.100048	0.0500245	0.370121	0.180055	0.0400145	0.0500151	0.170044	0.0600223	0	0.210082	0.120056	0.230077	0.270073	0.13004	0.060025	0	0.490917	0	0.140577	0.0401973	0.0401946	0.140862	0	0.0702243	0.290871	0	0.170441	0.370972	0.220571	0.180447	0.250816	0.0702005	0.0701228	0.440716	0.0700871	0.270633	0.190351	0.0701727
AC194355.3_FG002	0	0	0	0	0	0	0	0	0	0	0	0	0	0	0	0	0	0	0	0	0	0	0	0	0.0401946	0	0	0	0	0	0	0	0	0	0	0	0	0	0	0	0	0
AC194356.3_FG002	0	0	0.340199	0.320151	0.200095	0	0.300098	0.490151	0.300109	0.660199	0.140036	0.720267	1.30038	0.530207	1.25059	0.700235	1.03028	0.400122	0	0.670215	0.841573	0	0	0	0.22107	0.050308	0	0	0	0	0.611582	0.581524	0.210545	0.230572	0.0501631	0.120344	0.310544	0.16026	0.230286	0	0	0
AC194357.3_FG003	0	0	0	0	0	0	0	0	0.0900326	0	0	0	0	0	0	0	0	0	0	0	0	0	0	0	0	0	0	0	0	0	0	0	0	0	0	0	0	0.130211	0	0	0	0
AC194362.3_FG003	0	0	0	0	0	0	0	0	0	0	0	0	0	0	0	0	0	0	0	0.160051	0	0.442407	0.120494	0.281381	0.140681	0	0	0.110352	0	0	0	0.100263	0	0	0	0.0300859	0	0	0	0	0.320592	0.491209
AC194380.3_FG008	0	0	0	0	0	0	0	0	0	0.0600181	0.0200051	0	0	0	0	0.140047	0	0	0	0.130042	0	0.0904923	0.130535	0	0.0602918	0.100616	0.060239	0.34109	0.0200601	0.280796	0.170441	0.210552	0.0601558	0.110273	0	0.120344	0	0.250407	0.320398	0.0902111	0.240444	0.180444
AC194402.2_FG003	0.340222	0.290169	0.130076	0	0	0	0	0	0.0400145	0	0	0	0	0	0	0.0500168	0	0	0	0.110035	0	0	0.0301235	0	0	0.362218	0	0.0501602	0.120361	0	0	0	0	0	0.0300979	0	0	0	0	0	0	0
AC194402.2_FG004	0	0.180105	0	0	0	0.140068	0	0.490151	0.190069	0	0	0	0	0	0	0	0	0	0	0	0	0	0	0	0	0	0	0	0.461382	0	0	0	0	0	0	0	0	0	0	0	0	0
AC194405.3_FG009	0	0	0	0	0	0	0	0	0	0	0	0	0	0	0	0	0	0	0	0	0	0	0	0	0	0	0	0	0	0	0	0	0	0	0	0	0	0	0	0	0	0
AC194405.3_FG021	0.780508	0.780454	0.470275	0.390184	0.430205	0.090044	0.650213	0.580179	1.18043	1.11034	0.630162	0.550204	0.580171	0.69027	0.770361	0.420141	0.360097	0.570174	0.630263	0.610196	0.801498	0.603282	0.6828	0.964735	0.612967	0.221355	0.321275	0.220705	0.330992	0.230654	0.210545	0.180473	0.411065	0.270671	0.491599	0.431231	0.130228	0.250407	0.180224	0.671571	0.53098	0.400987
AC194410.3_FG002	0	0	0	0	0	0.0200098	0	0	0	0	0.0200051	0	0	0	0	0	0	0.0300092	0	0.0900289	0	0	0.0301235	0	0	0	0	0	0	0	0	0	0.0802077	0	0	0	0	0	0.0700871	0	0	0.0902221
AC194425.3_FG005	0	0	0	0	0	0	0	0	0	0	0	0	0	0.0600235	0	1.61054	0	0.200061	0	0.210067	0	0	0.0702883	0.200986	2.79352	1.00616	0.471872	0.752403	1.32397	0.541536	2.34607	2.49654	1.25325	1.58393	2.12692	0.912606	3.73654	0.290472	0.110137	0.801876	0.360666	1.00247
AC194428.3_FG006	0	0	0	0	0	0	0	0	0	0	0	0	0	0	0	0.0400134	0.0400108	0	0	0	0	0	0.0301235	0	0	0	0	0	0.0902704	0	0	0	0	0	0.0702284	0	0	0	0	0	0	0
AC194428.3_FG007	0	0	0	0	0	0	0	0	0	0	0	0	0.190056	0.0900352	1.78083	0.100034	0.700189	0.26008	0	0	0	0	0	0	0	0	0	0	0	0.0601707	0	0	0	0.180447	0	0	0	0	0.270336	0	0	0
AC194438.3_FG005	0	0	0	0	0	0	0	0	0	0.0700211	0	0	0	0	0	0	0	0	1.2005	0	0.110206	0	0	0	0.190924	0	0	0	0	0	0	0	0	0	0	0	0	0	0	0	0	0
AC194439.3_FG002	0	0.150087	0	0	0.0400191	0.0700342	0.120039	0.230071	0.100036	0.0600181	0.0600154	0	0	0.0700274	0	0.18006	0.11003	0.0800245	0	0.0300096	0.110206	0	0.0903706	0	0.0301459	0.0301848	0	0	0.240721	0	0	0	0.0300779	0.140348	0.170555	0	0.0601052	0.0400651	0.120149	0	0.240444	0
AC194452.3_FG001	0	0	0	0	0	0	0	0	0	0	0	0	0	0	0	0	0	0	0	0	0	0	0	0	0	0	0	0	0	0	0	0	0	0	0	0	0	0	0	0	0	0
AC194457.3_FG001	0	0	0	0	0	0	0	0	0	0.0600181	0.0200051	0	0	0.0200078	0	0.0300101	0.0600162	0	0	0.260083	0.0601123	0.261422	0.0301235	0.512515	0.180876	0.160986	0.180717	0.270865	0.481442	0.32091	0.170441	0.501314	0.220571	0	0	0.431231	0.300526	0.360586	0.140174	0.611431	0.791461	0.822023
AC194467.3_FG006	0	0	0	0	0	0	0	0	0	0	0	0	0	0	0	0	0	0	0	0	0	0	0	0	0	0	0	0	0	0	0	0	0	0	0	0	0	0	0	0	0	0
AC194472.3_FG001	0	0.960558	0.99058	0	1.91091	0.310152	1.46048	1.32041	2.06075	0.380115	0.250064	1.82068	0	0.890348	0.110052	0.620208	0	0.400122	0.690288	0	0.31058	0	0	0.854192	0.974718	0.31191	0	0	0.210631	0.19054	0.290752	0.521367	0.0401039	0	0	0	0	0	0	0	0	0.130321
AC194478.3_FG005	0	0	0	0	0	0	0	0	0	0	0	0	0	0	0	0	0	0	0	0	0	0	0	0	0	0	0	0	0	0	0	0	0	0	0	0	0	0	0	0	0	0
AC194480.3_FG001	0	0	0	0	0	0	0	0	0	0	0	0	0	0	0	0	0	0	0	0	0	0	0	0.0502466	0.0301459	0	0	0	0.0601803	0	0	0	0	0	0	0.0401145	0	0	0	0.0501173	0	0
AC194480.3_FG003	0	0	0	0	0	0	0	0	0	0	0	0	0	0	0	0	0	0	0	0	0	0	0	0.0502466	0.0301459	0	0	0	0.0601803	0	0	0	0	0	0	0.0401145	0	0	0	0.0501173	0	0
AC194481.3_FG002	0	0	0	0	0	0	0	0	0	0	0	0	0	0	0	0	0	0	0	0	0	0	0	0	0	0	0	0	0	0	0	0	0	0	0	0	0	0	0	0	0	0
AC194485.3_FG002	0.0400261	0.390227	0.640375	0.540255	1.27061	0.590289	0.340111	0.820253	0.420152	0.990299	0.230059	0.420156	6.84202	11.0643	12.736	1.70057	7.89213	5.5717	0	2.5008	1.5529	2.61422	2.19902	0.613009	0.683307	0.845175	0.722868	0.722307	0.551653	0.932645	2.41625	1.93507	2.40623	12.3907	22.8844	30.0458	3.6564	12.0997	14.6282	3.74877	3.71686	4.39081
AC194591.2_FG004	0	0	0	0	0	0	0	0	0	0	0	0	0	0	0	0	0	0	0	0	0	0	0	0	0	0	0	0	0	0	0	0	0	0	0	0	0	0	0	0	0	0
AC194591.2_FG005	0.250163	0.8605	0.400234	0	0.540258	0.660323	2.07068	1.19037	1.43052	0.640193	1.49038	1.49055	1.17034	0.710278	0.460216	1.11037	0.63017	0.420128	1.2105	0.390125	1.09204	0.703829	1.13465	1.04513	5.98899	9.22649	8.10214	6.42051	5.71713	8.0027	5.72481	3.28862	7.37911	1.88467	3.18034	2.19627	1.56274	1.71278	1.78222	1.12263	2.72503	2.41595
AC194592.2_FG001	0	0	0	0	0	0	0	0	0	0	0	0	0	0.0300117	0	0	0	0.0500153	0	0	0	0	0	0	0	0	0	0	0	0	0	0	0	0	0	0	0	0	0	0	0	0
AC194597.2_FG001	0	0	0	0	0	0	0	0	0.210076	0	0	0	0.550162	0.23009	0	0	0.290078	0.0900275	0	0	0.190356	0	0	0	0.110535	0	0.0702788	0	0	0	0	0	0	0	0.943067	0.160458	0	0	0	0	0.100185	0
AC194609.2_FG003	0	0	0	0	0	0	0	0.0500154	0	0.020006	0	0	0	0.0300117	0	0	0.0300081	0	0	0	0	0	0	0	0	0	0	0	0	0.0401138	0.100259	0.0300788	0	0	0	0	0	0	0	0	0	0
AC194613.2_FG002	0	0	0	0	0	0	0	0	0	0.220066	0	0	0.240071	0.440172	1.03048	0	0.130035	0	0	0	0	0	0	0	0	0	0	0	0	0	0	0	0.290753	1.00248	1.34437	0.37106	0	0.0801301	0.230286	0	0	0
AC194633.3_FG014	0	0.110064	0	0	0.130062	0	0	0.0200062	0	0	0.0300077	0	0.0400118	0.120047	0	0.0300101	0	0	0	0.0300096	0.0601123	0.0502735	0	0	0	0	0.0401593	0	0	0	0	0	0	0	0	0.0702005	0	0	0	0	0.120222	0.0501234
AC194666.2_FG010	0.0300196	0.12007	0	0.560265	0.2101	0	0.320105	0.840259	0.510185	0.380115	0.560144	0.300111	0.260077	0.610239	0.860403	0.670225	1.0903	0.550168	0.0200083	1.00032	0.490917	0.814431	0.572347	0.854192	0.602918	0.25154	1.02406	0.551762	0.621863	1.20341	0.64166	0.601577	0.601558	0.932311	0.923001	0.631804	0.961684	0.971578	0.470585	1.80422	1.43264	0.811999
AC194670.2_FG001	6.37415	5.60326	5.39316	7.26343	8.02383	5.24256	7.9326	3.231	3.96143	8.07244	7.08182	5.41201	4.67138	5.28207	3.39159	4.72158	4.51122	5.52169	4.20175	1.64053	3.35627	5.85184	4.01647	9.48656	8.01881	5.5037	8.37322	5.31698	5.92776	5.63599	5.89525	5.51446	4.87262	5.36329	5.37749	4.08166	4.00702	4.34706	4.1051	3.80891	3.31612	6.88695
AC194705.3_FG004	0	0	0	0	0	0	0	0	0	0	0	0	0	0	0	0.0400134	0	0	0	0	0	0	0	0	0	0	0	0	0	0	0	0	0	0	0	0	0	0	0	0	0	0
AC194712.3_FG002	0	0	0	0	0	0	0	0	0	0	0	0	0	0	0	0	0	0	0	0	0	0	0.0200824	0	0	0	0	0	0.0300901	0	0	0	0	0	0	0	0	0	0	0	0	0
AC194719.3_FG002	0	0	0	0	0	0	0	0	0	0	0	0	0	0	0	0	0	0	0	0	0	0	0	0	0	0	0	0	0	0	0.0902334	0	0	0	0	0	0	0	0	0	0	0.110271
AC194734.3_FG004	0	0.200116	1.12066	1.94092	6.86327	2.53124	8.35274	7.36227	6.72243	17.2352	10.8928	16.8262	10.053	13.3452	10.655	3.64122	4.90133	5.84179	0.160067	0.850273	1.74326	3.69008	0.562306	0	3.02464	3.39076	2.2188	4.92573	2.74823	3.91109	5.75489	2.7071	6.63719	1.38343	2.32757	3.97134	0.450789	0.821334	0.300373	0	0.500924	0.160395
AC194824.2_FG003	0	0	0	0	0	0	0	0	0	0	0	0	0	0	0	0	0	0	0	0	0	0	0	0	0	0.0301848	0	0	0	0	0	0	0	0	0	0	0.0200351	0	0	0	0	0
AC194824.2_FG005	0	0.350204	0.0400234	0.100047	0.180086	0.49024	0.120039	0.250077	0.33012	0.010003	0	0.0600223	0	0.300117	0	0.0200067	0.0800216	0	0.180075	0.150048	0.170318	0.32175	0.753088	1.55764	0.542627	1.08665	2.0682	0.551762	0.932795	0.691963	0.240622	0.842208	0.661714	0.390969	0.38124	0.421203	0.290509	0.230374	0.460573	0.882064	0.631165	0.942319
AC194828.3_FG004	0	0	0	0	0	0	0	0	0	0	0	0	0	0	0.400188	0	0.0700189	0	0	0	0	0	0.100412	0	0	0	0.100398	0	0	0	0	0	0	0	0	0.250716	0.110193	0.0300488	0	0	0	0.120296
AC194828.3_FG012	0	0	0	0	0	0	0	0	0	0	0	0	0	0	0	0	0	0	0	0	0	0	0	0	0	0	0	0	0	0	0	0	0	0	0	0	0	0	0	0	0	0
AC194839.3_FG001	0	0	0	0	0	0	0	0	0	0	0	0	0	0	0	0	0	0	0	0	0	0	0	0	0	0	0	0	0	0	0	0	0	0	0	0	0	0	0	0	0	0
AC194852.3_FG007	0.130085	0.180105	0.200117	0	0.170081	0	0	0.0600185	0.0600217	0	0	0	0	0	0.140066	0.0300101	0.250068	0.180055	0.170071	0.170055	0.370693	0	0.120494	0	0	0	0	0	0	0	0	0	0	0	0	0.0902577	0.0400702	0.0701139	0.650809	0.491149	0.210388	0.30074
AC194853.1_FG002	0	0	0	0	0	0	0	0	0	0	0	0	0	0	0	0	0	0	0	0	0	0	0	0	0	0	0	0	0	0	0	0	0	0	0	0	0	0	0	0	0	0
AC194856.3_FG002	0.610398	0.250145	0	1.29061	1.39066	0.43021	0.350115	0.310096	0	0.720217	0.250064	0.35013	0.140041	0.480188	0.350164	0	0.3701	0.580177	0.330138	0	0.360674	2.15171	1.66684	1.5476	2.71313	2.53552	2.15856	2.03651	1.85556	2.20626	0.651686	0.711866	0.962493	0.0501242	2.22724	1.37392	0.260456	2.0934	0.740921	0.190446	0.691276	0.741826
AC194856.3_FG007	0.610398	0.250145	0	1.29061	1.39066	0.43021	0.350115	0.310096	0	0.720217	0.250064	0.35013	0.140041	0.480188	0.350164	0	0.3701	0.580177	0.330138	0	0.360674	2.15171	1.66684	1.5476	2.71313	2.53552	2.15856	2.03651	1.85556	2.20626	0.651686	0.711866	0.962493	0.0501242	2.22724	1.37392	0.260456	2.0934	0.740921	0.190446	0.691276	0.741826
AC194863.3_FG004	0	0	0	0	0	0	0	0	0	0	0	0	0	0	0	0	0	0	0	0	0	0	0	0	0	0	0	0	0	0	0	0	0	0	0	0	0	0	0	0	0	0
AC194863.3_FG006	0	0	0	0	0	0	0	0	0	0	0	0	0	0	0	0	0	0	0	0	0	0	0	0	0	0	0	0	0	0	0	0	0	0	0	0	0	0	0	0	0	0
AC194863.3_FG007	0.20013	0	0	0.0200095	0.100048	0	0	0.160049	0.0600217	0.0400121	0.0100026	0	0.0200059	0.0800313	0	0.500168	0.340092	0.250076	0.250104	0.410131	0.150281	0	0.431771	0	0.100486	0.0704312	0.311235	0.0300961	0.270811	0.170484	0.0802075	0.130342	0.280727	0.0902236	0	0	0.681193	0.440716	0.720896	0.821923	0.711313	0.641579
AC194878.3_FG001	15.6902	14.8987	16.9699	22.0704	28.0034	33.3263	48.0257	51.3558	43.9359	21.3364	22.4057	23.7488	17.3951	15.0759	10.0947	20.907	26.3471	23.3471	14.286	19.8964	20.8289	9.88377	7.22965	4.56239	12.7718	10.4138	14.0056	17.5059	16.6198	13.6186	14.0764	9.98618	13.0638	9.67398	9.98246	11.5129	14.9662	14.8441	13.5569	6.92621	10.3491	9.9946
AC194878.3_FG002	11.4975	10.4961	22.143	26.0723	27.7732	37.2982	40.2532	49.8053	31.2213	20.3862	17.4945	16.4961	15.9347	13.5553	11.8856	14.5949	24.3266	21.8667	12.4652	18.1158	24.1551	2.17182	12.6418	6.85364	6.55171	3.99446	13.3329	10.965	4.56367	9.95825	4.8325	4.23109	1.65428	5.87456	8.99926	8.93552	10.6286	8.16326	1.60199	0	4.45823	4.62137
AC194895.3_FG004	0	0	0	0	0	0	0	0	0	0	0	0	0	0	0	0	0	0	0	0	0	0	0	0	0	0	0	0	0	0	0	0	0	0	0	0	0	0	0	0	0	0
AC194897.4_FG003	0	0	0	0	0	0	0	0	0	0	0	0	0	0	0	0	0	0	0	0	0	0	0	0	0	0	0	0	0	0	0	0	0	0	0	0	0	0	0	0	0	0
AC194897.4_FG005	0	0.340198	0.210123	0	0	0	0	0.150046	0	0.130039	0	0.0200074	0.470139	0.110043	0.770361	0.140047	0.250068	0.100031	0.180075	0.170055	0.39073	0	0	0	0.0803891	0.241478	0.060239	0	0	0	0.310804	0.230604	0.140364	0.240596	0.150489	0	0	0.180293	0.160199	0.360844	0.0300555	0.130321
AC194898.3_FG003	0	0	0	0	0	0.0400196	0	0.0200062	0.0100036	0	0	0	0	0	0	0	0.0200054	0	0	0	0	0	0.0702883	0.030148	0.0200973	0.0301848	0.110438	0	0.0902704	0	0	0	0	0	0.080261	0.0300859	0.0100175	0.0600976	0.0300373	0.0200469	0.0601109	0
AC194905.2_FG001	0	0	0	0	0	0	0	0	0	0	0	0	0	0	0	0	0	0	0	0	0	0	0	0	0	0	0	0	0	0	0	0	0	0	0	0	0	0	0	0	0	0
AC194905.2_FG003	0	0	0	0	0	0	0	0	0	0	0	0	0	0	0	0	0	0	0	0	0	0	0	0	0	0	0	0	0	0	0	0	0	0	0	0	0	0	0	0	0	0
AC194912.3_FG003	0	0	0	0	0	0	0	0	0	0	0	0	0	0	0	0	0	0	0	0	0	0	0	0	0	0	0	0	0	0	0	0	0	0	0	0	0	0	0	0	0	0
AC194914.3_FG002	2.89188	6.05352	2.74161	2.59122	2.78133	3.46169	1.62053	3.10095	1.97071	1.45044	1.29033	1.58059	2.0506	2.28089	1.66078	2.73092	2.64071	2.85087	5.93247	5.35172	2.53474	9.5218	12.5716	14.1796	16.1381	14.2271	14.9091	9.55051	8.58572	10.4396	11.7905	8.57247	16.623	17.3029	12.8418	6.13753	12.9927	14.6438	7.99995	7.59778	12.0623	7.08745
AC194937.3_FG004	47.7511	33.0292	25.2848	24.2515	27.203	22.471	33.3609	31.7198	31.7415	24.8575	33.4186	29.7911	40.712	38.9152	29.2837	19.6266	18.1349	13.8642	19.5481	17.9057	15.2886	37.9464	25.123	25.1635	27.5232	30.2452	29.1858	36.0752	34.5335	25.4923	33.0154	37.8893	45.9691	48.4802	44.1736	27.3381	28.57	20.1828	22.3378	15.6967	16.3101	15.1673
AC194940.3_FG001	0	0	0	0	0	0	0	0	0	0	0	0	0	0	0	0	0	0	0	0	0	0	0	0	0	0	0	0	0	0	0	0	0	0	0	0	0	0	0	0	0	0
AC194942.3_FG001	0	0	0.360211	0	0.380181	0.120059	0	0.0200062	0	0.0800242	0.140036	0.0600223	0.180053	0.170067	0.0400188	0	0.0200054	0.0600183	0.610254	0	0.120225	0.0402188	0	0	0.331605	0.130801	0.180717	0.0300961	0.160481	0.350996	0.230597	0.651708	0.411065	0.651615	0.280913	0.160458	0.200351	0.150244	0.0300373	0.280657	0.0601109	0.15037
AC194965.4_FG001	2.24146	1.57091	1.68098	2.17103	1.42068	0.710347	1.8206	1.38043	1.42051	1.56047	0.70018	1.58059	1.77052	1.85072	1.74082	2.57086	2.37064	2.59079	4.94206	3.91125	4.5485	5.08768	3.82569	4.95432	3.07488	2.71663	2.44972	4.61474	4.99496	3.79075	3.59931	3.27859	2.11548	4.14026	5.04641	3.57019	6.18082	3.97646	2.62326	7.63787	6.80255	6.46591
AC194965.4_FG004	46.05	23.3236	16.2295	34.6264	39.7489	32.0457	60.2297	53.6465	45.1864	35.1906	19.9651	20.4976	21.6064	16.0763	11.4854	36.9824	41.7313	31.7497	41.2072	37.492	33.4525	24.4329	34.7425	35.1324	30.2966	33.2938	35.1495	44.2714	44.1422	30.9277	31.0904	20.7344	21.2651	30.8364	18.5804	22.7349	27.5482	28.0656	30.0974	44.0731	39.3125	41.1413
AC194970.5_FG001	59.6489	57.7436	74.9539	83.0292	83.96	80.5494	93.9008	107.323	97.6153	114.495	96.2647	101.478	73.6517	68.0466	52.8348	83.618	67.3482	95.7893	63.2263	69.6723	94.7471	36.9912	31.4992	28.6707	34.0749	32.8713	37.4084	30.8485	36.8604	35.7614	38.249	35.9843	36.9958	40.1996	28.302	26.9068	36.3136	38.152	39.0686	39.0614	43.8409	45.3416
AC194970.5_FG002	0.550358	3.80221	2.55149	0.390184	0.330157	0.580284	0.160052	0.500154	0.160058	0	0.110028	0.140052	0.300088	1.14045	1.05049	0.190064	0.230062	0.190058	0.260108	3.49112	0.881648	3.03652	4.03655	3.60771	3.93907	3.71273	3.92557	1.43458	2.5376	2.17617	1.73449	1.54405	1.74452	0.812013	1.32431	1.63467	1.22214	1.41229	1.65205	4.37023	3.48643	4.40083
AC194970.5_FG004	9.53621	10.9464	9.23541	6.62313	5.70272	5.74281	7.96261	6.39197	5.13186	4.28129	5.0713	4.25158	6.60195	6.94271	7.71362	10.0134	8.59232	8.87271	8.83368	10.4534	9.16713	12.87	18.285	14.3806	9.2146	10.1119	11.3751	10.0621	10.7622	9.20611	7.7701	8.392	7.99069	9.95467	10.2232	9.73781	16.1082	14.2331	15.4993	14.7044	14.2563	13.3228
AC194970.5_FG005	11.7877	15.529	18.5609	4.8723	4.87232	10.0949	4.14136	9.30287	5.63204	3.29099	5.67145	5.87218	11.6134	13.1351	15.7174	17.3058	17.8048	19.3659	15.3064	22.3772	19.6668	14.7704	19.2088	17.9682	9.50601	9.57865	14.3971	6.60109	7.71311	11.6831	8.30148	8.16139	12.7831	15.5886	10.9456	13.0071	23.0604	21.9657	24.2502	20.7886	26.008	21.7936
AC194970.5_FG009	2.71177	2.63153	1.0206	0.310146	0.330157	0.94046	2.06068	2.30071	0.780282	1.3304	1.04027	0.660245	8.26244	13.2452	16.0575	16.6356	17.9349	14.7845	10.9746	14.4546	10.0488	4.51456	5.90421	3.05499	1.67812	2.22361	2.13848	1.27407	1.35406	1.38393	1.8548	1.19313	1.75454	6.10513	6.70179	7.53151	10.4984	9.32515	9.84224	7.33717	8.64595	6.79673
AC194972.2_FG001	0	0	0	0	0	0	0	0	0	0	0	0	0	0	0	0	0	0	0	0	0	0	0	0	0	0	0	0	0	0	0	0	0	0	0	0	0	0	0	0	0	0
AC194974.3_FG001	0	0	0	0	0	0	0	0	0	0.0800242	0	0	0	0	0.0300141	0.0700235	0	0	0	0	0	0	0	0	0	0	0	0	0	0	0	0	0	0.130323	0	0	0	0.0500813	0	0.280657	0	0
AC194974.3_FG005	3.48227	2.86166	2.83166	1.10052	1.45069	1.51074	0.620203	1.12034	0.80029	0.680205	0.970249	0.650241	2.41071	2.561	3.02142	4.38147	3.63098	3.15096	3.72155	5.52177	3.49653	4.78604	4.98043	3.91924	2.39158	2.71663	4.26693	2.91933	1.61484	1.71486	1.91495	3.0881	3.28852	4.65153	3.25057	3.851	5.06888	5.55903	6.27781	7.07656	6.06119	4.40083
AC194977.2_FG004	0	0	0	0	0	0	0	0	0	0.0300091	0	0	0	0	0	0	0	0	0.0500208	0	0	0.0402188	0.0301235	0.120592	0.0703405	0.110678	0.0803186	0.0501602	0.0300901	0.0200569	0	0.0401051	0	0	0	0	0	0.0100163	0	0.0601407	0	0
AC194980.3_FG002	0	0	0	0	0	0	0	0	0	0	0	0	0	0	0	0.0600201	0	0	0	0	0	0	0	0	0	0	0	0	0	0	0	0	0	0	0	0	0	0	0	0	0	0
AC194980.3_FG005	0	0	0	0	0	0	0	0	0	0	0	0	0	0	0	0	0	0	0	0	0	0	0	1.18582	0.241167	0	0	0	0	0.340967	0	0	0.451168	0	0	0.260745	0	0	0	0	0.420776	0.32079
AC195058.3_FG003	0	0	0	0	0	0	0	0	0	0	0	0	0	0	0	0	0	0	0	0	0	0	0	0	0	0	0	0	0	0	0	0	0	0	0	0	0	0	0	0	0	0
AC195135.3_FG002	0	0	0	0	0	0	0	0	0	0	0	0	0	0	0	0	0	0	0	0	0	0	0	0	0	0	0	0	0	0	0	0	0	0	0	0.300859	0	0	0	0	0	0
AC195138.3_FG004	0	0	0	0	0	0	0	0	0	0	0	0	0	0	0	0	0	0	0	0	0	0	0	0	0.15073	0	0	0	0	0	0	0	0	0	0	0	0	0	0	0	0.410758	0.260642
AC195147.3_FG001	0	0	0	0	0	0	0	0	0	0	0	0	0	0	0	0	0	0	0	0	0	0	0	0	0	0	0	0	0	0	0	0	0	0	0	0	0	0	0	0	0	0
AC195147.3_FG008	0	0	0	0	0	0	0	0	0	0	0	0	0	0	0	0	0	0	0	0	0	0	0	0	0	0	0	0	0	0	0	0	0	0	0	0	0	0	0	0	0	0
AC195148.3_FG001	0	0	0	0	0	0	0	0	0	0	0	0	0	0	0	0	0	0	0	0	0	0	0	0	0	0	0	0	0	0	0	0	0	0	0	0	0	0	0	0	0	0
AC195154.3_FG004	5.76375	6.06352	4.25249	4.18198	4.66222	3.18156	4.64152	5.36165	5.15186	1.35041	1.98051	1.94072	1.56046	2.75108	3.1915	3.5812	2.65072	3.34102	4.73197	4.59147	3.30618	30.6869	25.4343	28.0979	17.8363	25.798	19.1962	23.8662	24.8745	23.0454	16.8737	18.4584	16.0716	13.2829	15.5506	10.4699	15.397	14.0328	13.2465	14.8147	13.1142	15.5984
AC195168.2_FG004	0	0	0	0	0	0	0	0	0	0	0	0	0	0	0	0	0	0	0	0.0900289	0.170318	0.51279	0	0	0	0	0.250996	0	0	0	0	0	0	0	0	0.431231	0	0.0600976	0.210261	0	0	0.0701727
AC195172.3_FG001	8.06525	5.94345	4.74278	2.5412	3.90186	2.32113	2.7409	2.53078	2.19079	1.6705	1.47038	1.39052	2.83083	3.02118	4.10192	5.17173	5.96161	4.81147	4.61192	4.75152	4.31807	30.9584	29.9428	28.7712	19.8159	23.0713	22.0174	14.2154	14.7041	11.3923	8.26137	9.23421	8.99329	12.5411	13.9654	9.08595	15.0063	12.3	12.4254	17.1401	17.4522	18.4955
AC195174.2_FG007	0	0	0.610357	0.0400189	0	0.310152	0.970318	0.320099	0.36013	0	0.520133	0.280104	0.740218	1.12044	0.190089	0.590198	0.120032	0.220067	0	0.660212	1.01189	0	0	0	0.170827	0	0	0	0	0	0.200519	0.0401051	0.340883	0.120298	0	0	0	0	0	0	0.20037	0.711752
AC195207.2_FG002	0	0	0	0	0	0	0	0	0	0	0	0	0	0	0	0	0	0	0	0	0	0	0	0	0	0	0	0	0	0	0	0	0	0	0	0	0	0	0	0	0	0
AC195214.3_FG007	0	0	0	0	0	0	0	0	0	0	0	0	0	0	0	0	0	0	0	0	0	0	0	0	0	0	0	0	0	0	0	0	0	0	0	0	0	0	0	0	0	0
AC195220.3_FG003	0	0	0	0	0	0	0	0	0	0	0	0	0	0	0	0	0	0	0	0	0	0	0	0	0	0	0	0	0	0	0	0	0	0	0	0	0	0	0	0	0	0
AC195220.3_FG004	0	0	0	0	0	0	0	0	0	0	0	0	0	0	0	0	0	0	0	0	0	0	0	0	0	0	0	0	0	0	0	0	0	0	0	0	0	0	0	0	0	0
AC195220.3_FG007	0	0	0	0	0	0	0	0	0	0	0	0	0	0	0	0	0	0	0	0	0	0	0	0	0	0	0	0	0	0	0	0	0	0	0	0	0	0	0	0	0	0
AC195230.2_FG003	0	0	0	0	0	0	0	0	0	0	0	0	0	0	0	0	0	0	0	0	0	0	0	0	0	0	0	0	0	0	0	0	0	0	0	0	0	0	0	0	0	0
AC195235.3_FG003	0	0	0	0	0	0	0	0	0	0	0	0	0	0	0	0	0.0300081	0	0	0.0400128	0	0	0.0903706	0	0	0.0201232	0	0.160513	0.0401202	0.0401138	0.0200519	0	0	0	0	0	0.0200351	0	0	0.0300704	0	0.030074
AC195240.4_FG002	0	0	0	0	0	0	0	0	0	0	0	0	0	0	0	0	0	0	0	0	0	0	0	0	0	0	0	0	0	0	0	0	0	0	0	0	0	0	0	0	0	0
AC195244.3_FG008	0	0	0	0	0	0	0	0	0	0	0	0	0	0	0	0	0	0	0	0	0	0	0	0	0	0	0	0	0	0	0	0	0	0	0	0	0	0	0	0	0	0
AC195253.3_FG002	0	0	0	0	0	0	0	0	0	0	0	0	0	0	0	0	0	0	0	0	0	0	0	0	0	0	0	0	0	0	0	0	0	0	0	0	0	0	0	0	0	0
AC195260.2_FG007	0	0	0	0	0	0	0.130043	0	0	0	0.0200051	0	0	0.0800313	0.110052	0	0.140038	0	0.200083	0	0	0.331805	0	0.130641	0	0.050308	0	0	0	0	0	0	0.200519	0	0	0.160458	0	0.0600976	0	0.0701642	0.0500924	0.0400987
AC195307.3_FG001	0	0	0	0	0	0	0	0	0	0	0	0	0	0	0	0	0	0	0	0	0	0	0	0	0	0	0	0	0	0	0	0	0	0	0	0	0	0	0	0	0	0
AC195320.3_FG003	0	0	0	0	0	0	0.0100033	0	0.0200072	0	0	0	0	0.0100039	0	0	0	0	0	0	0	0.0201094	0	0	0	0	0	0	0.0300901	0.0401138	0	0	0.0200519	0	0	0	0.0300526	0	0.0400498	0	0.0100185	0
AC195331.3_FG008	0.810528	2.0612	1.79105	0	1.2606	2.4612	1.74057	3.76116	1.1004	4.37132	2.08053	5.9322	6.54193	8.02314	6.30295	22.5776	11.9932	7.17219	3.62151	7.1723	6.96301	0.935087	2.02832	2.87411	1.55754	1.58973	2.14852	3.9125	0.230691	4.90391	8.24132	9.49489	6.95802	11.0173	5.84902	9.78795	19.7947	14.2732	8.6908	2.91683	6.19142	4.64142
AC195340.3_FG001	421.114	474.176	458.068	356.578	368.085	370.901	263.456	341.265	276.06	238.492	247.904	262.527	313.682	313.593	294.918	366.013	394.567	357.129	443.965	446.753	443.88	211.37	198.996	175.642	174.012	159.617	181.841	157.182	160.862	159.091	163.463	167.549	175.855	210.041	206.602	200.382	253.624	235.493	279.037	331.466	345.748	288.54
AC195340.3_FG002	68.5647	71.0013	65.6284	51.5243	52.465	55.7773	57.3288	52.9763	48.4575	52.2658	44.2213	47.7077	60.0477	71.1578	81.5982	89.0299	77.4109	77.6237	125.922	100.592	101.189	90.7336	89.3163	98.0412	86.4183	64.9376	70.9415	59.791	52.6578	51.2153	71.7356	70.7454	65.8305	90.765	82.3277	57.2435	68.9808	65.0857	59.2336	78.5338	74.8782	78.3829
AC195340.3_FG004	1.19078	0.67039	0.680398	0.320151	0.44021	0.590289	0.340111	0.490151	0.270098	0.190057	0.140036	0.100037	0.710209	0.940368	0.690324	3.69124	0.950257	1.38042	2.91121	2.04065	0.841573	7.99349	7.07903	6.07984	5.65738	4.35667	4.60828	2.85913	4.03208	2.94836	2.27589	2.62689	1.90493	8.45095	7.1332	5.99712	16.1883	10.457	9.12134	14.0429	15.2582	10.7966
AC195340.3_FG005	0.0500326	0	0.0300176	0	0.280134	0.270132	0	0.13004	0	0.10003	0.300077	0.0400149	0	0.150059	0.140066	0.140047	0.150041	0.110034	0.0700292	0.120038	0.230431	0	0	0	0.200973	0	0	0.0601923	0.0601803	0.100284	0.200519	0.150394	0.280727	0	0	0.300859	0	0	0.090112	0.0902111	0	0.110271
AC195342.3_FG002	0	0	0	0	0	0	0	0	0	0	0	0	0	0	0	0	0	0	0	0	0	0	0	0	0	0	0	0	0	0	0	0	0	0	0	0	0	0	0	0	0	0
AC195343.3_FG002	0	0	0	0	0	0	0	0	0.190069	0	0.230059	0.0300111	0.0600177	0.340133	0	0	0.250068	0	0	0.0800257	0	0	0	0	0	0	0	0	0	0	0	0	0.160415	0	0	0	0	0.150244	0	0	0	0
AC195347.4_FG004	2.26147	2.82164	0	1.61076	0.660315	0.88043	0.310102	1.56048	0.820297	0.180054	0	0.180067	0.100029	1.32052	0.830389	1.93065	4.24115	0.970297	1.10046	3.72119	1.2824	5.44965	3.0726	2.29125	2.46192	1.74066	2.04813	1.38442	1.11334	3.05868	0.731893	0.952497	0.852207	4.6415	2.8593	1.30372	2.6246	3.55578	3.59447	6.48517	8.22518	3.99985
AC195348.3_FG004	0	0	0	0	0	0	0	0	0	0	0	0	0	0	0	0	0	0	0	0	0	0	0	0	0	0	0	0	0	0	0	0	0	0	0	0	0	0	0.110137	0	0	0
AC195351.3_FG001	0	0	0	0	0	0.0800391	0	0.0400123	0.0400145	0	0	0	6.74199	7.43291	6.67313	3.03102	7.53204	2.3007	0.320133	0.460148	0.47088	1.53837	0	0.15074	0	0	0	0	0.0601803	0	0.250648	0.0200526	0.631636	11.7491	16.3431	12.3352	4.84849	8.32352	7.7997	1.31307	0.891645	0.62153
AC195351.3_FG003	0.520339	0.0500291	0.340199	0	0.130062	0.170083	0	0.0500154	0.0200072	0	0	0	8.20242	5.75225	6.33297	4.00134	12.4634	2.99091	0.450188	0.320103	0	1.77968	0.0602471	0	0.15073	0.0603696	0.120478	0.0601923	0.330992	0.0701991	0	0.100263	0.270701	10.4359	14.6878	15.9255	12.9727	16.6571	11.234	1.69396	1.76325	1.59392
AC195367.3_FG001	0	0	0	0	0	0	0	0	0	0	0	0	0	0	0	0	0	0	0	0	0	0	0	0	0	0	0	0	0	0	0	0	0	0.0801988	0	0	0.0601052	0.350569	0.200249	0	0	0
AC195370.3_FG004	0	0	0.350205	0	0	0	0	0	0	0	0.230059	0.0900334	1.48044	0.730286	0.450211	0.250084	1.08029	0.440135	0	0.110035	0	0.201094	0	0	0	0	0	0	0	0	0.130337	0.220578	0.220571	0.461143	1.89617	2.84813	0.841473	1.26205	1.18147	0.300704	0.290536	0.200493
AC195378.3_FG001	0	0	0	0	0	0	0.0300098	0	0	0	0	0	0	0	0	0	0	0	0	0	0	0	0	0	0	0	0	0	0	0	0	0	0	0	0	0	0	0	0	0	0	0
AC195389.3_FG001	0	0	0	0	0	0	0	0	0.180065	0	0.0200051	0	0	0	0	0	0	0	0.060025	0.0200064	0	0.0201094	0	0.0401973	0	0	0	0.140449	0.0902704	0	0.0601556	0.27071	0.240623	0	0	0	0.210368	0	0.090112	0	0.0701294	0
AC195402.3_FG001	0	0	0	0	0	0	0	0	0.0400145	0	0	0	0	0	0	0	0	0	0	0	0	0	0	0	0	0	0.160637	0	0	0	0	0	0	0	0	0	0.0601052	0	0	0	0.230425	0
AC195458.3_FG001	0	0	0	0	0	0	0	0	0.540196	0	0	0	0	0	0	0	0	0	0	0	0	0	0	0	0	0	0	0	0	0	0	0	0	0	0	0	0	0	0	0	0	0
AC195484.3_FG003	0	0	0	0	0	0	0	0	0	0	0	0	0	0	0	0	0	0.0200061	0	0	0	0.110602	0	0	0	0	0	0	0	0	0	0	0	0	0	0	0.0400702	0.0400651	0.0500622	0	0	0
AC195485.3_FG002	0	0	0	0	0	0	0	0	0	0	0	0	0	0.0900352	0	0.0600201	0.0300081	0	0	0	0	0	0	0	0	0	0	0	0	0	0	0	0	0	0	0	0	0	0	0	0	0
AC195536.3_FG006	0	0	0	0	0	0	0	0	0	0	0	0	0	0	0	0	0	0	0	0	0	0	0	0	0	0	0	0	0	0	0	0	0	0	0	0	0	0	0	0	0	0
AC195545.3_FG003	0	0	0	0	0.0400191	0.790386	0	0.150046	0	0.130039	0.120031	0.070026	0.180053	0.120047	0.110052	0.0900302	0.3701	0.0900275	0	0	0	0	0.0502059	0.211036	0	0	0.512031	0.230737	0.411232	0	0.190493	0.280736	0.481246	1.21301	0	1.13324	0.160281	0.691123	0.94117	0.360844	0.150277	0.350864
AC195580.2_FG010	0	0	0	0	0	0	0	0	0	0	0	0	0	0	0	0	0	0	0	0	0	0	0	0	0	0	0	0	0	0	0	0	0	0	0	0	0	0	0	0	0	0
AC195587.4_FG003	0	0	0.150088	0	0	0.440215	0.170056	0.0900277	0.0400145	0.0800242	0.0300077	0.140052	0	0.0500196	0	0	0	0.110034	0	0	0.130243	0.0703829	0.0702883	0	0.321556	0.452772	0.481912	0.180577	0.441322	0.0401138	0.0200519	0.070184	0.0701818	0.140348	0.19062	0.431231	0.911596	0.781269	0.430535	0.300704	0.150277	0.0200493
AC195587.4_FG004	1.2308	1.0406	1.14067	0.940444	0.790377	0.440215	0.250082	0.380117	0.380138	0.280085	0.270069	0.200074	0.710209	0.74029	0.690324	3.14105	0.980265	2.11064	2.24093	1.84059	1.2323	6.56572	7.4606	6.22053	3.97926	4.17557	3.74486	3.6015	2.91874	2.1862	3.04788	3.61949	2.52654	4.33073	3.56158	3.20916	5.5998	5.11831	4.78595	4.72105	4.30795	4.20034
AC195596.3_FG002	0.350228	0.140081	0	0.480227	0.350167	0	0.310102	0.0400123	0.390141	0	0.0900231	0	1.54045	5.19203	7.02329	1.75059	1.75047	3.10095	0.260108	0.430138	0	1.31717	1.15474	0	0	0.654004	0.0401593	0.150481	0	0.160455	0.100259	0.330867	0.190493	0	1.20392	6.01718	0.631105	2.24364	2.31288	1.00235	1.07198	0.872147
AC195596.3_FG005	2.21144	0.220128	1.39081	0	0	0.740362	0.0500164	0.270083	0	0	0.370095	0.43016	9.1527	5.57218	0.820385	2.42081	1.07029	0	0	0	2.80524	0	0	0	0	0	1.67665	0.742371	0.361082	0.210597	0	0	0	5.0024	4.62504	3.30945	0	2.88469	8.56064	0	0.941738	1.35333
AC195608.3_FG005	0	1.09063	0	0	0	0	0	0	0	0	0	0	6.26185	5.07198	4.9123	0.890299	6.39173	3.46106	1.17049	1.05034	1.02191	4.00177	0.311277	0	0.120584	0	0	0	0	0	0.782023	0.471235	0.451168	18.4156	16.4234	19.0143	3.07538	10.8777	13.7871	3.47814	3.93727	2.12523
AC195608.3_FG006	0	0	0	0	0	0	0	0	0	0	0	0	0	1.74068	0.780366	0	0	0.450138	0.36015	0.0300096	0.290543	0	0	0	0	0.543327	0	0.270865	0	0	0.491271	0	0.130338	0	0	3.69054	0	1.16189	0	0	0	0
AC195685.3_FG001	0	0	0	0	0	0	0	0	0	0	0	0.0600223	0	0.0200078	0	0	0	0	0	0	0	0	0	0	0	0	0	0	0	0	0	0	0.0601558	0	0	0	0	0	0	0.0200469	0.020037	0
AC195785.3_FG004	0.0900587	0.31018	0.570334	0.0700331	0.350167	0.0800391	0.160052	0.190059	0.480174	0.0900272	0.120031	0.170063	0.400118	0.300117	0.510239	0.480161	0.780211	0.400122	0.660275	0.680218	0.420786	0.442407	0.662718	0.602959	0.472286	0.573511	1.07426	0.49157	0.501502	0.300853	0.32083	0.391025	0.380987	0.320795	0.240783	0.481375	0.450789	0.440716	0.610759	1.44338	1.45268	0.811999
AC195794.3_FG002	0	0	0	0	0	0	0	0	0	0	0	0	0	0	0	0	0	0	0	0	0	0	0	0	0	0	0	0	0	0	0	0	0	0	0	0	0	0	0	0	0	0
AC195796.3_FG001	0	0	0	0	0	0	0	0	0	0	0	0	0	0	0	0	0	0	0	0	0	0	0	0	0.0703405	0	0	0	0	0	0	0	0	0	0	0	0	0	0	0	0	0
AC195798.3_FG001	0	0	0	0	0	0	0	0	0.130047	0	0.0600154	0.370137	0.0600177	0.560219	0	0.0800268	0	0.270083	0	0	0.691292	0.49268	0	1.64809	0.612967	0	0.170677	0.431378	0	0.58165	0.411063	0.481262	0.310805	0.501242	0.200652	0.15043	0.571	0.300488	1.00124	0	0.811497	0.0701727
AC195806.3_FG001	0.260169	0	0.150088	0.320151	0.400191	0.260127	0.370121	0.0800246	0	0.240072	0.280072	0.230085	0.3401	0.170067	0	0.0600201	0.150041	0.0700214	0.200083	0.0400128	0	0.432352	0.140577	0.231134	0.200973	0.482957	0.451792	0.120385	0.391172	0.13037	0.631634	0.320841	0.681766	0.501242	0.180587	0.391117	0.0901579	0.100163	0.240299	0.170399	0.150277	0.140345
AC195807.3_FG004	0.9206	0	0	0	0.360172	0	0	0.250077	0.120043	0	1.10028	0.210078	0.180053	3.09121	0.290136	0.880295	0.640173	0.480147	0	0	0.671254	0.472571	1.20494	0	0.401946	0	1.64653	0.501602	1.60481	0.371052	0.942438	0	0.812103	2.19544	1.45473	0.712033	0.270474	1.11181	0.831033	0.451055	1.23227	1.67412
AC195825.3_FG001	0	0	0	0	0	0	0	0	0	0	0	0	0	0	0	0	0	0	0	0	0	0	0	0	0	0	0	0	0	0	0	0	0	0	0	0	0	0	0	0	0	0
AC195826.2_FG006	0	0	0	0	0	0	0	0	0	0	0	0	0	0	0	0	0	0	0	0	0	0	0	0	0	0	0	0	0	0	0	0	0	0	0	0	0	0	0	0	0	0
AC195860.3_FG002	0	0	0.0900527	0	0	0	0	0.0200062	0	0	0	0	0	0	0	0	0	0	0	0	0.0200374	0	0.251029	0	0.0602918	0	0	0	0	0.090256	0	0	0.0200519	0.0902236	0.0300979	0	0	0.0400651	0	0.0100235	0.0300555	0
AC195860.3_FG005	25.1364	18.6508	23.3737	15.9475	16.808	15.1574	12.5841	6.39197	6.92251	6.82206	10.1026	8.96333	10.193	17.4168	9.53447	16.2755	12.6934	15.3747	11.945	22.0971	16.7413	12.7091	14.8308	14.8931	10.0888	10.0918	11.3751	7.65445	7.55263	7.33079	6.28626	6.30653	3.72966	8.71159	7.49437	7.40113	7.6534	10.8677	7.00871	10.3743	13.3847	14.0847
AC195860.3_FG006	0.600391	1.2107	1.66097	0.580274	0.2101	0.0400196	1.2304	1.51047	1.19043	2.36071	1.19031	1.10041	5.1015	6.10239	6.42301	9.50319	11.093	9.02276	3.75156	7.56243	5.52032	2.80526	1.56642	1.16572	0.793843	0.56345	1.01402	0.611955	0.481442	1.49424	2.23578	0.982576	1.35351	2.68666	2.37773	3.9212	4.57802	3.54576	3.15392	3.10727	5.61035	2.99738
AC195864.3_FG017	0	0	0.210123	0	0	0	0	0.140043	0	0	0	0	0.300088	0.430168	0.450211	1.11037	0.930252	0.920281	0	0.570183	0.1603	0	0	0	0	0	0	0	0	0	0	0	0	0	0.0300979	0	0	0.130211	1.06132	0.220516	0	0
AC195864.3_FG020	0	0	0	0	0	0	0	0	0	0	0	0	0	0	0	0	0	0	0	0	0	0	0	0	0	0	0	0	0	0	0	0	0	0	0	0	0	0	0	0	0	0
AC195874.2_FG002	56.1366	54.7818	53.2011	48.673	36.7275	44.9019	35.4716	35.0408	32.7619	22.7969	25.9066	24.339	42.3025	63.945	64.6503	64.6917	58.5658	59.0981	91.6682	93.7801	80.1598	49.1675	42.1629	36.0268	30.6986	31.5934	26.2542	27.7286	26.3891	22.5139	23.2201	23.7623	21.6461	33.3025	36.1977	38.9011	34.4804	35.3674	36.6155	50.0772	37.5693	47.4067
AC195914.2_FG002	0	0	0	0.150071	0	0	0	0	0	0.0500151	0	0.0200074	0.120035	0.0800313	0.380178	0.0400134	0.11003	0	0	0	0	0	0	0	0	0	0	0	0	0	0	0	0.0200519	0.120298	0.250816	0.521489	0.0701228	0	0	0	0	0
AC195914.2_FG003	0.980639	0.510297	0.150088	0.250118	0.110052	0.130064	0.310102	0.140043	0.130047	0.20006	0.100026	0.340126	2.07061	3.15123	5.1124	1.05035	1.80049	1.70052	1.15048	0.550176	0.581086	0.894868	0.461894	1.07528	0.261265	0.392403	0.140558	0.270865	0.140421	0.330939	0.0802075	0.340894	0.160415	2.07514	2.3978	4.96418	0.741298	3.82621	2.58321	0.781829	0.320592	0.882171
AC195920.3_FG006	0	0	0	0	0	0	0	0	0	0	0	0	0	0	0	0	0	0	0	0	0	0	0	0	0	0	0	0	0	0	0	0	0	0	0	0	0	0	0	0	0	0
AC195946.3_FG003	0	0	0	0	0	0	0	0	0	0	0	0	0	0	0	0	0	0	0	0	0	0	0	0	0	0	0	0	0	0	0	0	0	0	0	0	0	0	0	0	0	0
AC195954.3_FG001	0	0	0	0.260123	0.500239	0.350171	0.770252	0.840259	0.410148	2.90088	1.01026	0.460171	0.870257	1.61063	2.41113	0.500168	0.570154	0.480147	0	0.700225	0.741385	0	0	0.542663	0.301459	0	0	1.36436	0.421262	1.40398	2.1255	1.66436	1.7746	2.78691	2.67871	4.21203	0	0.570927	0.690859	0	0.520961	0.200493
AC195957.3_FG003	0	0	0	0	0	0	0	0.150046	0	0	0.520133	0.250093	0	0	0	0	0	0	0	0	0	0	0.421729	0	0.120584	0	0.100398	0	0.320962	0.481365	0	0.481262	0	0	0	1.12321	0	0	1.17146	0.270633	0.110203	0.0801974
AC195959.2_FG004	0	0	0	0	0.0200095	0	0	0	0	0	0	0	0	0	0	0	0	0	0	0	0	0	0	0	0	0	0	0.140449	0	0	0	0	0	0	0	0	0	0	0	0	0	0
AC195980.2_FG004	0	0	0	0.100047	0.0200095	0	0.0300098	0.0200062	0	0	0	0	0	0	0	0	0.0200054	0	0.0200083	0	0	0.120656	0.572347	0.412022	0.693356	1.50924	0.763027	0.712275	0.802404	0.651849	0.350908	0.260683	0.130338	0.220547	0.100326	0.170487	0.430754	0.340553	0.260324	0.932181	0.66122	0.611505
AC195989.3_FG004	0	0	0	0	0	0	0	0	0	0	0	0	0	0	0	0	0	0	0	0	0	0	0	0	0	0	0	0	0	0	0	0	0	0	0	0	0	0	0	0	0	0
AC195995.3_FG006	0	0	0	0	0	0	0	0	0	0	0	0	0	0	0	0	0	0	0	0	0	0	0	0	0	0	0	0	0	0	0	0	0	0	0	0	0	0	0	0	0	0
AC195995.3_FG008	0	0	0	0	0	0	0	0	0	0	0	0	0.850251	1.55061	2.83133	0.720242	1.22033	0.470144	0.0500208	0.0400128	0	0	0	0	0	0	0.401593	0	0	0	0	0	0	0.601491	0.471533	0.631804	0.180316	0	0.140174	0.220516	0	0.100247
AC195999.3_FG005	0	0	0.220129	0	0.0400191	0	0.200066	0.13004	0.0500181	0.20006	0.0900231	0.170063	1.3504	1.10043	1.78083	0.420141	0.490133	0.530162	0.160067	0.420135	0	0.51279	0.140577	0.160789	0.130632	0.0804928	0.100398	0.290929	0.290871	0.0701991	0.431115	0.531393	0.641662	1.3333	3.02985	2.6275	0.781368	1.95317	2.13265	0.350821	1.09202	0.491209
AC196002.2_FG002	0	0	0	0	0	0	0.360118	0	0.0200072	0	0	0	0	0	0	0	0	0	0	0	0	0	0	0	0.0401946	0.140862	0	0	0	0.611735	0	0	0	0	0	0	0	0	0	0	0	0
AC196008.1_FG001	0	0	0	0	0	0	0	0	0	0	0	0	0	0	0	0	0	0	0	0	0	0	0	0	0	0.0301848	0	0	0	0	0	0	0	0	0	0	0	0	0	0	0	0
AC196008.1_FG004	0	0	0	0	0	0	0	0	0	0	0	0	0	0	0	0	0	0	0	0	0	0.211149	0	0	0.0401946	0	0	0	0	0.240683	0.100259	0	0.0300779	0	0.080261	0	0	0	0	0.180422	0.0400739	0.0400987
AC196009.2_FG008	0	0	0	0	0	0	0	0	0	0	0	0	0	0	0	0	0	0	0	0	0	0	0	0	0	0	0	0	0	0	0	0	0	0	0	0	0	0	0	0	0	0
AC196018.3_FG003	0	0	0	0	0	0	0	0	0	0	0	0	0	0	0	0	0	0	0	0	0	0	0	0	0	0	0	0	0	0	0	0	0	0	0	0	0	0	0	0	0	0
AC196019.3_FG001	0	0	0	0	0	0	0	0	0	0	0	0	0	0	0	0	0	0	0	0	0	0	0	0	0	0	0	0	0	0	0	0	0	0	0	0	0	0	0	0	0	0
AC196025.3_FG001	0	0	0	0	0	0	0.0100033	0	0	0	0	0	0	0	0	0	0	0.100031	0	0	0	0	0	0.0803946	0	0	0.060239	0	0.0200601	0.0200569	0	0	0	0.0300745	0.0702284	0	0	0	0	0	0.020037	0.0501234
AC196025.3_FG002	0	0	0	0	0	0	0	0	0	0	0	0	0	0	0	0	0	0	0	0	0	0	0	0	0	0	0	0	0	0	0	0	0	0	0	0	0	0	0	0	0	0
AC196025.3_FG008	0	0	0	0	0	0	0	0	0	0	0	0	0	0	0	0	0	0	0	0	0	0	0	0	0	0	0	0	0	0	0	0	0	0	0	0	0	0	0	0	0	0
AC196025.3_FG009	0	0	0	0	0	0	0	0	0	0	0	0	0	0	0	0	0	0	0	0	0	0	0	0	0	0	0	0	0	0	0	0	0	0	0	0	0	0	0	0	0	0
AC196025.3_FG010	0	0	0	0	0	0	0	0	0	0	0	0	0	0	0	0	0	0	0	0	0	0	0	0	0	0	0	0	0	0	0	0	0	0	0	0	0	0	0	0	0	0
AC196025.3_FG011	0.110072	0	0.100059	0	0	0.170083	0.070023	0	0.0500181	0.010003	0.0600154	0.0200074	0	0.0900352	0	0.0700235	0.0500135	0.0200061	0	0.0400128	0.0801498	0.160875	0	0.261282	0.200973	0.271663	0.0401593	0	0	0.0601707	0	0	0.0300779	0.0200497	0	0	0	0.0100163	0.110137	0	0.020037	0.120296
AC196025.3_FG012	0	0	0	0	0	0	0	0	0	0	0	0	0	0	0	0	0	0	0	0	0	0	0	0	0	0	0	0	0	0	0	0	0	0	0	0	0	0	0	0	0	0
AC196025.3_FG013	0	0	0	0	0	0	0	0	0	0	0	0	0	0	0	0	0	0	0	0	0	0	0	0	0	0	0	0	0	0	0	0	0	0	0	0	0	0	0	0	0	0
AC196025.3_FG015	0	0.170099	0	0	0	0	0	0	0	0	0.0300077	0	0	0	0	0	0	0	0	0	0	0	0	0	0	0	0.060239	0	0	0	0	0	0	0	0	0.140401	0	0	0	0.0300704	0	0
AC196035.3_FG002	0	0	0	0	0	0	0	0	0	0	0	0	0	0	0	0	0	0	0	0	0	0	0	0	0	0	0	0	0	0	0	0	0	0	0	0	0	0	0	0	0	0
AC196043.3_FG005	0.190124	0.160093	0.660387	0.180085	0.86041	0.500245	0.300098	0.730225	0.560203	0.550166	0.450115	0.220082	15.2745	17.6969	21.6501	5.64189	10.7429	8.65264	3.01125	5.94191	5.97116	1.9305	0.210865	0	0	0	0.712828	0	0	0.120341	0.190493	0.401051	0.411065	9.61383	7.00277	9.18623	2.71475	7.35194	9.92234	3.35786	1.52281	1.57387
AC196048.2_FG001	0	0	0	0	0	0	0	0	0	0	0	0	0	0	0	0	0	0	0	0	0	0	0	0	0	0	0	0	0	0	0	0	0	0	0	0	0	0	0	0	0	0
AC196059.3_FG003	42.2575	35.1204	44.9863	53.3452	53.1353	57.0679	117.328	139.503	111.01	76.5831	49.3927	49.2083	38.3513	39.8156	28.2532	87.6794	82.2122	91.2679	44.3985	53.047	76.3928	20.1195	17.1403	13.3957	20.4791	17.5474	19.6078	18.4891	23.4302	25.9737	21.2149	16.6537	16.7734	16.0698	15.3399	18.6031	28.58	30.7399	30.3577	23.3045	24.7056	26.826
AC196065.3_FG001	0	0	0	0	0	0	0	0	0	0	0	0	0	0	0	0	0	0	0	0	0	0	0	0	0	0	0	0	0	0	0	0	0	0	0	0	0	0	0	0	0	0
AC196066.3_FG003	1.0707	4.49261	2.97174	1.16055	2.35112	1.40068	4.74155	4.37135	4.45161	2.42073	3.42088	3.64135	1.42042	2.13083	1.36064	2.73092	3.18086	3.40104	1.84077	1.99064	2.81526	2.08132	2.54042	1.57774	1.79871	1.50924	1.2349	1.69542	2.27682	1.91543	0.922386	1.68442	2.93761	1.74432	1.3845	0.280802	1.4826	1.84299	1.5319	1.21284	2.09386	0.982418
AC196082.3_FG001	0	0	0	0	0	0	0	0	0	0	0	0	0	0	0	0	0.0600162	0	0	0	0	0	0	0	0	0	0	0	0	0	0	0	0	0	0	0	0	0	0	0	0	0
AC196090.3_FG006	1.05068	1.2007	0.890521	1.2606	1.14054	0.630308	0.290095	0.990305	0.47017	0.180054	0.190049	0.160059	0.0400118	0.0700274	0.0700328	1.61054	0.990268	0.85026	1.08045	1.06034	1.02191	0.502735	0.743047	0.834094	1.0953	0.87536	0.783107	0.742371	1.10331	1.34381	0.561453	0.370972	1.41366	0.180447	0.240783	0.471346	3.69647	0.741204	1.38172	1.16272	1.66307	0.511258
AC196096.3_FG005	0	0	0	0	0	0	0	0	0	0	0	0	0	0	0	0	0	0	0	0	0	0	0	0	0	0	0	0	0	0	0	0	0	0	0	0	0	0	0	0	0	0
AC196105.3_FG002	0	0	0	0	0	0	0	0	0	0	0	0	0	0	0	0	0	0	0	0	0	0	0	0	0	0	0	0	0	0	0	0	0	0	0	0	0	0	0	0	0	0
AC196106.2_FG001	0	0	0	0	0	0	0	0	0	0	0	0	0	0.0100039	0	0	0	0	0	0	0	0	0	0.0200986	0	0	0	0	0	0	0	0	0	0	0	0.0200573	0	0	0	0	0	0
AC196110.4_FG004	0.770502	0.410238	1.42083	1.2806	1.55074	1.70083	0.120039	0	0.0400145	0	0.31008	0.070026	0.120035	0.18007	0.0700328	5.55186	0.130035	0.210064	58.1342	39.5227	53.6503	0.160875	0.0602471	0	0.130632	0	0.110438	0	0	0	0	0	0.391013	0	0	0.140401	0.370649	0	0	9.26167	8.62592	8.14004
AC196123.3_FG001	0	0	0	0	0	0	0	0	0	0	0	0	0	0	0	0	0	0	0	0	0	0	0	0	0	0	0	0	0	0	0	0	0	0	0	0	0	0	0	0	0	0
AC196130.3_FG002	0	0	0	0	0	0	0	0.280086	0	0	0	0	0	0	0	0	0	0	0	0	0	0	0	0	0	0	0	0	0.501502	0	0	0	0	0	0	0	0	0	0	0	0	0
AC196135.3_FG006	0	0	0	0.0600284	0	0.0200098	0	0.0400123	0	0.020006	0.0200051	0	0	0	0	0.440148	0.400108	0.310095	0.0900375	0	0.110206	0	0.210865	0	0.130632	0.291787	0.301195	0.0300961	0.230691	0.310882	0.180467	0.411078	0.370961	0.280696	0.110359	0.451289	0.831456	0.661074	0.140174	0.791853	0.220407	1.08266
AC196143.2_FG003	0	0	0	0	0	0	0	0	0	0	0	0	0	0	0	0	0	0	0	0	0	0	0	0	0	0	0	0	0	0	0	0	0	0	0	0	0	0	0	0	0	0
AC196154.3_FG014	0.600391	1.76102	0.930545	0	0.540258	1.12055	0	0.550169	0	0	0.680174	0.120045	0.330097	0.150059	0.110052	0.580195	0.570154	1.17036	0	0.590189	1.072	5.48987	5.10092	0.954685	3.54717	4.45729	5.01992	0.260833	1.88565	2.3266	0.441141	2.49654	3.38878	2.06512	3.65188	1.66475	2.23391	2.92475	4.11512	4.72105	1.04192	1.35333
AC196154.3_FG018	0	0.0500291	0	0	0	0	0	0	0.0600217	0	0.0300077	0	0	0	0	0	0	0	0	0	0	0	0	0	0	0	0	0.0200641	0	0	0	0	0	0	0	0	0	0	0	0	0	0
AC196156.3_FG003	54.8958	29.5972	54.9322	56.4267	44.2711	46.993	48.966	44.9038	57.881	46.7141	62.326	50.9489	87.5358	49.7395	58.7976	47.606	91.3647	60.8386	57.0238	52.2968	73.8079	25.1066	24.6511	21.0734	25.1216	23.6548	18.5235	14.5465	18.2447	14.7619	17.6256	20.7745	34.4793	32.0194	24.279	20.8495	26.3061	25.9021	29.1863	33.8492	23.864	22.9665
AC196158.3_FG002	2.47161	0.320186	0.780457	0	0.330157	0.0600293	0.180059	0.0500154	0.240087	0.0400121	0.170044	0.500186	9.45279	19.0675	31.7649	0.980329	5.60152	5.05154	1.10046	1.33043	1.43268	8.35546	4.52857	4.28101	1.27618	1.17721	1.29514	0.280897	0.391172	0.220626	0.260674	1.61423	4.31117	24.9117	42.8493	66.3093	7.36289	27.3544	46.3276	10.695	7.2634	6.71653
AC196161.3_FG002	0	0	0	0	0	0	0	0	0	0	0	0	0	0	0	0	0	0	0	0	0	0	0	0	0	0	0	0	0	0	0	0	0	0	0	0	0	0	0	0	0	0
AC196161.3_FG004	0	0	0	0	0	0	0	0	0	0	0	0	0	0	0	0	0	0	0	0	0	0	0	0	0	0	0	0	0	0	0	0	0	0	0	0	0	0	0	0	0	0
AC196170.2_FG003	0	0	0	0	0	0	0	0	0	0	0	0	0	0	0	0	0	0	0	0	0	0	0	0	0	0	0	0	0	0	0	0	0	0	0	0	0	0	0	0	0	0
AC196171.6_FG002	0.340222	0	0.100059	0	0.360172	0.170083	0.340111	0.530163	0.260094	0	0.210054	0	0.6802	0.530207	0.160075	0.460154	0.830225	0.810248	1.27053	0.450144	0.641198	0	0.672759	0.391924	0.22107	0	0	0.120385	0.220661	0	0	0.070184	0.170441	0.491218	0.250816	0.361031	0	0.651057	0.780971	0.461079	0.551017	0.591456
AC196202.3_FG007	0	0	0	0	0	0	0	0	0	0	0	0	0	0	0	0	0	0	0	0	0	0	0	0	0	0	0	0	0.491472	0	0	0	0	0	0	0	0	0	0	0	0	0
AC196206.3_FG007	0	0	0	0	0	0	0	0	0	0	0	0	0	0.0300117	0.100047	0	0	0	0	0	0	0	0.0401647	0	0	0	0.250996	0	0.140421	0	0	0	0	0	0.321044	0	0.140246	0	0	0.0400938	0	0
AC196212.3_FG001	0	0	0	0	0	0	0	0	0	0	0	0	0	0.140055	0	0.770258	0.270073	0.380116	0	0	0	2.49357	1.25515	0	0.271313	0	0.341354	0	0	0	0.982542	0.531393	1.05273	1.4937	4.77553	0.852434	6.46131	0.711155	0.690859	3.62849	2.61483	0.531308
AC196213.3_FG001	0	0	0	0	0	0	0	0	0	0	0	0	0	0	0	0	0	0	0	0	0	0	0	0	0	0	0	0	0	0	0	0	0	0	0	0	0	0	0	0	0	0
AC196259.2_FG010	0	0	0.300176	0	0	0.0100049	0	0.0800246	0	0.150045	0	0	0	0.210082	0	0	0	0.0500153	0	0.450144	0	0	0.0702883	0	0	0	0	0	0	0	0.0501297	0.0100263	0	0	0.19062	0	0	0	0	0	0.0601109	0
AC196262.4_FG006	0	0	0	0	0	0	0	0	0	0	0	0	0	0	0	0	0	0	0	0	0	0	0	0	0	0	0	0	0	0	0	0	0	0	0	0	0	0	0	0	0	0
AC196278.2_FG003	0	0	0.350205	0	0	0	0.140046	0	0	0	0	0.0200074	0.180053	0	0.0700328	1.06036	0	0.270083	0	0.0900289	0.0601123	0.452462	0.0301235	0	0	0	0.0903585	0.0601923	0	0	0	0	0.140364	0	0.290946	0.160458	0.310544	0.150244	0.100124	0	0.20037	0.230568
AC196278.2_FG004	0	0	0	0	0.0400191	0.090044	0	0.26008	0	0	0	0.0300111	0	0.130051	0	0.230077	0.310084	0.100031	0.330138	0.140045	0	0.0804376	0.0803294	0.120592	0.190924	0	0	0	0.140421	0.0300853	0	0.0902365	0.170441	0	0.160522	0	0.0601052	0	0.0400498	0.120281	0.340629	0.130321
AC196278.2_FG005	0	0.0900523	0	0	0	0	0	0	0	0	0.0400103	0	0	0	0	0	0	0	0	0	0	0	0.140577	0.100493	0.0401946	0.160986	0.0301195	0.0702243	0	0.110313	0	0.110289	0.0501298	0	0	0	0	0	0.0600747	0	0.110203	0.0501234
AC196290.3_FG007	0.110072	0	0.0200117	0.19009	0.100048	0	0	0	0	0	0	0.0500186	0.0500147	0.0200078	0	0.0400134	0.120032	0.0700214	0	0.0600192	0.0701311	0.51279	0.321318	0.512515	0.160778	0.261602	0.341354	0.150481	0.130391	0.0802276	0.130337	0.0902365	0.220571	0.481193	0.401305	0.270773	0.581017	0.220358	0.210261	0.400938	0.360666	0.421036
AC196394.3_FG002	0	0	0	0	0	0	0	0	0	0	0	0	0	0	0	0	0	0	0	0	0	0	0	0	0	0	0	0	0	0	0	0	0	0	0	0	0	0	0	0	0	0
AC196395.3_FG001	0	0	0	0	0	0	0	0	0	0.0600181	0	0	0	0	0	0	0	0	0	0	0	0	0	0.221085	0	0.0301848	0	0	0	0	0.0601556	0	0	0.100248	0	0	0	0.290472	0.170212	0	0	0.290716
AC196412.3_FG001	0	0	0	0	0	0	0	0	0	0	0	0	0	0	0	0	0	0	0	0	0	0	0	0	0	0	0	0	0	0	0	0	0	0.180447	0	0	0	0	0.0100124	0.100235	0	0
AC196417.3_FG008	0	0	0	0	0	0	0	0	0	0	0	0	0	0	0	0	0	0	0	0	0	0	0	0	0	0	0	0	0	0	0	0	0	0	0	0	0	0	0	0	0	0
AC196420.4_FG002	0.0300196	0	0	0	0	0	0.070023	0	0	0.0500151	0	0.0200074	0.0400118	0.0600235	0.0900422	0.0600201	0.150041	0.200061	0.0800333	0.0800257	0.0701311	4.04199	2.63079	0.934587	0	0	0	0.130417	0	0.0701991	0.0300778	0	0	0	0.120391	0.0300859	0.0100175	0.280456	0.250311	0.120281	0.110203	0.370913
AC196426.3_FG007	17.3313	28.7867	29.2671	13.4864	12.3059	15.5776	11.7739	14.0243	13.2348	8.00242	8.30213	9.22343	10.7532	14.9558	17.8083	25.0784	19.6153	19.8561	30.3927	24.6479	27.1608	37.4437	43.8599	51.1108	25.6944	35.7086	33.3021	17.3153	21.1133	20.799	16.5428	16.9645	19.9517	20.4206	23.376	17.4197	27.0874	26.4129	28.2651	29.4489	33.4317	34.4348
AC196431.2_FG001	0	0	0	0	0	0	0	0	0	0	0	0	0	0	0	0	0	0	0	0	0	0	0	0	0	0	0	0	0	0	0	0	0	0	0	0	0	0	0	0	0	0
AC196432.3_FG007	0	0	0	0	0	0	0	0	0	0	0	0	0	0	0	0	0	0	0	0	0	0	0	0	0	0	0	0	0	0	0	0	0	0	0	0	0	0	0	0	0	0
AC196436.3_FG002	0	0	0	0	0	0	0	0	0	0	0	0	0	0	0	0	0	0	0	0	0	0	0	0	0	0	0	0	0	0	0	0	0	0	0	0	0	0	0	0	0	0
AC196437.3_FG001	0	0.0500291	0	0	0	0	0.0500164	0.0300092	0	0	0	0.0300111	0	0.0100039	0	0	0	0	0	0	0	0	0	0	0.0200973	0.050308	0.0200797	0	0	0	0	0	0	0.120298	0	0	0	0.0100163	0	0	0	0
AC196439.3_FG002	0	0	0	0	0	0	0	0	0	0	0	0	0	0	0	0	0	0	0	0	0	0	0.0301235	0	0.100486	0	0	0	0	0	0	0	0.0200519	0	0	0	0	0	0	0	0	0
AC196465.3_FG002	0.390254	1.57091	1.83107	0.610288	0.200095	0.210103	1.16038	1.27039	1.17042	1.17035	0	1.19044	0.890262	1.09043	0	0.760255	2.74074	1.9506	1.61067	0.680218	0.0500936	0.392133	1.35556	1.36671	2.22075	4.95031	2.47984	4.20343	3.70109	4.03144	0.571478	1.86489	2.01522	3.5087	1.18385	1.93553	2.93514	5.37874	2.68334	5.25229	0.510943	1.39343
AC196465.3_FG006	1.92125	2.4014	2.67156	2.45116	1.2506	3.29161	2.71089	3.61111	3.39123	1.24037	1.30033	1.39052	0.770227	1.24049	1.17055	2.0907	1.88051	1.51046	2.82118	2.29073	2.46461	4.51456	4.07672	2.83391	2.6026	3.28008	2.6706	2.51804	2.70811	1.94552	1.40363	1.53402	2.316	1.24308	2.22724	0.95272	2.23391	1.94316	1.08134	2.33546	1.81335	2.24553
AC196470.3_FG007	1.90124	0	0	0	0	2.64129	0	0.26008	0.080029	0	0	0.160059	0	0	0	0.370124	0	0.120037	0	0	0	1.74952	0	0.432121	0.532578	0.825052	0.722868	1.19381	0.330992	4.83371	0.160415	0.240631	0	0	0	0	0	0.580944	0	1.60375	0.520961	0
AC196475.3_FG004	2.24146	3.22187	3.10182	0.600284	2.05098	2.37116	2.69088	8.30256	4.00145	2.07063	2.75071	1.50056	6.69197	16.5765	20.8598	22.3675	6.87186	9.83301	9.70404	18.656	2.7852	10.5072	4.54865	3.99963	3.58736	6.35893	7.45959	6.83182	8.82644	4.76351	5.12325	2.87754	3.40883	4.73173	5.24706	5.77649	9.46658	7.55227	5.21649	8.5901	5.95098	5.38325
AC196475.3_FG005	42.918	98.5973	41.8345	12.9861	37.1677	63.9713	29.1095	56.9775	51.9588	10.8833	27.417	22.4183	26.9579	35.1838	33.5357	29.5199	32.7889	56.6873	36.6553	50.7963	59.3609	108.148	91.7262	69.7523	71.9382	78.9132	60.9819	20.7764	34.9547	66.5086	24.5535	47.7552	36.7752	49.2521	33.198	37.9383	46.0406	67.72	76.8656	59.6496	68.3261	65.5914
AC196488.3_FG007	0.270176	0	0	0	0	0	0.0600197	0	0	0	0	0.0100037	0.130038	0.260102	0.220103	0.470158	0.530143	0.310095	0	0	0	0	0	0	0.100486	0	0	0	0	0	0	0	0.0401039	0.421044	0.441435	0.561604	0.270474	0.661074	0.991232	0	0.0901664	0.120296
AC196489.3_FG002	78.251	83.5686	64.1376	38.3081	27.1429	36.6579	44.6046	64.7199	44.8762	107.552	75.5394	57.8015	90.4467	113.764	106.37	145.689	145.169	124.038	110.926	136.234	111.769	65.3455	61.8838	60.8687	49.3489	47.4304	52.0465	49.7088	37.7732	50.2124	47.2823	55.2147	54.1603	57.4725	56.3432	41.5186	75.2718	62.8521	68.3149	77.6617	87.7018	61.4011
AC196502.3_FG003	0	0	0	0	0	0	0	0	0	0	0	0	0	0	0	0	0	0	0	0	0	0	0	0	0	0	0.0501992	0	0	0	0	0.0200526	0	0	0	0	0	0	0	0	0	0
AC196575.3_FG007	0.0300196	0	0.310182	0.310146	0.6303	0.190093	0.650213	0.230071	0.390141	0.250076	0.100026	0.150056	0.150044	0.0600235	0	0.18006	0.26007	0.610186	0	0.310099	0.200374	1.41771	1.60659	0.964735	0.713453	2.80719	2.71075	2.43779	1.9358	1.58449	2.79724	1.38363	2.10545	1.66412	1.17382	1.14326	0.641123	0.881432	0.770959	3.47814	1.53283	1.44355
AC196637.2_FG002	0.0500326	0.210122	0.070041	0.490232	0.400191	0.160078	1.17038	0.700216	0.91033	1.42043	1.00026	1.12042	1.25037	1.76069	1.02048	2.03068	2.85077	1.77054	0.880367	1.03033	1.09204	0.603282	0.0301235	0.211036	0.411994	0.0804928	0.0903585	0.0300961	0.742224	0	0.380986	0.0100263	0.10026	1.07266	0.511664	0.361031	1.2021	0.440716	1.30162	0.761783	0.631165	0.431061
AC196642.4_FG003	0	0	0	0	0	0	0	0	0	0	0	0	0	0	0	0	0	0.0600183	0	0	0	0	0	0	0	0	0	0	0	0	0.0300778	0	0	0	0	0	0	0.0901464	0	0	0	0
AC196708.3_FG006	0	0	0	1.09052	1.2506	0	0.200066	0.0500154	0	0.0500151	0.860221	1.19044	0	0.990387	0	0.850285	0.470127	0.13004	0	0.610196	0	7.32988	3.70519	4.24081	3.04474	2.58583	3.33322	1.10352	1.92577	2.06586	3.39879	3.13823	1.40364	0.68169	2.55832	2.11604	0.681193	0.771253	2.46306	1.60375	0.711313	2.49614
AC196709.3_FG001	0	0	0	0	0	0	0	0	0	0	0	0	0	0	0	0	0	0	0	0	0	0	0	0	0	0	0	0	0	0	0	0	0	0	0	0	0	0	0	0	0	0
AC196710.3_FG013	0	0	0	0	0.190091	0	0.0500164	0	0	0	0	0	0	0	0	0	0.0500135	0.13004	0	0	0	0.563063	0.0602471	0.391924	0.532578	0.412526	0.893545	0.130417	0.210631	0.0701991	0.751945	0.360946	0.531376	0	0.541762	0.340974	0.510895	0.370602	0.270336	0.711665	0.671239	0.270666
AC196714.3_FG004	0	0	0	0	0	0	0	0	0	0	0	0	0	0.0700274	0.0400188	0.0500168	0.0100027	0	0.060025	0	0	0.0804376	0.0803294	0	0	0.0603696	0.0301195	0.170545	0.0300901	0	0	0	0	0	0.401305	0	0.0901579	0.0400651	0.120149	0.0100235	0.0300555	0
AC196719.3_FG002	0	0	0	0	0	0	0.440144	0	0.300109	0	0.200051	0	0.3401	0.290113	0	0	0.500135	0.23007	0.0900375	0	0	0.140766	0	0	0	0	0	0	0	0	0	0	0	0	0	0	0	0.0701139	0	0	0	0
AC196726.2_FG001	0	0	0	0.980463	0.930443	0.410201	0.0900295	0.380117	0.0900326	0	0.190049	0.160059	0.0900265	0	0	0	0.390106	0	0.710296	0	0	2.574	0.662718	0.371825	7.32546	5.12136	4.6886	0.642051	4.23268	11.3723	1.21314	5.02317	8.99329	0	1.63532	0.330945	1.26221	3.10504	3.19397	2.40563	3.77697	1.03254
AC196728.3_FG003	0	0	0	0	0	0	0	0	0	0	0	0	0	0	0	0	0	0	0	0	0	0	0	0	0	0	0	0	0	0	0	0	0	0	0	0	0	0	0	0	0	0
AC196779.3_FG003	0.150098	0.0600349	0	0.150071	0.310148	0.460225	0.260085	0.0600185	0.080029	0.390118	0.140036	0.70026	0.110032	0.430168	1.21057	0	0.0800216	0.0500153	0	0	0.110206	0	0.843459	0.271332	0.331605	0.19117	0.230916	0.471506	0.0702103	0.431223	0.240622	0.27071	0.120312	0.611516	0.461501	0.631804	0.69121	0.370602	0.0200249	0.922158	0.611128	0.230568
AC196780.4_FG003	0	0	0	0	0	0	0	0.810249	0.520188	0.240072	0.260067	0.370137	0	0	0	0	0	0	1.32055	0	0	1.37749	0	1.39686	0.140681	0	1.06422	0	0	1.34381	1.02265	1.60421	1.17304	0	0.832708	0.411174	1.3123	1.08176	1.49185	0.431009	0.13024	0.190469
AC196789.3_FG001	0	0	0	0	0	0	0	0	0	0	0	0	0	0	0	0	0	0	0	0	0	0	0	0	0	0	0	0	0	0	0	0	0	0	0	0	0	0	0	0	0	0
AC196795.4_FG009	0	0.55032	0.360211	0.620293	0.0800382	0.0300147	0	0	0	0.0400121	0.0300077	0.190071	0.0200059	0	0	0.0600201	0.290078	0.210064	0	0.0400128	0	0.160875	0.632594	0.391924	0.231119	0.171047	0.381514	0.0601923	0.0601803	0.270768	0.0902334	0	0	0	0	0.280802	0	0	0	0	0	0.15037
AC196954.2_FG012	0	0	0	0	0	0	0	0	0	0	0	0	0.140041	0	0	0	0	0.330101	0	0	0	0	0.0502059	0	0	0	0	0	0	0.0501422	0	0	0	0	0	0	0	0	0.0500622	0	0.100185	0
AC196956.3_FG003	0.140091	0.12007	0.12007	0.250118	0.240114	0.110054	0.190062	0.0200062	0.0300109	0.0400121	0.0300077	0.0100037	0.500147	0.110043	0.0800375	0.530178	0.250068	0.240073	0.520217	0.270087	0.220412	1.02558	0.642635	0	0.130632	0.271663	0.180717	0.872788	0.100301	0.330939	0.0802075	0.120315	0.0802077	0.400994	0.130424	0.110315	0.240421	0.130211	0.430535	0.380891	0.420776	0.380938
AC196957.3_FG005	0	0.180105	0	0	0	0.140068	0.0300098	0.200062	0.130047	0.120036	0.160041	0	0.0900265	0.0300117	0	0	0	0.0400122	0	0.0400128	0	0	0.110453	0.180888	0.713453	0	0.773067	0.220705	0.280841	0.0501422	0.37096	0.0300788	1.0427	0.521292	0.652121	0.631804	0.260456	0.941529	0.430535	0.461079	0.370684	0.380938
AC196961.2_FG003	0	0	0.350205	0	0	0	0	0	0	0.0800242	0	0.180067	0	0	0	0	0.230062	0	0	0.490157	0	0	0	0	0.110535	0.301848	0	0	0.391172	0.862446	0.822127	0.0902365	0	0	0.130424	2.92836	0	1.10179	0.57071	1.13265	0.0701294	0.611505
AC196961.2_FG004	0	0	0	0	0	0	0	0	0	0	0	0	0	0	0	0	0	0	0	0	0	0	0	0	0	0	0	0	0	0	0	0	0	0	0	0	0	0	0	0	0	0
AC196972.3_FG009	0	0	0	0	0	0	0	0	0	0	0	0	0	0	0	0	0	0	0	0	0	0	0	0	0	0	0	0	0	0	0	0	0	0	0	0	0	0	0	0	0	0
AC196974.3_FG008	0	0	0	0	0.0500238	0	0	0	0	0	0	0	0	0	0	0	0	0	0	0	0	0	0	0	0.130632	0.150924	0	0	0	0	0.200519	0.0300788	0	0	0	0	0.0300526	0	0	0	0	0.060148
AC196978.5_FG002	0	0	0	0	0	0	0	0	0	0	0	0	0	0	0	0	0	0	0	0	0	0	0.0702883	0	0	0.0804928	0	0.130417	0.0802404	0	0	0	0	0	0	0	0	0	0	0.200469	0	0
AC196978.5_FG007	0	0	0	0	0	0	0	0	0	0	0	0	0	0	0	0	0	0	0	0	0	0	0	0	0	0	0	0	0.0401202	0	0	0	0	0	0	0.0902577	0	0.0200325	0	0	0	0
AC196984.3_FG001	0	0	0.130076	0	0	0	0	0.0500154	0.0500181	0	0	0	0.44013	0.0300117	0.540253	0.690231	0.730198	0.100031	0	0	0.0701311	0	0	0	0.160778	0	0	0.0702243	0	0	0	0	0	0.701739	1.15375	1.39398	1.28225	0.921497	0.680847	0	0.0400739	0.140345
AC197013.3_FG003	3.2221	3.56207	3.37197	1.93091	2.67127	0.910445	2.7509	4.24131	3.49126	1.02031	0.530136	1.37051	2.64078	4.87191	4.08191	6.91232	6.33171	5.74176	8.04335	5.27169	7.78455	19.8882	17.08	17.6768	7.7877	5.02074	6.01386	4.88561	4.2728	7.25057	1.55402	3.27859	7.27885	7.32816	6.54127	4.71346	8.49487	9.52547	8.78092	5.67328	8.28529	9.60364
AC197021.3_FG004	0	0	0	0	0	0	0	0	0.170062	0	0	0	0	0	0	0	0	0	0	0	0	0	0	0	0	0	0	0	0	0	0	0	0	0	0	0	0	0	0.150187	0	0	0.15037
AC197029.3_FG001	0	0	0	0	0	0	0	0	0	0	0	0	0	0	0	0	0	0	0	0	0	0	0	0	0	0	0	0	0	0	0	0	0	0	0	0	0	0	0	0	0	0
AC197029.3_FG003	0.390254	0.0600349	0.190111	0	0.360172	0.180088	0	0.0800246	0.120043	0.020006	0.0600154	0.140052	0	0.0900352	0	0.140047	0.130035	0.350107	0	0.0600192	0	0.301641	0.351441	0.200986	0.311508	0.261602	0.331314	0	0.210631	0.230654	0.210545	0.370972	0.230597	0.0501242	0.23075	0.0501432	0.240421	0.140228	0.350436	0.110258	0.631165	0.0801974
AC197038.3_FG001	0.670437	0	0	0	0	0.180088	0	0.440136	0.160058	0	0.260067	0.070026	0.0600177	0	0.370173	0.15005	0.200054	0.320098	0.100042	0.180058	0.430805	0	0.381565	0	0.160778	0.171047	0.220876	0	0	0.13037	0	0.140368	0.0300779	0	0	0.210601	0	0	0	0.110258	0	0
AC197041.3_FG001	0	0	0	0	0	0	0	0	0	0	0	0	0	0	0	0	0	0	0	0	0	0	0	0	0	0	0	0	0	0	0	0	0	0	0	0	0	0	0	0	0	0
AC197047.3_FG001	17.1312	10.5661	8.25483	15.9475	13.6665	12.7062	17.1956	20.3963	16.8461	8.06244	8.72224	9.59356	6.39188	6.9027	7.77364	14.6849	16.1144	14.2744	11.5548	19.4162	23.4839	10.2759	10.8545	7.36615	8.5112	7.22423	10.1202	13.0718	10.672	6.73911	7.98065	4.86275	7.65984	12.5411	11.2666	6.71919	18.3221	21.8755	18.1025	32.9772	21.2091	19.4378
AC197054.3_FG002	0	0	0	0	0	0	0	0	0	0	0	0	0	0	0	0	0	0	0	0	0	0	0	0	0	0	0	0	0	0	0	0	0.0401039	0	0	0	0	0	0	0	0	0
AC197055.3_FG003	0	0	0	0	0	0	0	0	0	0	0	0	0	0	0	0	0	0	0	0	0	0	0	0	0	0	0	0	0	0	0	0	0	0	0	0	0	0	0	0	0	0
AC197056.3_FG002	0	0.55032	0.630369	0.200095	0.170081	0.090044	0.0900295	0.26008	0.0400145	0	0.130033	0.290108	0.210062	0.0500196	0	0.200067	0.300081	0.220067	0	0.710228	0.811516	0	0	0.0803946	0.140681	0	0.170677	0.230737	0	0.26074	0.932412	0.280736	0.200519	0.691714	0.270881	0	0.310544	0.0400651	0.290361	0.661548	0.180333	0.481184
AC197056.3_FG005	12.3581	10.9664	4.84284	2.52119	3.63173	2.92143	2.92096	4.43136	3.77137	2.91088	3.23083	3.84143	3.96117	6.06237	5.70267	7.30245	6.22168	7.16219	12.3652	8.67278	7.92481	8.77775	7.62125	7.16517	4.52189	5.30247	4.9396	4.53448	5.10529	6.31792	5.49421	6.38674	6.17599	6.43595	9.40057	6.55873	7.66342	7.60235	8.53061	9.14139	8.03483	9.12245
AC197082.3_FG004	0	0	0	0	0	0	0	0	0	0	0	0	0	0	0	0	0	0	0	0	0	0	0	0	0	0	0	0	0	0	0	0	0	0	0	0	0	0	0	0	0	0
AC197082.3_FG005	0	0	0	0	0	0	0	0	0	0	0	0	0	0	0	0	0	0	0	0	0	0	0	0	0	0	0	0	0.0601803	0	0	0	0	0	0	0	0	0	0	0	0	0
AC197109.3_FG004	0	0	0	0	0	0	0	0	0	0	0	0	0	0	0	0	0	0	0	0	0	0	0	0	0	0	0	0	0	0	0	0	0	0	0	0	0	0	0	0	0	0
AC197118.3_FG005	0.420274	0.580337	0.650381	0.220104	1.90091	0.710347	0.700229	0.39012	0.400145	0.340103	0.0500128	0.510189	1.48044	1.97077	2.58121	1.68056	2.74074	3.07094	6.83285	2.23072	2.14401	0.261422	0.0602471	0.30148	0.15073	0.0301848	0.220876	0.120385	0.180541	0	0.200519	0.0902365	0.0501298	0.110273	0.270881	0	0.0701228	0.16026	0.200249	0.270633	0.170314	0.210518
AC197122.3_FG003	2.17141	3.86224	3.7622	2.47117	1.41067	2.17106	1.93063	2.53078	1.98072	1.27038	1.61041	1.47055	1.94057	2.43095	2.20103	4.85163	3.97107	4.07124	3.65152	3.57115	4.00749	5.03741	4.63902	5.63767	2.59255	2.83737	3.7549	1.43458	2.36709	1.22347	1.52394	2.33612	2.41626	2.95733	3.83246	1.82521	2.97521	2.8346	3.33415	3.5884	3.3061	2.66656
AC197124.3_FG002	0	0	0	0	0	0	0	0	0	0	0	0	0	0	0	0	0	0	0	0	0	0	0	0	0	0	0	0	0	0	0	0.140368	0	0	0	0	0	0	0.150187	0	0	0
AC197124.3_FG004	0	0	0	0	0	0	0	0	0	0	0	0	0	0	0	0	0	0	0	0	0	0	0	0	0	0	0	0	0	0	0	0	0	0	0	0	0	0	0	0	0	0
AC197140.2_FG001	0	0	0	0	0	0	0	0	0	0	0	0	0	0	0	0	0	0	0	0	0	0	0	0	0	0	0	0	0	0	0	0	0	0	0	0	0	0	0	0	0	0
AC197143.3_FG007	0	0	0	0	0	0	0	0	0	0	0	0.0500186	0	0	0	0	0	0	0	0.0300096	0	0	0	0	0	0	0	0	0	0	0	0	0	0	0	0	0	0	0	0	0	0
AC197143.3_FG010	0	0	0	0	0	0	0	0	0	0	0	0	0	0	0	0.230077	0	0	0	0	0	0	0	0	0	0	0	0	0.140421	0	0	0	0	0	0	0	0	0	0	0	0	0
AC197145.4_FG001	0	0	0	0	0	0	0	0	0	0	0	0	0	0	0	0	0	0	0	0	0	0	0	0	0	0	0	0	0	0	0	0	0	0	0	0	0	0	0	0	0	0
AC197146.3_FG001	0	0	0	0	0	0	0	0	0	0	0	0	0	0	0	0	0	0	0	0	0	0	0	0	0.0301459	0	0	0.0702243	0	0	0	0.0601577	0	0	0	0	0	0	0	0	0	0
AC197146.3_FG002	0.410267	0.230134	1.05062	2.66126	1.45069	0.290142	0.560184	0.490151	0.520188	0.290088	0.750192	0.100037	0.800236	0.730286	0.510239	0.240081	0.400108	0.160049	3.17132	2.02065	1.26236	16.8416	25.8159	18.3702	14.9323	11.108	11.6964	3.80214	3.46037	2.65754	5.55437	3.49917	3.6294	4.75178	3.53148	3.9212	3.55623	5.40879	4.57569	16.6891	16.6808	21.8738
AC197150.3_FG003	0.23015	1.8911	3.22189	3.30156	4.91234	5.75281	2.42079	2.07064	2.39087	2.18066	1.86048	1.94072	2.00059	3.77147	4.01188	1.29043	1.87051	2.3007	1.72072	1.90061	1.89354	1.71935	0.743047	0.89439	2.84376	2.75688	1.61641	3.05977	1.46439	1.65469	1.0427	0.651708	0.370961	1.25311	1.71558	2.37679	0.300526	2.1535	1.51188	0.962252	0.761405	0.701727
AC197164.4_FG002	0	0	0	0	0	0	0	0	0	0	0	0	0	0	0	0	0	0	0	0	0	0	0	0	0	0	0	0	0	0	0	0	0	0	0	0	0	0	0	0	0	0
AC197230.3_FG001	0	0	0	0	0	0	0	0	0	0	0	0	0	0	0	0	0	0	0	0	0	0	0	0	0	0	0	0	0	0	0	0	0	0	0	0	0	0	0	0	0	0
AC197242.3_FG001	0	0	0	0	0	0	0	0	0	0	0	0	0	0	0	0	0	0	0	0	0	0	0	0	0	0	0	0	0	0	0	0	0	0	0	0	0	0	0	0	0	0
AC197246.3_FG001	3.01196	2.69156	1.63095	0.690326	1.16055	2.09102	0	0.340105	0.530192	0.300091	0.980251	0.540201	2.50074	4.02157	9.62451	6.66223	1.51041	2.73083	4.0717	8.85284	3.747	4.97708	4.2173	3.51726	2.44182	3.25996	5.30103	0.953044	1.38415	0.641821	0.832153	1.77465	2.23579	4.73173	1.72561	5.13466	5.98047	4.31701	3.46431	2.99701	5.06935	5.57372
AC197246.3_FG003	8.57559	12.9175	8.8752	6.343	4.74226	3.98195	21.9372	29.6791	15.3456	27.9885	22.9059	19.1071	33.7499	45.1176	54.7056	55.9288	68.1384	58.0778	38.0358	52.7969	36.2377	24.9859	14.3388	16.6115	8.77246	7.34497	11.2045	13.1219	11.4042	13.2476	21.3151	17.4658	15.3297	23.1173	13.4939	20.8896	38.6377	27.8052	31.7194	29.8298	28.6829	24.7008
AC197265.3_FG005	0	0	0	0	0.110052	0	0.0900295	0	0	0	0	0.0500186	0	0	0	0	0	0	0	0	0	0	0.401647	0.0803946	0	0	0	0	0	0	0	0	0.220571	0	0	0.37106	0.360631	0	0.550685	0.691618	0.480887	0.270666
AC197267.3_FG001	0	0.770448	0.380223	0	0	0	0.240079	0.810249	0.240087	0.150045	0.320082	0	4.7414	7.49293	7.2434	1.25042	4.00108	1.34041	1.6807	1.14037	1.072	0.160875	0.110453	0	0.130632	0.110678	0	0	0	0.120341	0.822127	1.42373	0	8.62137	6.06974	8.66474	0.901579	2.44397	2.00249	1.19279	0.86159	0
AC197274.4_FG010	0	0	0	0	0	0	0.0800262	0	0	0	0	0.070026	0	0.170067	0	0.0700235	0.0900244	0.160049	0	0.0900289	0	0	0.240988	0.834094	0	0	0	0	0	0	0	0	0	0	0	0	0	0.16026	0	0	0	0.0902221
AC197340.3_FG003	0	0	0	0	0	0.43021	0	1.00031	0	0	0	0	0	0.360141	0	0	0.0200054	0.450138	0	1.32042	0	1.14624	0.783212	0	0.633064	0	0	0	0.571713	0.300853	0.160415	0	0	0	0	0.230659	0	0.380618	0	0	0.540998	0.681678
AC197340.3_FG004	0	0	0	0	0	0	0	0	0	0	0	0	0	0	0	0	0	0	0	0	0	0	0	0	0	0	0	0	0	0	0	0	0	0	0	0	0	0	0	0	0	0
AC197347.3_FG003	0	0	0	0	0.0400191	0	0	0	0	0	0	0	0	0	0	0	0	0	0	0	0	0	0	0	0	0.0603696	0	0	0	0	0	0	0	0	0	0	0	0	0	0	0	0
AC197355.3_FG001	0	0	1.48087	0	0	0	0	0	0	0	0	0	0	0	0	0	0	1.04032	0	0	0	0	1.48609	0	0	0.382341	0.712828	1.61516	1.5346	0.220626	1.02265	0	0.160415	0	0	0	0	0.881432	0.600747	0	0.190351	0
AC197373.4_FG005	0	0	0	0	0	0	0	0	0	0	0	0	0	0	0	0	0	0	0	0	0	0	0	0	0	0	0	0	0	0	0	0	0	0	0	0	0	0	0	0	0	0
AC197376.3_FG001	0	0	0	0	0	0	0	0	0	0	0	0	0	0	0	0	0	0	0	0	0	0	0	0	0	0	0	0	0	0	0	0	0	0	0	0	0	0	0	0	0	0
AC197377.3_FG001	0	0	0	0	0	0	0	0	0	0	0	0	0	0	0	0	0	0	0	0	0	0	0	0	0	0	0	0	0	0	0	0	0	0	0	0	0	0	0	0	0.0801479	0
AC197377.3_FG004	0	0	0	0	0	0	0	0	0	0	0	0	0	0	0	0	0	0	0	0	0	0	0	0	0	0	0	0	0	0	0	0	0	0	0	0	0	0	0	0	0	0
AC197387.3_FG004	134.257	97.2265	104.151	106.88	122.388	110.904	83.8575	80.3748	78.6885	47.5844	39.7102	46.4973	40.692	47.9487	42.61	41.4339	60.5364	53.5764	93.619	87.0379	117.099	47.7297	49.6938	44.7999	40.2147	36.3325	36.4044	43.4689	42.6678	30.7572	17.2246	25.1259	24.313	29.1122	22.4129	30.477	23.1606	32.2524	37.4766	49.7464	49.321	49.6923
AC197427.3_FG003	0.020013	0	0	0	0	0	0	0	0	0	0	0	0	0	0	0	0	0	0	0	0	0	0	0	0	0	0	0	0	0	0	0	0	0	0	0	0	0	0	0	0	0
AC197432.4_FG001	0.0900587	0	0.190111	0	0.110052	0.0400196	0.0400131	0	0.150054	0	0	0	0.0500147	0.0400156	0	0.140047	0.0400108	0.0700214	0.280117	0.0300096	0.100187	0.372024	0	0.15074	0.301459	0.583573	0.331314	0.310993	0.160481	0.461308	0.100259	0.0200526	0	0.130323	0	0.170487	0.110193	0	0	0.270633	0.180333	0.210518
AC197477.3_FG002	0	0	0	0	0	0	0	0	0	0	0	0	0	0	0	0	0	0	0	0	0	0	0	0	0	0	0	0	0	0	0	0	0.130338	0	0	0	0	0	0	0	0	0
AC197526.3_FG003	0	0	0	0	0	0	0	0	0	0	0	0	0.290086	0	0	0	0	0	0	0	0	0	0	0	0	0	0	0	0	0	0	0	0	0	0	0	0	0	0	0	0	0
AC197541.3_FG009	0	0	0	0	0.590281	0	0	0	0	0	0	0	0	0	0	0	0	0	0	0	0	0	0.984036	0.994883	0.803891	0.845175	0.532111	0.762435	0	0.150427	0.130337	0	0.52135	1.3333	0.632055	1.73495	0.69121	0.190309	0.110137	1.57368	0.711313	2.50617
AC197544.3_FG002	0	0	0	0	0	0	0	0	0	0	0	0	0	0	0	0	0	0	0.060025	0	0	0	0	0	0	0	0	0	0	0	0	0	0	0	0	0	0	0	0	0.140328	0	0
AC197545.3_FG002	0.130085	1.11065	0.390228	0.350165	0.0900429	0.0700342	1.18039	0.850262	0.850308	0.660199	0.770197	0.580215	0.670198	1.69066	0.840394	3.43115	4.39119	3.39104	1.62068	2.01064	1.50281	2.84548	1.60659	2.39174	1.00486	0.744559	1.95777	0.822628	0.762284	0.932645	0.812101	1.23323	1.5841	1.8145	2.29747	1.13324	3.36589	2.41392	1.84229	1.46342	2.45453	1.69417
AC197555.3_FG008	22.2845	13.1176	12.6074	14.9671	10.6851	11.2755	6.85225	7.99246	5.95215	9.04273	9.23237	9.19341	17.7552	16.9866	15.1371	18.4062	22.026	16.8351	23.3497	21.5769	20.1977	12.4477	8.86636	7.73798	6.58186	6.5501	5.25083	5.30695	3.49046	3.3495	5.86517	4.6923	6.7174	7.9497	5.90922	8.81517	14.265	11.9895	12.1051	11.8477	13.1242	10.2051
AC197575.3_FG008	0	0	0	0	0	0	0	0	0	0	0	0	0	0	0	0.0100034	0.0600162	0	0	0	0.0701311	0	0	0	0	0	0	0	0	0	0.100259	0	0	0	0	0	0	0	0	0	0	0
AC197577.2_FG002	0	0.140081	0	0	0	0.210103	0	0.120037	0	0.0800242	0	0	0.0400118	0.110043	0.0900422	0	0	0.150046	0.12005	0	0	0	0	0	0	0	0	0	0.0401202	0	0	0	0	0	0	0	0	0.0400651	0	0	0	0
AC197578.4_FG001	2.9219	3.22187	3.72218	1.19056	1.69081	1.31064	1.06035	0.930286	0.830301	0.690208	1.39036	1.0804	1.13033	1.38054	1.9209	1.69057	1.39038	1.80055	2.07086	3.14101	3.07575	2.07127	3.78552	4.23076	2.65284	2.53552	4.10629	1.68538	2.28685	1.3739	1.50389	1.01265	1.76457	1.7744	1.22398	1.91547	2.86502	2.42394	3.12388	2.87673	3.66677	3.79935
AC197583.2_FG003	0	0	0	0	0	0	0	0	0	0	0	0	0	0	0	0	0	0	0	0	0	0	0	0	0	0	0	0	0	0	0	0	0	0	0	0	0	0	0	0	0	0
AC197595.3_FG001	0	0	0	0	0	0	0	0	0	0	0	0	0	0	0	0	0	0	0	0	0	0	0	0	0	0	0	0	0	0	0	0	0	0	0	0	0	0	0	0	0	0
AC197672.3_FG002	0.870567	1.33077	1.38081	1.51071	0.610291	1.09053	1.47048	1.38043	1.72062	1.56047	1.29033	1.38051	1.16034	2.42095	1.7108	2.86096	2.45066	3.02092	1.89079	1.97063	1.50281	2.32264	2.46009	2.33144	1.41686	1.96201	2.08828	2.07663	1.86559	1.83521	1.61418	1.80473	2.20571	2.27564	2.09682	1.7851	2.73479	2.84462	3.01375	1.95457	1.87346	1.5438
AC197697.3_FG001	0	0	0	0	0	0	0	0	0	0	0	0	0	0	0	0	0	0	0	0	0	0	0	0	0	0	0	0	0	0	0	0	0	0	0	0	0	0	0	0	0	0
AC197699.3_FG002	0	0.110064	0.110064	0.0200095	0.0800382	0.170083	0.0300098	0.0300092	0.080029	0.0700211	0.180046	0.0800297	0.250074	0.200078	0.0900422	0.260087	0.150041	0.200061	0	0.0700225	0.0500936	0.0703829	0.200824	0.030148	0.15073	0.201232	0.180717	0.130417	0.0702103	0.0401138	0.100259	0.180473	0.0701818	0.411019	0.361175	0.581661	0.540947	0.370602	0.100124	0.340797	0.300555	0.330814
AC197699.3_FG003	2.9119	3.06178	2.52148	2.51119	1.95093	2.4612	3.46113	3.32102	2.81102	4.43134	4.78123	4.78178	6.81201	7.30286	10.705	6.33212	6.03163	6.13187	5.34223	5.17166	4.03754	4.96702	5.00051	4.47195	4.53194	3.68255	2.24892	2.17695	2.34703	2.63748	3.95022	3.66962	3.44893	3.91972	3.01982	4.28223	2.73479	3.84625	3.07382	4.60077	4.26788	4.18029
AC197699.3_FG005	0	0	0	0	0	0	0	0	0	0	0	0	0	0	0	0	0.140038	0	0	0.180058	0	0	0	0	0	0	0	0	0	0	0	0	0	0	0	0	0	0	0	0	0	0
AC197699.3_FG006	0	0	0	0	0	0.0200098	0	0	0	0	0	0.0100037	0	0	0	0.0100034	0	0	0	0	0.0300562	0	0	0.0401973	0.0301459	0.100616	0.0200797	0	0.01003	0.0401138	0	0	0.0300779	0.0400994	0	0	0.0601052	0.0100163	0.0200249	0	0	0.0200493
AC197699.3_FG008	0.260169	0.200116	0	0.180085	0.110052	0.0300147	0.0300098	0.0300092	0	0.140042	0.0400103	0.100037	0.230068	0	0.270127	0	0.26007	0.320098	0.0400167	0.200064	0.290543	0.0402188	1.17482	1.06523	0.66321	0.593635	0.853386	0.581859	0.160481	0.280796	0.391012	0.130342	0.10026	0.220547	1.06346	0.611747	0.460807	0.500813	1.26157	0.651524	1.16214	0.902221
AC197699.3_FG009	0.160104	0	0	0	0	0	0	0.400123	0	0	0	0	0	0	0	0	0.0600162	0	0	0	0	0	0	0	0	0	0	0	0	0	0	0	0	0	0	0	0	0	0	0	0	0
AC197699.3_FG010	0	0	0	0	0	0	0	0	0	0	0	0	0	0	0	0	0	0	0	0	0	0	0	0	0	0	0	0	0	0	0	0	0	0	0	0	0	0	0	0	0	0
AC197705.4_FG001	0	0	0	0	0	0	0	0	0	0	0	0	0	0	0	0	0	0	0	0	0	0	0	0	0	0	0	0	0	0	0	0	0	0	0.0702284	0.100286	0	0	0.0300373	0.0300704	0.0801479	0
AC197705.4_FG003	0	0.520302	0.0900527	0.960454	0.280134	0.47023	0.070023	0.0900277	0	0	0	0	2.32068	12.845	22.5206	90.2303	2.35064	26.6581	3.08128	5.9319	0.791479	3.24767	0.712924	0	0.81394	1.02628	1.21482	1.27407	1.98595	1.32375	1.3535	1.66436	3.17823	1.80447	4.79559	6.65901	35.6725	10.8777	15.6595	6.05417	6.55209	2.20543
AC197705.4_FG004	0	0	0.360211	0	0	0	0	0.0700216	0	0.0700211	0	0	0	0	0	0	0	0	0	0.050016	0	0	0.200824	1.07528	3.00454	1.9922	1.3353	0.591891	0.902704	1.00284	0.280726	0.852234	1.36353	0	0	0.0802291	2.36414	1.38225	0.250311	0.310727	0.160296	0.521283
AC197705.4_FG006	12.1479	12.1571	10.0459	5.89278	5.99286	6.83334	6.91226	8.75269	8.41305	4.55137	6.91177	7.10264	7.72228	12.2948	11.0352	10.3235	12.3833	12.0837	15.6465	11.6737	11.6418	11.7338	10.2219	9.79809	8.46096	6.95257	4.64844	6.2299	9.43828	8.30355	6.40657	6.16616	5.9855	8.22037	10.755	8.62463	11.6203	11.8192	9.35163	12.1484	12.463	12.3303
AC197705.4_FG007	7.25473	11.9169	9.06531	6.08287	4.69224	4.28209	2.51082	4.90151	3.02109	3.03091	3.73096	3.4913	4.89144	6.77265	4.94232	8.3528	8.99243	8.77268	9.61401	11.5037	9.07696	19.8882	18.0641	19.5258	17.4243	14.7101	12.7405	7.56416	8.82644	8.29353	8.57218	10.5677	9.3843	13.6939	12.3803	10.0988	14.6757	14.2932	14.1876	13.9226	15.4285	16.7412
AC197705.4_FG008	0	0	0	0	0	0	0	0	0	0	0	0	0	0	0	0	0	0	0	0	0	0	0.421729	0.522565	0.0401946	0.0704312	0.170677	0.170545	0.290871	0.150427	0.431115	0.772024	0.380987	0.591466	0.240783	0.270773	0.150263	0.631025	0.320398	0.0902111	0.210388	0.190469
AC197705.4_FG011	29.9195	30.6478	30.6079	26.2024	29.2139	38.5088	10.9636	15.3747	14.8554	28.3586	28.9474	42.1557	28.2283	33.6232	31.8449	114.158	77.611	96.8596	17.7174	20.3665	15.0581	33.5224	31.8205	31.5448	19.3235	34.1088	29.5974	10.8948	11.4242	14.822	15.4901	19.8621	29.8874	16.0197	19.4533	19.4054	70.5435	58.3247	44.6856	10.7852	12.2125	13.423
AC197714.3_FG004	0	0	0	0	0	0	0	0	0	0	0	0	0	0	0	0	0	0.0700214	0	0	0.150281	0	0	0	0	0	0	0	0	0	0	0	0.47122	0.190472	0	0	0	0.681106	0.881095	0.0701642	0.320592	0
AC197717.3_FG002	6.87448	8.40489	13.3278	12.8261	14.8371	20.0598	19.6164	21.2165	19.307	3.6311	4.89125	5.89219	1.53045	2.64103	3.86181	9.20309	7.27197	8.75268	3.33139	3.59115	2.48464	8.93863	9.17764	7.98921	12.4302	13.2008	17.2785	9.94176	10.8224	14.3407	2.76716	2.33612	3.99033	3.12775	1.55506	3.26934	9.23617	7.22173	7.32911	3.72872	3.3061	3.40839
AC197718.3_FG002	0	0	0	0	0.0600286	0	0	0	0	0	0	0	0.120035	0.390153	0	0	0.0600162	0	0	0	0	0	0	1.19587	0	0	0	0	0	0	0	0	0	0	0	0.351002	0	0.170277	0.270336	0	0	0.0701727
AC197738.3_FG007	0	0	0	0	0	0	0	0	0	0	0	0	0	0	0	0	0	0	0	0	0	0	0	0	0	0	0.0501992	0	0	0	0	0	0	0	0	0	0	0	0	0	0	0
AC197757.3_FG002	0	0	0	0	0	0	0	0	0	0	0	0	0	0	0	0	0	0	0	0	0	0	0	0	0	0	0	0	0	0	0	0	0	0	0	0	0	0	0	0	0	0
AC197757.3_FG003	0	0	0	0	0	0	0	0	0	0	0	0	0	0	0	0	0	0.0800245	0	0	0	0	0	0	0	0	0	0	0	0	0	0	0	0	0	0	0	0	0	0	0	0
AC197758.3_FG004	0.120078	0	0	0.100047	0.200095	1.12055	0.440144	1.71053	0.250091	0.510154	0.140036	0.070026	0.230068	0.340133	1.24058	1.4905	0.210057	0.680208	0.780325	1.31042	0.711329	0.442407	0.1707	0.0703452	0.110535	0.56345	0	0.300961	0.401202	0.240683	0.531375	0.0802103	0.52135	1.12278	0.351142	2.26647	1.72302	1.10179	0.310386	1.46342	1.77327	1.15284
AC197764.4_FG003	0	0	0.150088	0	0	0	0	0.0600185	0	0	0	0	0.750221	0.370145	0.480225	0.450151	0.130035	0.200061	1.30054	1.34043	0	1.08591	0.1707	0	0.15073	0.523203	0.501992	0	0	0	0.160415	0.671761	1.16301	0.210522	0.200652	0.250716	0.370649	0.350569	0.49061	0.491149	0.931719	0.47116
AC197770.3_FG002	0	0	0	0	0	0	0	0	0	0	0.120031	0	0	0.130051	0	0	0	0	0	0	0	0	0	0	0.0502432	0	0.522071	0.34109	0.651953	0.180512	0.190493	0.230604	0.0701818	0	0	0	0.0400702	0.0500813	0.340423	0.0701642	0	0.390962
AC197771.3_FG001	0	0	0	0.310146	0.0800382	0	0.0900295	0.0200062	0.300109	0	0	0	0	0.120047	0.120056	0.190064	0	0	0	0.0800257	0.0500936	0	0	0	0.0301459	0.0301848	0.0301195	0	0.0300901	0	0	0.150394	0	0	0	0	0.0200351	0	0	0.0601407	0.180333	0.330814
AC197783.3_FG005	1.77115	0	0.180105	0.520246	0.0500238	0.760372	0.67022	0.530163	0.0600217	1.6405	0.240062	0.35013	0.0300088	0.360141	0.350164	0.390131	0.920249	0.340104	1.05044	0.440141	1.05197	0.573118	0.59243	1.16572	0.3718	0.0905544	0.0301195	0.0501602	0.140421	0.100284	0.541401	0.561472	0.411065	0.160398	0	0.120344	0.150263	0.290472	0.320398	0.0400938	0.370684	0.100247
AC197835.3_FG001	0	0	0	0	0	0	0	0	0	0	0	0	0	0	0	0	0	0	0	0	0	0	0	0	0	0	0	0	0	0	0	0	0	0	0	0	0	0	0	0	0	0
AC197837.3_FG003	0	0	0	0	0	0	0	0	0	0	0	0	0	0	0	0	0	0	0	0	0	0	0	0	0	0	0	0	0	0	0	0	0	0	0	0	0	0	0	0	0	0
AC197901.3_FG003	0	0	0	0	0	0	0	0	0	0	0	0	0	0	0	0	0	0	0	0	0	0	0	0	0	0	0	0	0	0	0	0	0	0	0	0	0	0	0	0	0	0
AC197903.4_FG001	0	0	0	0	0	0	0	0	0	0	0	0	0	0	0	0	0	0	0	0	0	0	0	0	0	0	0	0	0	0	0	0	0	0	0	0	0	0	0	0	0	0
AC197909.3_FG002	0	0	0	0	0	0	0	0	0	0	0	0	0	0	0	0	0	0	0	0	0	0	0	0	0	0	0	0	0	0	0	0	0	0	0	0	0	0	0	0	0	0
AC198019.2_FG004	1.19078	2.04119	1.96115	1.04049	1.54073	1.39068	0.220072	1.51047	0.280101	0.43013	1.38035	0.540201	0	0.250098	0	0.400134	1.74047	0.410125	0.100042	0.570183	0.320599	3.24767	4.01647	1.90937	1.34652	0.633881	1.92765	1.565	2.60781	0.671906	1.0828	0.140368	2.1255	1.94482	2.01656	1.01289	2.75482	1.95317	2.20274	2.36553	1.63301	0.741826
AC198025.3_FG001	0.170111	0.330192	0	0.250118	0.940448	0.360176	0.840275	1.34041	1.9207	0.450136	0.130033	0.110041	0.540159	1.0104	0.930436	0.590198	0.610165	1.21037	0	0.460148	0.63118	0	0.652677	0	0.110535	0.422587	0.662629	0.130417	0.260781	0.601707	0.170441	0.531393	0	2.64656	0.311011	2.5573	2.50438	2.19356	1.11138	0.320751	0.561035	0.932295
AC198081.2_FG001	0	0	0	0	0	0	0	0	0	0	0	0	0	0	0	0	0	0	0	0	0	0	0	0	0	0	0	0	0	0	0	0	0	0	0	0	0	0	0	0	0	0
AC198081.2_FG005	0	0	0	0	0	0	0	0	0	0	0	0	0	0	0	0	0	0	0	0	0	0	0	0	0	0	0	0	0	0	0	0	0	0	0	0	0	0	0	0	0	0
AC198122.3_FG002	0	0	0	0	0	0	0.0400131	0	0.0200072	0	0	0	0	0	0	0	0.0600162	0	0	0	0	0	0	0.0200986	0	0	0	0	0	0	0.0200519	0	0	0	0	0	0	0.0500813	0	0	0	0
AC198169.4_FG004	17.0311	37.3717	14.6086	16.5778	20.5098	22.9612	38.1325	34.4606	35.983	23.027	17.6245	22.5684	22.2366	21.9286	21.7402	35.5019	29.0178	31.9298	27.7215	20.8467	30.5571	18.2292	17.4315	13.5565	14.8619	15.9175	14.7987	21.8398	23.6809	17.7002	14.317	14.2875	16.3323	17.0823	16.2127	14.6518	18.9732	17.0577	17.0912	18.7038	13.0441	16.24
AC198174.4_FG001	0	0	0	0	0	0	0	0	0	0	0	0	0	0	0	0	0	0	0	0	0.0500936	0	0.0803294	0.0401973	0.0301459	0	0	0.0300961	0	0	0	0	0	0	0	0	0	0	0	0	0	0
AC198179.4_FG001	0	0	0	0	0	0	0	0	0	0	0	0	0	0	0	0	0	0	0	0	0	0	0	0	0	0	0	0	0	0	0	0	0	0	0	0	0	0	0	0	0	0
AC198179.4_FG002	0	0	0	0	0	0	0	0	0	0	0	0	0	0	0	0	0	0	0	0	0	0	0	0	0	0	0	0	0	0	0	0	0	0	0	0	0	0	0	0	0	0
AC198206.5_FG001	0.490319	0.0400233	0.750439	0.670317	0.240114	0.220108	0.350115	0.350108	0.36013	0.270082	0.100026	0.190071	0.0700206	0.120047	0.0900422	0	0.330089	0.240073	0.660275	0.340109	0.691292	0.703829	0.230947	0.412022	0.66321	0.432649	0.0803186	0.792532	0.651953	0.411166	0.491271	0.340894	0.370961	0.511267	0.872838	0.722062	0.69121	0.400651	0.600747	1.17274	0.571054	0.972393
AC198208.3_FG002	0	0	0	0	0	0	0	0	0	0	0	0	0	0	0	0	0.0200054	0	0	0	0	0	0	0	0	0	0	0	0	0	0	0	0	0	0	0	0	0	0	0	0	0
AC198223.3_FG001	0	0	0	0	0	0	0	0.350108	0	0	0	0	0	0	0	0	0	0	0	0	0	0	0.492018	0	0	0.392403	0	0	0	0	0	0	0	0	0	0	0	0	0.0800996	0	0	0.30074
AC198229.4_FG002	0	0	0	0	0	0	0	0	0	0.320097	0	0.0400149	0	0	0.0800375	0.520174	0.130035	0.100031	0.150063	0.0700225	0	0.201094	0.291194	0.30148	0.170827	0.362218	0.210836	0	0.371112	0.0401138	0	0	0	0	0	0.300859	0.340596	0.310504	0.230286	0.531243	0	0.501234
AC198230.4_FG003	31.6906	21.0322	18.4208	22.0204	16.4779	21.8507	13.4644	13.7342	14.3652	6.58199	7.88202	7.77289	13.624	14.2356	11.9156	22.7076	19.2452	17.2153	19.9883	20.0764	19.777	18.6816	19.6405	14.461	19.6149	22.5682	14.8088	14.416	10.1504	16.7375	9.79534	7.98092	6.56701	11.7892	15.992	18.6432	15.1565	18.3298	14.6182	18.4632	21.6199	21.132
AC198291.3_FG001	0	0	0	0	0	0	0	0	0	0	0	0	0.110032	0.130051	0.370173	0	0.0300081	0.110034	0.260108	0	0	0	0	0	0	0	0	0	0	0	0	0	0	0	0.0902936	0.300859	0	0.550895	0	0	0	0
AC198324.3_FG003	0	0	0	0	0	0	0	0	0	0	0	0	0	0	0	0	0	0	0	0	0	0	0	0	0	0	0	0	0	0	0	0	0	0	0	0	0	0	0	0	0	0
AC198352.4_FG005	0	0	0	0	0	0	0	0	0	0	0	0	0	0	0	0	0	0.420128	0	0	0.110206	0	0	0	0	0	0	0	0.120361	0	0	0.601577	0	0	0	0.0902577	0	0	0	0	0.0601109	0
AC198353.5_FG001	59.4587	54.0314	41.064	28.8336	25.6122	26.0327	20.8468	25.5579	19.337	20.036	23.1459	19.1471	35.6405	28.3011	40.1288	56.659	61.5867	46.4542	109.576	108.545	87.4434	12.1461	4.65911	3.84889	2.88396	3.53162	5.08015	5.23673	4.3731	3.51998	2.45635	4.65219	4.21091	4.73173	4.93605	6.20773	5.97045	5.82947	8.85101	20.3376	20.578	17.4028
AC198353.5_FG004	23.5653	24.8544	22.6333	19.4492	19.7394	22.1508	18.6861	15.1547	18.7868	14.1243	15.554	17.9867	17.2851	23.3291	23.7311	25.2185	14.2539	22.4269	28.682	21.6169	28.4131	27.3186	29.7018	31.9267	22.6295	23.1417	20.4511	15.4995	18.4854	14.3708	14.1366	15.6009	14.4173	16.7816	21.3595	16.9685	22.9101	22.0458	20.7158	25.0386	22.4715	27.0867
AC198357.3_FG002	0	0	0	0	0	0	0	0	0	0	0	0	0	0	0	0	0	0	0	0.050016	0	0.0703829	0.110453	0	0.0602918	0.0301848	0	0	0	0	0	0	0	0	0	0	0	0	0	0	0	0
AC198361.3_FG004	11.7877	10.2259	9.69568	4.91232	6.40305	8.05394	6.48212	10.0231	7.1726	14.7545	12.4132	18.5569	24.7273	29.0314	25.572	23.5379	29.3279	26.018	19.5982	21.787	21.5803	19.476	19.2791	16.4206	10.4305	12.8587	14.4172	10.012	8.85653	9.53705	15.3497	18.709	25.7066	27.2074	29.0444	27.9197	28.6502	25.5515	25.4617	23.1842	22.8722	18.5156
AC198366.3_FG004	0	0	0	0	0	0.0500245	0	0	0.0400145	0	0	0	0.17005	0.0200078	0.440206	0.0800268	0.300081	0	0.310129	0.25008	0.39073	0	0.0903706	0.0401973	0.0200973	0.120739	0.321275	0.160513	0.571713	0.401138	0.340882	0.250657	0.150389	0	0.240783	0.240687	0.0701228	0.0400651	0.300373	0.350821	0.290536	0.0701727
AC198371.3_FG003	0.120078	0	0	0.0200095	0	0	0	0	0.0200072	0	0	0	0	0	0	0	0	0	0	0	0	0	0	0	0	0	0.0903585	0	0	0.180512	0	0.150394	0	0	0.19062	0	0	0.0400651	0	0	0	0
AC198371.3_FG011	0	0	0	0	0	0	0	0	0	0	0	0	0	0	0	0	0	0	0	0	0	0	0	0	0	0	0	0	0	0	0	0	0	0	0	0	0	0	0	0	0	0
AC198379.3_FG006	0	0	0	0	0	0	0	0	0	0	0	0	0	0	0	0	0	0	0	0	0	0	0	0	0	0	0	0	0	0	0	0	0	0	0	0.0401145	0	0	0	0	0	0
AC198380.3_FG001	0	0	0	0	0	0	0	0	0	0	0	0.0100037	0.0300088	0	0	0.15005	0.140038	0.0900275	0.0800333	0	0.230431	0	0	0	0	0	0	0	0	0	0	0	0.0401039	0	0	0	0	0.120195	0	0	0	0.0400987
AC198382.3_FG001	0.760495	0.470273	0.440258	0	0	0.420205	0.110036	0.140043	0.430156	0	0.330085	0.190071	2.91086	3.34131	6.10286	2.60087	3.89105	3.46106	1.6907	1.65053	2.17406	0.482626	0.220906	0	0.673259	0.160986	0.150597	0.150481	0.240721	0.0802276	0.140363	0.0601577	0.330857	3.95981	5.11664	6.2679	2.01353	4.76774	3.72463	1.50352	1.4627	1.53378
AC198386.3_FG001	0	0.24014	0	0	0.330157	0	0.170056	0	0.170062	0	0	0.640238	1.57046	0.700274	0.740347	0.15005	0.750203	0.670205	0	0.0600192	0.120225	0	0.0602471	0	0	0	0	0	0	0	0	0	0	1.94482	0.742414	1.47421	0.130228	0	0.240299	0	0	0.230568
AC198393.3_FG001	0	0	0	0	0	0	0	0	0.200072	0.0800242	0	0.070026	0.140041	0.5102	0.0900422	0	0.0600162	0.23007	0	0.0400128	0.0801498	0.331805	0	0	0.0502432	0	0	0	0	0	0	0	0	0.892211	0.140457	0.270773	0.220386	0.290472	0.600747	0	0.250462	0.190469
AC198398.3_FG003	0	0	0	0	0	0	0	0	0	0	0	0	0	0	0	0	0	0	0	0	0	0	0	0	0	0	0	0	0	0	0	0	0	0	0	0	0	0	0	0	0	0
AC198403.3_FG001	0	0	0.140082	0	0	0	0	0.0600185	0	0	0	0	0	0.190074	0.0800375	0	0	0	0	0.520167	0.31058	0	0	0	0	0	0	0	0	0	0	0	0	0	0.0902936	0	0	0	0.0600747	0.87204	0	0
AC198414.2_FG001	0	0	0	0	0	0	0	0	0	0	0	0	0	0	0	0	0	0	0	0	0	0	0	0	0	0	0	0	0	0	0	0	0	0	0	0	0	0	0	0	0	0
AC198418.3_FG005	174.464	193.292	159.724	78.257	85.0606	106.372	169.225	200.062	207.545	131.87	104.547	97.4762	90.5467	109.253	88.8517	285.356	217.319	288.168	104.023	102.143	129.382	98.2344	85.2697	86.2734	58.5434	66.2054	71.1121	51.2838	75.2755	75.7749	62.8125	60.6891	64.9181	70.0336	87.4042	67.1718	137.721	150.675	148.825	69.5026	69.7687	90.3023
AC198421.3_FG003	0	1.09063	0	0	0	0	0	0	0	0	0	0	0	0	0	0.360121	0.350095	0.0900275	0	0	0.0901685	0	0.180741	0	0	0	0	0	0.140421	0	0	0	0	0	0	0.0501432	0.100175	0	0.0200249	0	0	0
AC198479.3_FG007	0	0	0	0	0	0	0	0	0	0	0	0	0	0	0	0	0	0	0	0	0	0	0	0	0	0	0	0	0	0.090256	0	0	0.0401039	0	0	0	0	0	0	0	0	0.0801974
AC198481.3_FG004	12.7183	18.5308	15.5191	10.545	10.1348	11.1955	13.4944	14.0143	14.6653	11.6235	10.9228	11.5143	14.4243	23.089	21.8302	31.1104	27.4774	27.6685	27.8916	23.7976	26.5697	35.2518	33.5677	26.7312	24.7498	26.7236	24.1458	18.0577	21.7652	18.0813	19.7912	21.2657	20.0118	25.6335	29.7969	26.3452	34.1899	30.5396	34.4528	34.7012	31.7285	33.1516
AC198490.3_FG003	0	0	0	0	0	0	0.0800262	0	0	0	0	0	0.330097	0	0	0.100034	0.100027	0	0.130054	0.0600192	0	0	0	0	0.411994	0.362218	0.060239	0.0601923	0	0.0701991	0.110285	0.370972	0.10026	0	0	0	0.320561	0	0	0	0.240444	0.0501234
AC198494.3_FG002	0	0	0	0	0	0	0	0	0	0	0	0	0	0	0	0	0	0	0	0	0	0	0	0	0	0	0	0	0	0	0.0501297	0	0	0	0	0	0	0	0	0	0	0
AC198506.3_FG001	0	0	0	0	0	0	0	0	0	0	0	0	0	0	0	0	0	0	0	0	0	0	0	0	0	0	0	0	0	0	0	0	0	0	0	0	0	0	0	0	0	0
AC198509.3_FG004	0	0	0	0	0	0	0.740243	0.0900277	0.240087	1.06032	0	0.0400149	0	0	0	0	0	0	0	0	0	0	0	0	0	0	0	0	0	0	0	0	0.200519	0	0	0	0	0	0	0	0	0
AC198509.3_FG005	0.020013	0.0300174	0	0	0.0400191	0.230112	0.310102	0.250077	0.190069	0.520157	0.160041	0.570212	0.0900265	0.360141	0	0.350117	0.200054	0.0900275	0.0800333	0.190061	0.0500936	0.0703829	0.120494	0.231134	0.411994	0.583573	0.361434	0.331058	0.752254	0.511451	1.21314	0.471235	0.611584	0.210522	0.0300979	0.310888	0.981719	0.4307	0.53066	1.13265	0.250462	0.170419
AC198510.5_FG002	0	0	0	0	0	0	0	0	0	0	0	0	0	0	0	0	0	0	0	0	0	0	0	0	0	0	0	0	0	0	0	0	0	0	0	0	0	0	0	0	0	0
AC198515.3_FG011	0	0	0	0	0	0	0	0	0	0	0	0	0	0	0	0	0	0	0	0	0	0	0	0	0	0	0	0	0	0	0	0	0	0	0	0	0	0	0	0	0.0100185	0
AC198518.3_FG002	0	0	0	0	0	0	0	0	0	0	0	0	0	0.210082	0	0	0.130035	0	0	0	0.170318	0	0.542224	0	0	0	0	0.0902884	0	0.290825	0	0	0.150389	0	0.300979	0	0.0500877	0	0.0300373	0	0.410758	0.210518
AC198518.3_FG003	15.6002	16.8598	11.0465	9.66456	14.607	11.9358	15.4551	15.7348	12.9847	11.2434	11.2029	9.59356	13.444	14.4557	13.6464	22.4775	18.345	19.1559	25.3906	24.7879	20.1276	14.8608	13.9572	15.8779	15.3242	13.3719	13.0819	13.5734	12.1464	12.7161	12.4021	10.6579	11.189	18.4357	17.8681	19.275	22.5996	23.7586	19.9448	20.2875	23.2329	20.6709
AC198518.3_FG005	0	0	0	0	0	0	0	0	0	0	0	0	0	0	0	0	0	0	0	0	0	0	0	0	0	0	0	0	0	0	0	0	0.0200519	0	0	0	0	0	0	0	0	0.0200493
AC198597.4_FG001	0	0	0	0	0	0	0	0	0	0	0	0	0	0	0	0	0	0	0	0	0	0	0	0	0	0	0	0	0	0	0	0	0	0	0	0	0	0	0	0	0.0400739	0
AC198605.3_FG005	0	0	0	0	0	0	0	0	0.140051	0.0400121	0	0	0	0	0	0	0	0	0	0	0.130243	0	0.140577	0	0.0803891	0	0.261036	0	0	0.0701991	0	0	0.0601558	0	0	0	0.0701228	0	0	0.120281	0.210388	0
AC198691.3_FG005	0	0	0	0	0	0	0	0	0	0	0	0	0	0	0	0	0	0	0	0	0	0	0	0	0	0	0	0	0	0	0	0	0	0	0	0	0	0	0	0	0	0
AC198699.3_FG004	67.6841	42.2045	50.3195	33.4058	22.3106	17.5486	26.7688	23.0471	18.3366	16.9351	8.73224	12.3246	19.2857	28.7612	24.4214	27.8293	48.6432	38.4417	75.7115	65.6511	80.8711	71.4286	90.0794	105.628	51.1375	56.5764	58.7732	116.251	85.8271	82.0828	51.5634	46.7626	34.1986	68.5198	88.4376	66.3595	70.6437	84.3871	85.8067	95.714	97.7003	120.547
AC198700.2_FG004	0	0	0	0	0	0	0	0	0	0	0	0	0	0	0	0	0	0	0	0	0	0	0.0200824	0	0.100486	0	0	0	0	0	0	0.0200526	0	1.03256	0.411338	0.0902577	0	0	0.470585	0.431009	0.110203	0.130321
AC198721.3_FG002	0	0	0	0	0.0300143	0	0	0	0	0.0500151	0	0.0300111	0	0	0.0400188	0	0	0	0	0	0.0200374	0	0	0.030148	0	0	0	0	0.0501503	0.0501422	0.0200519	0	0	0	0.0401305	0	0.0100175	0	0.0300373	0	0	0.030074
AC198723.4_FG002	0	0	0	0	0	0	0	0	0	0	0	0	0	0	0	0	0	0	0	0	0	0	0	0	0	0	0	0	0	0	0	0	0.0902337	0	0	0	0	0	0	0	0	0
AC198723.4_FG003	0	0	0	0	0	0	0	0	0	0	0.0200051	0	0	0.0500196	0	0	0.0400108	0.0300092	0.250104	0	0	0	0	0	0	0	0	0	0	0	0	0	0	0	0.270881	0	0	0	0	0	0.0601109	0
AC198725.4_FG004	0.910593	2.15125	2.01118	4.04191	9.12435	7.46365	6.84224	7.34226	11.5742	1.74053	2.57066	2.53094	0.530156	0.590231	0.130061	0.780262	0.330089	1.02031	0.440183	1.22039	0.831554	0.874759	0.150618	0	1.20584	0.975976	0.873465	0.682179	1.19358	1.25356	0.340882	0.240631	0.10026	0.180447	0	0.0902577	0	0.180293	0.120149	0.0300704	0.13024	0.140345
AC198725.4_FG007	1.19078	1.81105	1.04061	1.35064	1.08052	0.980479	0.460151	0.750231	0.270098	1.07032	1.04027	1.6106	3.23095	3.89152	4.12193	2.56086	2.10057	2.21068	3.1113	2.67086	2.0338	2.90581	1.40576	1.32651	1.01491	1.76078	0.793147	0.632019	1.42427	1.0229	1.3134	1.74457	1.68436	2.85708	2.93956	2.36676	2.49437	3.08501	2.59322	3.52826	3.0356	2.72671
AC198725.4_FG009	0	0	0	0	0.130062	0	0	0	0	0	0	0.0300111	0.0600177	0	0	0.0400134	0.100027	0.0900275	0	0.0700225	0	0.311696	0.0502059	0.321578	0.110535	0.301848	0.170677	0.180577	0.0501503	0.0601707	0	0.070184	0.160415	0.932311	1.05343	0.491403	0.510895	0.260423	0.620772	1.46342	0.561035	0.691703
AC198743.3_FG008	0	0	0	0	0	0	0	0	0	0	0	0	0	0.0200078	0	0	0	0	0	0	0	0	0	0	0	0	0	0	0	0	0	0.0100263	0	0	0	0	0	0	0	0	0.020037	0
AC198744.3_FG004	0	0	0	0	0	0	0	0.0400123	0	0	0	0	0	0	0	0	0	0.0400122	0	0	0	0	0.0301235	0	0	0	0	0	0	0	0	0	0	0	0	0	0	0	0	0	0	0
AC198752.4_FG004	0	0	0	0	0	0	0	0	0	0	0	0	0	0	0	0	0	0	0	0	0	0	0	0	0	0	0	0	0	0	0	0	0	0	0	0	0	0	0	0	0	0
AC198766.3_FG005	0	0	0	0	0	0	0	0	0	0	0	0	0	0	0	0	0	0	0	0	0	0	0	0	0	0	0	0	0	0	0	0	0	0	0	0	0	0	0	0	0	0
AC198773.3_FG003	0	0	0	0	0	0	0	0	0	0	0	0	0	0	0	0	0	0	0	0	0	0	0	0	0	0	0	0	0	0	0	0	0	0	0	0	0	0	0	0	0	0
AC198781.3_FG002	0	0	0	0	0	0	0	0	0	0	0	0	0	0	0	0	0	0	0	0	0	0	0	0	0	0	0	0	0	0	0	0	0	0	0	0	0	0	0	0	0	0
AC198787.3_FG001	0	0	0	0	0	0	0	0	0	0	0	0	0	0	0	0	0	0	0	0	0	0	0	0	0	0	0	0	0	0	0	0	0	0	0	0	0	0	0	0	0	0
AC198787.3_FG004	0	0	0	0	0	0	0	0	0	0	0	0	0	0	0	0	0	0	0	0	0	0	0	0	0	0	0	0	0	0	0	0	0	0	0	0	0	0	0	0	0	0
AC198787.3_FG009	0.0500326	0	0.190111	0	0	0.0400196	0	0	0	0.0700211	0	0	0.150044	0.210082	0	0.320107	0.620168	0.100031	0	0	0	0.733993	0.371524	0.522565	0.241167	0	0.0501992	0	0.0501503	0.170484	0.481245	0	0.0902337	0	0	0.300859	0.340596	0.0701139	0.851058	0.180422	0.380702	0.411012
AC198871.3_FG002	0	0	0.0200117	0	0	0	0	0	0	0	0	0	0	0	0	0.0200067	0.0100027	0.0200061	0	0.0100032	0.0200374	0	0.0903706	0.0100493	0	0.050308	0	0.0802564	0.0200601	0	0	0	0.0501298	0	0.0401305	0.0100286	0.0100175	0.0500813	0.090112	0.0100235	0.0500924	0.0701727
AC198901.4_FG004	0.0400261	0.0800465	0	0	0.23011	0	0	0.170052	0	0.350106	0.280072	0.110041	0.280083	0.0400156	0.380178	0.0800268	0.240065	0.0600183	0	0.050016	0.180337	0	0.190782	0.542663	0.180876	0.332033	0.512031	0.180577	0.0501503	0.200569	0.391012	0.391025	0.130338	0.0902236	0.260848	0.270773	0.400702	0.0500813	0	0.120281	0	0.0701727
AC198923.4_FG002	0	0	0	0	0	0	0	0	0	0	0	0	0	0.18007	0	0.200067	0.0900244	0	0	0	0	0	0	0	0	0	0	0	0	0	0	0	0	0	0	0	0	0.0801301	0.280349	0	0	0
AC198937.4_FG003	0	0	0.0500293	0	0	0.180088	0	0.13004	0.340123	0.190057	0	0.120045	0.640189	0.320125	0.260122	0.440148	0.150041	0.380116	0.550229	0.490157	0.611142	1.52831	0.1707	0	0.180876	0.171047	0	0.0300961	0	0	0	0	0.270701	0	0.160522	0	0	0	0	0.400938	0.350647	0.180444
AC198937.4_FG005	0	0	0	0	0	0	0	0	0	0	0	0	0	0	0	0	0	0	0	0	0	0	0	0	0	0	0	0	0	0	0	0	0	0	0	0	0	0	0	0	0	0
AC198940.4_FG008	0	0	0	0	0	0	0	0	0	0	0	0	0	0	0.290136	0.140047	0	0	0	0	0	0.452462	0	0	0.0703405	0.19117	0	0	0.300901	0	0.120311	0.150394	0.140364	0.611516	0.0401305	0.0501432	0.140246	0.0300488	0.130162	0.0601407	0.100185	0.030074
AC198979.4_FG009	0	0	0	0	0	0	0	0	0	0	0.100026	0	0	0	0	0	0	0.100031	0	0	0	0	0	0	0	0	0	0	0	0	0	0.220578	1.0427	0	0	0.240687	0	0	0	0	0	0.160395
AC198981.4_FG001	0	0	0	0	0	0	0	0	0	0	0	0	0	0	0	0	0	0	0	0	0	0	0	0	0	0	0	0	0	0	0	0	0	0	0	0	0	0	0	0	0	0
AC198982.3_FG006	17.2512	27.9863	26.3854	13.8565	28.4736	35.4773	42.1938	37.9617	45.1363	35.4407	32.2583	36.6436	31.5193	44.4974	36.9373	57.2892	44.9722	61.8589	31.7732	42.2535	48.9014	20.4412	21.8195	20.9528	14.661	19.9723	10.3009	17.7166	17.2818	17.5398	17.766	22.108	18.147	20.2502	11.6679	16.6877	17.9815	23.0374	20.4955	17.1702	13.565	13.6737
AC198993.3_FG004	0	0	0	0	0	0	0	0	0	0	0	0	0	0	0	0	0	0	0	0	0	0	0	0	0	0	0	0	0	0	0	0	0	0	0	0	0	0	0	0	0	0
AC198995.3_FG003	0	0	0	0	0	0	0	0	0	0	0	0	0	0	0	0	0	0	0	0	0	0	0	0	0	0	0	0	0	0	0	0	0	0	0	0	0	0	0	0	0	0
AC199001.3_FG005	0.750489	3.442	2.81165	1.01048	1.6808	2.75135	1.16038	1.67051	0.920333	1.6405	1.00026	0.980364	1.67049	1.70067	1.12053	3.23108	3.29089	3.58109	5.20217	3.54114	4.68876	4.14254	3.42404	3.65795	2.27099	4.88994	4.15649	1.60513	2.22667	1.77503	1.51392	1.84484	3.26846	4.40091	1.60522	1.40401	6.43126	4.20683	4.9061	5.95393	5.78067	5.11258
AC199005.2_FG003	0	0	0	0	0	0	0	0	0	0	0	0	0	0	0	0	0	0	0	0	0	0	0	0	0	0	0	0	0	0	0	0	0	0	0.19062	0.0702005	0	0	0	0	0	0
AC199039.3_FG003	0	0	0	0	0	0	0	0	0	0	0	0	0	0.0900352	0	0	0	0	0	0	0	0	0.0702883	0	0.100486	0	0	0	0.170511	0	0	0	0.0200519	0.260646	0.0200652	0.491403	0.230403	0.200325	0.090112	0.350821	0.020037	0.230568
AC199043.2_FG002	0	0	0.340199	0	0.270129	0	0	0	0	0	0	0	0	0	0	0	0	0	0	0	0	0	0.522141	0	0	0	0.120478	0	0	0	0	0	0	0	0	0.541546	0.410719	0	0	0	0	0
AC199054.3_FG003	0	0.620361	0	0.120057	0.320153	0.140068	0.160052	0.0500154	0	0.350106	0.170044	0.390145	0.0300088	0.0400156	0.300141	0.240081	0	0.120037	0.820342	0.130042	0	0	0.100412	0.30148	0.140681	0	0.130518	0.200641	0.110331	0	0.180467	0.070184	0.0300779	0.150373	0.150489	0.461317	0.0500877	0	0.0200249	0	0.140259	0.0400987
AC199054.3_FG007	0	0	0	0	0	0	0	0	0	0	0	0	0	0	0	0	0	0	0	0	0	0	0	0	0	0	0	0	0	0	0	0	0	0	0	0	0	0	0	0	0	0.100247
AC199058.2_FG001	2.82184	0.600349	0.360211	0.400189	0.500239	0.700342	0.790259	0.850262	0.320116	0.280085	0.710182	1.02038	1.53045	0.670262	0	0.820275	1.25034	1.51046	1.27053	1.53049	2.73511	3.14712	1.73712	3.37657	1.82885	1.72053	3.38342	1.35433	1.28385	1.34381	0.942438	1.71449	1.93501	3.19793	1.27414	0.431231	2.12372	1.84299	2.00249	3.78887	2.86529	1.33328
AC199067.2_FG004	2.95192	3.0918	1.96115	0.960454	1.81086	1.29063	2.72089	1.64051	1.25045	2.12064	1.81046	2.37088	6.71198	4.89191	6.6231	3.68123	3.3109	2.57079	2.1509	3.31106	2.24419	1.0658	1.49614	0.683354	1.0752	0.855236	1.32526	3.45102	0.330992	0.661877	1.74451	1.69444	1.34348	5.27307	4.35416	2.2063	2.83496	2.36384	3.47432	1.86436	2.34433	1.73427
AC199068.2_FG017	11.2073	10.1459	6.07356	3.06145	3.23154	2.2411	1.41046	2.13066	1.54056	0.340103	0.100026	0.280104	0.210062	0.850333	1.48069	0.760255	0.59016	1.00031	2.36098	2.24072	1.46273	20.9037	25.9163	23.4551	19.5848	21.1696	27.3083	12.7507	15.1153	11.8937	8.48194	7.66008	6.87781	9.13264	9.82194	9.88823	10.8891	8.48378	11.9048	16.8695	18.1435	14.626
AC199175.2_FG003	0.560365	1.0306	1.49087	0.650307	0.990472	1.31064	1.06035	0.710219	0.510185	0.850257	0.720185	0.860319	1.99059	1.63064	2.18102	1.71057	2.9608	2.13065	1.29054	1.16037	0.971816	1.68919	2.01828	2.38169	1.26613	1.35832	0.873465	0.852724	0.762284	0.892532	0.721867	1.58415	1.67434	0.64159	1.48483	2.05587	2.02354	1.32215	1.45181	3.05715	3.79701	1.47363
AC199175.2_FG006	0.480313	0	0.0800469	0	0.160076	0	0	0	0	0.590178	0.470121	0.35013	0.200059	0.300117	1.67078	0.260087	0.880238	1.42043	0.420175	0.25008	0	0	0.291194	0.0703452	0.100486	0	0.692748	0	0	0.290825	0.0300778	0.250657	0	0	0.521696	0.0902577	0	0.150244	0.260324	0.491149	0.220407	0.130321
AC199182.3_FG003	0.350228	0.140081	0	0.480227	0.350167	0	0.310102	0.0400123	0.390141	0	0.0900231	0	1.54045	5.19203	7.02329	1.75059	1.75047	3.10095	0.260108	0.430138	0	1.31717	1.15474	0	0	0.654004	0.0401593	0.150481	0	0.160455	0.100259	0.330867	0.190493	0	1.20392	6.01718	0.631105	2.24364	2.31288	1.00235	1.07198	0.872147
AC199183.3_FG001	0	0	0	0	0	0	0	0	0	0	0	0	0	0	0	0	0	0	0	0	0	0	0	0	0	0	0	0	0	0	0	0	0	0	0	0	0	0	0	0	0	0
AC199194.3_FG002	0	0.180105	0.130076	0	0.160076	0.230112	0.130043	0.0300092	0.260094	0.220066	0.0600154	0.500186	7.40218	11.3544	10.8351	2.3708	7.50203	3.9412	0.12005	1.04033	0.731367	1.05574	0.150618	0.0502466	0.15073	0.0402464	0.0702788	0.160513	0.581743	0.200569	0.2707	0.401051	0.601558	9.8043	10.6747	15.9957	4.61809	7.43207	8.50057	0.781829	1.17216	0.862122
AC199198.3_FG002	5.80378	1.10064	1.69099	2.59122	2.21105	1.88092	1.75057	1.09034	2.83102	1.30039	2.07053	2.29085	1.75052	0.830325	0.750352	1.4905	1.52041	0.310095	0.710296	1.15037	1.45271	0	0.753088	1.11547	0.120584	0.201232	0.552191	0.240769	0.531593	0.45128	1.14296	0.0601577	0.210545	2.10522	0.561827	0.481375	1.41247	1.11181	0.470585	1.01237	1.082	0.912245
AC199198.3_FG003	0.0800521	0	0	0	0	0	0	0	0	0	0	0	0	0	0	0	0	0	0	0	0	0	0	0	0	0	0	0	0	0	0	0	0	0	0	0	0	0	0	0	0	0
AC199204.3_FG002	0.160104	0	0	0	0	0	0	0	0.0500181	0	0	0	0.500147	0.440172	0.32015	0	0.11003	0.0300092	0	0	0	0	0	0	0.0301459	0	0	0	0	0	0	0.070184	0	0.340845	0.160522	0	0	0	0	0.120281	0	0
AC199217.3_FG004	0	0	0	0	0	0	0	0	0	0	0	0	0	0	0	0	0	0	0	0	0	0	0	0	0	0	0	0	0	0	0	0	0	0	0	0	0	0	0	0	0	0
AC199315.4_FG001	38.4851	54.2515	36.9016	20.7098	20.7299	20.8802	19.3663	16.9152	17.0862	12.9539	14.0036	15.3357	75.8324	49.0192	80.0775	87.4393	91.5348	83.2855	129.384	112.126	87.7139	36.6393	38.046	27.7462	18.6905	20.0125	18.0516	19.3518	20.1805	21.9222	32.2033	36.5759	35.3917	68.2692	55.35	45.3996	72.557	62.8321	68.0846	53.3548	63.8478	55.4365
AC199315.4_FG002	0	0	0	0	0	0	0	0	0	0	0	0	0	0	0	0	0	0	0	0	0	0	0	0	0	0	0	0	0	0	0	0	0	0	0	0	0	0	0	0	0	0
AC199325.3_FG001	0	0	0	0	0	0	0	0	0	0	0	0	0	0	0	0	0	0	0	0	0	0	0	0	0	0	0	0	0	0	0	0	0	0	0	0	0	0	0	0	0	0
AC199325.3_FG005	0	0	0	0.230109	0	0	0	0	0	0	0	0	0	0	0	0	0	0	0	0.0400128	0	0	0.190782	0	0	0	0	0	0	0	0	0	0	0	0	0	0	0	0	0	0	0
AC199335.3_FG002	0	0	0	0	0	0	0	0	0	0	0	0	0	0	0	0	0	0	0	0	0	0	0	0	0	0	0	0	0	0	0	0	0	0	0	0	0	0	0	0	0	0
AC199343.3_FG013	0	0	0	0	0	0	0	0	0	0	0	0	0	0	0	0	0	0	0	0	0	0	0	0	0	0	0	0	0	0	0	0	0	0	0	0	0	0	0	0	0	0
AC199355.3_FG004	0	0	0	0	0	0	0	0	0	0	0	0	0	0	0	0	0	0	0	0	0	0	0	0	0	0	0.0401593	0	0	0	0.0200519	0	0	0	0	0.0401145	0	0	0.0800996	0	0	0
AC199363.4_FG003	4.46291	6.39372	3.05179	3.05144	3.29157	4.55223	2.48081	3.00092	2.73099	1.72052	2.7207	1.90071	2.59076	2.03079	4.84227	2.20074	3.49094	3.69113	4.03168	4.51145	3.57668	8.8783	9.84036	9.98902	6.74264	11.5306	5.14039	3.78208	3.68103	4.04146	3.7497	2.76725	4.37132	3.3884	3.46126	3.42979	5.05886	4.20683	3.62451	7.05651	5.50015	5.59377
AC199370.4_FG006	0	0	0	0	0	0	0	0	0	0	0	0	0	0	0	0	0	0	0	0	0	0	0	0	0	0	0	0	0	0	0	0	0	0	0	0	0	0	0	0	0	0
AC199379.4_FG001	0	0	0	0	0	0	0	0	0	0	0	0	0	0	0	0	0	0	0	0	0	0	0	0	0	0	0	0	0	0	0	0	0	0	0	0	0	0	0	0	0	0
AC199379.4_FG008	0	0	0	0	0	0	0	0	0	0	0	0	0	0	0	0	0	0	0	0	0	0	0	0	0	0	0	0	0	0	0	0	0	0	0	0	0	0	0	0	0	0
AC199382.3_FG005	0	0	0	0	0	0	0	0	0	0	0	0	0	0	0	0	0	0	0	0	0	0	0	0	0	0	0.220876	0	0	0	0.0501297	0	0.150389	0	0	0	0	0	0.370461	0	0	0
AC199384.3_FG002	0	0	0	0	0	0	0	0	0	0	0	0	0	0	0	0.21007	0	0	0	0.240077	0	0	0	0	0	0	0	0	0	0	0	0	0.57148	0	0	0	0	0	0	0	0	0.0501234
AC199421.3_FG001	0	0	0	0	0	0	0	0	0	0	0	0	0	0	0	0	0	0	0	0	0	0	0	0	0	0	0	0	0	0	0	0	0	0	0	0	0	0	0	0	0	0
AC199439.4_FG005	0.0300196	0.12007	0.150088	0	0.0900429	0.0800391	0.0900295	0.0500154	0	0.0500151	0	0.0400149	0.0500147	0.110043	0.130061	0.0100034	0.0500135	0.0900275	0.190079	0.110035	0.290543	0.221203	0.271112	0.763748	0.22107	0.25154	0.391553	0.361154	0.120361	0.170484	0.0701816	0.0401051	0.140364	0.190472	0.120391	0.0802291	0.300526	0.0600976	0.260324	0.130305	0.13024	0.240592
AC199479.4_FG004	0	0	0	0	0	0	0	0	0	0	0	0	0	0	0	0	0	0	0	0	0	0	0	0	0	0	0	0	0.0200601	0	0	0	0	0	0	0	0	0	0	0	0	0
AC199481.3_FG001	0	0	0.0900527	0	0	0	0	0	0.0100036	0	0	0	0	0.0100039	0	0	0.11003	0	0	0	0	0	0	0.0200986	0	0.050308	0	0.0200641	0.0501503	0.0200569	0	0	0	0.0701739	0.0200652	0	0	0	0	0	0	0
AC199487.4_FG002	0	0	0	0	0	0	0	0	0	0	0	0	0.390115	0	0	0.12004	0	0	0	0	0	0	0	0	0.643113	0.56345	0	0	0	0.150427	0	0	0.481246	0.551367	0	0.100286	0	0.951546	0	0	0	0.651604
AC199487.4_FG003	0	1.71099	1.0306	1.61076	0.290138	0.440215	0.690226	0.300092	2.16078	0.270082	0.200051	0.670249	1.26037	0.980383	0.480225	1.67056	0.840227	1.3104	0.750313	1.53049	0.811516	3.49904	8.54504	3.95943	4.71281	5.5037	4.94964	4.05295	1.87562	6.09729	2.04529	3.95036	3.1281	1.44358	6.13997	2.51719	3.70649	5.82947	6.62824	5.32245	4.41815	6.44587
AC199488.4_FG003	0	0	0	0	0	0	0	0	0	0	0	0	0	0	0	0	0	0	0	0	0	0	0	0	0	0	0	0	0	0	0	0	0	0	0	0	0	0	0	0	0	0
AC199488.4_FG004	0	0	0	0	0	0	0	0	0	0	0	0	0.100029	0	0	0	0	0	0	0	0	0	0	0	0	0	0	0	0	0	0	0	0	0	0	0	0	0	0	0	0	0
AC199492.3_FG001	0	0	0.390228	0	0.500239	0	0	0	0	0	0	0	0	0	0	0	0.11003	0.220067	0	0	0.731367	0	0	0	0	0	0.180717	0	0	0.100284	0	0	0	0	0	0	0	0.0701139	0	0	0	0.260642
AC199517.4_FG001	0	0	0	0	0	0	0	0	0	0	0	0	0	0	0	0	0	0	0	0.0200064	0	0.191039	0	0	0.0401946	0.050308	0	0	0.140421	0	0	0	0.0300779	0	0	0	0.0500877	0	0	0	0.100185	0
AC199517.4_FG006	0	0	0	0	0	0	0	0	0	0	0	0	0	0	0	0	0.0500135	0	0	0.0200064	0	0.191039	0.371524	0	0	0.050308	0	0	0	0	0.0300778	0	0.0300779	0	0	0.0601718	0.0500877	0	0.110137	0	0	0.240592
AC199524.3_FG002	0	0	0	0	0	0	0	0	0	0	0	0	0	0	0	0	0	0	0	0	0	0	0	0	0	0	0	0	0	0	0	0	0	0	0	0	0	0	0	0	0	0
AC199526.5_FG001	0.780508	0.630366	1.3608	0.650307	0.500239	0.220108	0	0	0.190069	0.76023	0.960246	0.170063	0.630186	0.130051	0.49023	0.360121	0.570154	0.770235	0.540225	0.130042	1.11208	1.26689	1.38568	1.82898	0.844086	2.42485	1.55617	1.0333	0.752254	1.04296	0.922386	1.00263	0.72187	0.842087	1.95636	1.47421	0.73128	2.08338	1.50187	1.73406	1.11205	2.08513
AC199526.5_FG002	17.6415	22.0528	10.9664	25.7622	16.6079	15.2274	48.1258	68.9512	57.3408	56.5871	48.5124	41.7155	83.1245	76.2298	80.1876	104.675	41.7213	55.687	164.729	174.916	150.591	49.0368	39.4819	38.4387	30.3268	38.4051	64.3754	77.2467	74.5634	61.2136	68.2265	79.0572	91.3065	109.181	88.8389	82.6259	106.617	84.5373	78.1672	170.509	175.524	118.572
AC199526.5_FG003	22.5947	20.7421	25.7151	35.6068	29.6541	30.4349	30.7201	30.1493	30.5611	30.4892	27.277	28.8407	27.3481	27.7909	27.793	33.1311	27.5775	31.1395	28.2118	28.5792	36.1676	29.6714	24.1691	23.7767	30.98	33.7466	34.1655	32.4838	35.9778	35.6511	32.3437	30.52	29.2457	28.9919	30.0076	27.2077	32.4969	31.2908	28.0148	30.331	28.8633	33.8333
AC199541.4_FG001	96.683	124.412	110.195	70.4933	64.2306	73.0557	33.1409	48.1948	34.9026	17.1352	32.7084	34.0126	44.7532	55.8518	49.5232	113.628	88.0638	119.266	80.7636	126.401	106.419	131.526	155.156	141.364	130.371	143.167	152.646	65.6296	79.6887	97.8275	57.1579	93.6555	80.5486	105.842	96.6342	85.6044	167.022	192.102	199.548	168.925	220.236	192.233
AC199541.4_FG002	3.82249	8.65503	6.21364	3.72176	2.64126	2.12104	1.75057	1.75054	1.21044	1.22037	0.810208	1.0704	2.87085	1.14045	3.46162	4.4715	4.52122	11.0734	6.91288	7.88253	3.4264	6.18364	6.2657	13.7073	10.9128	12.0739	6.71665	2.32743	2.57772	2.73777	5.23354	3.96038	4.81246	9.44341	3.66191	3.53008	4.69823	9.51545	6.20772	7.1367	4.50832	7.26789
AC199541.4_FG004	71.4165	80.877	73.8032	38.188	47.4126	56.1274	22.3573	33.0102	21.4078	12.3137	21.9056	23.8889	30.429	40.0757	32.4652	82.6877	61.2266	68.621	74.0409	86.3377	78.5969	87.0134	88.4427	78.2641	77.1836	82.2838	94.4848	40.1482	46.6498	64.2523	33.8375	58.1625	54.5513	61.8834	74.3819	54.9168	113.669	118.513	139.844	118.247	163.702	132.085
AC199541.4_FG007	4.03263	3.19186	3.85226	6.50307	3.48166	3.18156	2.1407	3.96122	2.84103	1.3104	1.08028	1.11041	1.59047	1.87073	1.89089	4.04136	4.03109	3.16097	5.91246	8.05258	6.19157	2.23214	2.23918	1.82898	2.55235	2.30411	3.02199	1.68538	2.19658	2.20626	0.651686	0.751971	1.24322	2.42601	1.55506	2.72779	6.1107	4.42719	6.00747	6.28471	7.58399	4.92211
AC199543.4_FG004	0	0	0	0	0	0	0	0	0	0	0	0	0	0	0	0	0	0	0	0	0	0	0	0	0	0	0	0	0	0	0	0	0	0	0	0	0	0	0	0	0	0
AC199554.2_FG003	0	0	0	0	0	0	0	0	0	0	0	0	0	0	0	0	0	0	0	0	0	0	0	0	0	0	0	0	0	0	0	0	0	0	0	0	0	0	0	0	0	0
AC199571.3_FG001	1.94126	2.56149	1.11065	2.85135	1.03049	1.89092	1.8406	2.06063	1.80065	2.80085	1.64042	1.65061	2.68079	2.07081	2.10098	3.72125	3.29089	3.271	4.67195	1.80058	2.1941	4.18276	4.5587	4.79353	5.54685	3.97433	4.97976	3.34067	4.06217	5.72624	6.73743	5.39414	5.97548	6.75675	7.26362	9.2464	7.09242	6.09991	6.94864	6.29473	6.44189	5.51357
AC199571.3_FG003	0	0	0	0	0.0100048	0	0	0	0	0	0	0	0	0	0	0	0	0	0	0	0	0	0	0	0.0301459	0	0	0	0	0	0	0	0	0.0902236	0	0.0601718	0.0500877	0	0	0	0.0100185	0
AC199571.3_FG004	2.31151	0.730425	2.51147	0.210099	1.02049	1.69083	1.28042	3.28101	2.07075	1.28039	1.05027	1.46054	1.3504	1.17046	0.180084	1.39047	2.01054	2.3007	0.490204	0.910292	2.3544	0.874759	0.753088	1.63804	0.602918	0.0402464	2.02805	0.812596	2.94883	0.651849	1.27329	2.5567	1.22317	1.6942	1.12365	1.79513	3.39595	2.35382	2.40299	1.25293	2.02373	1.71422
AC199572.3_FG005	0	0	0	0	0	0	0	0	0	0	0	0	0	0	0	0	0	0	0	0	0	0	0	0	0	0	0	0	0	0	0	0	0	0	0	0	0	0	0	0	0	0
AC199577.4_FG004	0	0	0	0	0	0	0	0	0	0	0	0	0	0	0	0	0	0	0	0	0	0	0	0	0	0	0	0	0	0	0	0	0	0	0	0	0	0	0	0	0	0
AC199624.4_FG007	0	0	0	0	0	0	0	0	0	0	0	0	0.130038	0.0400156	0.0100047	0	0	0.0700214	0	0	0	0	0.110453	0	0	0	0	0	0	0	0	0.0802103	0	0	0.0601957	0	0	0	0.0400498	0	0	0
AC199632.4_FG007	0	0	0	0	0	0	0	0	0	0	0	0	0	0	0	0	0	0	0	0	0	0.0804376	0	0	0	0.0905544	0.0100398	0.0300961	0	0	0	0	0	0	0	0	0.0601052	0.0400651	0	0	0.020037	0.0400987
AC199638.4_FG001	0	0	0	0	0	0	0	0	0	0	0	0	0	0	0	0	0	0	0	0	0	0	0	0	0	0	0	0	0	0	0	0	0	0	0	0	0	0	0	0	0	0
AC199701.4_FG001	2.84185	4.06236	4.77279	2.90137	1.60076	2.91142	3.00098	2.45075	3.0511	6.9621	4.24109	3.75139	5.33157	6.96272	7.59356	16.7356	12.1233	18.4456	8.09337	9.54306	12.4232	6.51545	4.74948	7.46665	10.6214	8.79384	7.71059	2.21708	3.3701	4.48271	7.47935	8.46218	3.82992	5.22295	11.8987	8.37391	12.021	12.6505	13.2465	10.8855	12.7435	16.2199
AC199703.3_FG003	0.650424	0	0.230135	0.140066	0	0.240117	1.42047	1.58049	0.69025	0.930281	0.290074	0.310115	0.0400118	0.0400156	0.350164	0.880295	0.500135	0.770235	0	0.310099	0.400749	0	0.361482	0.582861	0.894329	0.31191	0.843346	0.250801	1.17352	0.561593	0.571478	0.280736	0.401039	0.942336	0.933034	0	0.330579	0.140228	0.330411	0.360844	0.891645	1.13279
AC199705.3_FG006	0	0	0	0	0	0	0	0	0	0	0	0	0	0	0	0	0	0	0	0	0	0	0	0	0	0	0	0	0	0	0	0	0	0	0	0	0	0.0200325	0	0	0	0
AC199705.3_FG008	14.1492	22.8233	13.2077	27.1928	26.2225	25.5725	36.2919	30.5494	38.604	35.7208	38.6299	43.8863	26.7079	27.9609	31.6648	17.2058	20.0954	20.0361	15.9967	14.7847	13.3349	17.7365	12.4009	18.1792	28.6286	27.6996	27.3585	40.5796	45.2756	48.7784	29.4362	31.7432	33.7173	19.8993	17.3564	20.7894	12.0912	16.0561	14.2978	11.8076	12.9439	14.8566
AC199728.4_FG006	0	0	0	0	0.0600286	0.0600293	0	0	0	0	0	0	0	0	0	0	0	0	0	0	0	0	0	0	0.0100486	0.0905544	0	0	0	0	0	0	0	0	0	0	0	0	0	0	0	0
AC199765.4_FG008	1.04068	0.19011	0.190111	0.670317	1.36065	1.13055	0.420138	1.48046	0.94034	0.780235	0.180046	0.140052	0.850251	1.70067	1.46068	1.45049	0.410111	0.750229	1.99083	2.88092	2.46461	1.62886	1.42585	0.793896	2.05997	1.08665	1.35538	2.67856	1.75526	2.21629	1.13293	1.68442	0.812103	2.99743	2.49812	3.07879	4.99875	2.66433	3.06381	5.0418	5.0393	2.97733
AC199768.4_FG008	0	0	0.230135	0	0.220105	0.350171	0.350115	0.440136	0.150054	0.260079	0.0400103	0.0900334	0.260077	0.120047	0.350164	0.380128	0.59016	0.150046	0.060025	0.370119	0.851591	0.804376	0.351441	0.944636	0.0703405	0.241478	1.06422	0	0.872614	0.982788	0.340882	0.160421	0.52135	0.671665	0.240783	0.0802291	0.621087	0.410667	0.931158	0.84197	0.591091	0.741826
AC199771.4_FG001	0	0	0	0	0	0	0	0	0	0	0	0	0	0	0	0	0	0	0	0	0	0	0	0	0	0	0	0	0	0	0	0	0	0	0	0	0	0	0	0	0	0
AC199777.3_FG001	0	0	0	0	0	0	0	0	0	0	0	0	0	0	0	0	0	0	0	0	0	0	0	0	0	0	0	0	0	0	0	0	0	0	0	0	0	0	0	0	0	0
AC199779.3_FG006	0	0.31018	0	0	0	0.110054	0.6102	0	0	0	0.0500128	0.0600223	0.880259	0	0	0.170057	0	0	0	0.200064	0	2.23214	0.361482	0	0.482335	0.744559	1.1345	0	0	0	0	0	0	0.872162	0.341109	0	0.12021	0	0.98122	0	0.190351	0
AC199782.5_FG001	19.6028	27.2058	25.7751	17.9185	14.1267	20.42	10.1433	13.9443	10.7039	9.51287	9.92254	9.48352	13.3639	20.3179	17.9384	40.7037	30.9284	37.6915	40.9171	36.1916	30.2666	42.5716	43.7795	47.3625	24.7598	38.1335	33.5632	20.9168	28.2647	31.5595	30.5089	34.2598	30.0278	19.0773	28.904	21.1303	31.1045	31.5412	32.2901	29.469	31.0473	36.6903
AC199782.5_FG002	24.1257	27.8162	20.2919	14.1667	15.9776	17.2484	10.5535	10.7133	11.5342	7.92239	10.1326	11.9444	18.8656	21.4384	25.2318	27.8493	19.3352	21.6966	31.9433	28.4791	27.0706	19.1844	17.1001	21.3146	12.9225	12.7279	11.9675	11.3563	11.4343	10.2792	9.51461	10.5276	13.2844	12.8318	13.2631	15.5745	15.4971	18.5201	19.8146	23.1241	21.2793	21.7535
AC199782.5_FG003	2.11137	1.34078	0.470275	0.580274	0.690329	0.750367	0.200066	0.6502	0.0400145	0.260079	0.110028	0.0800297	1.72051	1.85072	1.65077	1.15039	1.67045	0.940287	5.42226	4.23136	4.23792	1.42777	2.57054	2.05006	1.89919	0.865298	1.45578	1.36436	0.892674	0.762162	0.731893	1.85486	1.37356	1.17291	2.8292	1.97564	1.10193	1.59259	2.04254	5.26231	4.04747	4.33066
AC199790.4_FG013	0	0	0	0	0	0	0	0	0	0	0.150038	0	0	0	0	0	0	0	0	0	0	0	0	0	0	0	0	0	0	0	0	0	0	0	0	0	0.751316	0	0	0	0	0
AC199801.4_FG005	0	0	0	0	0	0	0	0	0	0	0	0	0	0	0	0	0	0	0	0	0	0	0	0	0	0.0603696	0	0	0	0	0	0	0	0	0	0	0	0	0	0.0100235	0.020037	0
AC199810.3_FG003	0	0	0	0	0	0	0	0	0	0	0	0	0	0	0	0	0	0	0	0	0	0	0	0	0	0	0	0	0	0	0	0	0	0	0	0	0	0	0	0	0	0
AC199820.4_FG006	0	0	0	0	0	0	0	0	0	0	0	0	0	0	0	0	0	0	0	0	0	0	0	0	0.0703405	0	0.230916	0	0	0	0	0	0	0	0	0	0	0	0	0	0	0
AC199826.4_FG003	2.7618	1.49087	2.55149	0.370175	0.830396	0.240117	0.58019	0.91028	0.47017	0.700211	0.140036	0.580215	1.45043	1.69066	0.49023	0.490164	0.760206	0.600183	1.27053	1.03033	1.29242	0.553009	0.973994	0.864242	0.66321	0.925668	0.491952	2.54814	1.25376	0.661877	0.862231	0.792076	0.932415	2.34581	3.20041	2.28653	1.13198	1.65268	1.00124	1.27298	0.591091	1.19294
AC199843.4_FG007	0	0	0	0	0	0.0200098	0	0.0100031	0	0	0	0	0	0	0.0500234	0	0	0.0100031	0	0.0200064	0	0.0301641	0.0100412	0.0803946	0.0200973	0.0201232	0	0.0702243	0.0200601	0.110313	0.0902334	0.0300788	0	0	0	0	0.0100175	0.0300488	0.0400498	0	0.0100185	0.100247
AC199857.4_FG004	0	0	0	0	0	0	0	0	0	0	0	0	0	0	0	0	0	0	0	0	0	0	0	0	0	0	0	0	0	0	0	0	0.0902337	0	0	0	0	0	0	0	0	0
AC199873.4_FG002	0	0	0	0	0	0	0	0	0	0	0	0	0	0	0	0	0	0	0	0	0	0	0	0	0	0	0	0	0	0	0	0	0.0501298	0	0	0	0.310544	0	0.0700871	0	0	0.0902221
AC199875.3_FG002	0	0	0	0	0	0	0	0	0	0	0	0	0	0	0	0	0	0	0	0	0	0	0	0	0	0	0	0	0	0	0	0	0	0	0	0	0	0	0	0	0	0
AC199893.4_FG002	0.540352	3.0918	2.71159	0	1.0405	1.89092	0.230075	0.550169	1.32048	0.350106	0.720185	0.690256	0.250074	0.350137	0.0800375	0.710238	0.290078	0.270083	0.380158	1.94062	1.05197	0.301641	1.34552	0.613009	0.3718	1.20739	1.00398	0.170545	0.150451	0.0802276	0.130337	0.691813	0.561454	0	0.732382	0.210601	0.841473	0.290472	0.520647	0.160375	0.881627	0.902221
AC199908.4_FG002	0.710463	3.9523	4.22247	2.10099	3.11148	3.50171	5.89193	4.93152	6.11221	5.3016	3.78097	4.3016	2.80083	2.72106	1.96092	3.8613	2.65072	4.50138	1.97082	2.40077	2.80524	1.67914	1.26519	1.25617	1.91929	1.74066	1.3353	0.862756	1.86559	1.60455	2.37615	1.22321	1.24322	1.24308	1.17382	1.01289	1.78312	1.47239	1.34167	1.42333	1.36251	1.15284
AC199911.5_FG001	0.110072	0.920535	0.330193	0	0.65031	0.480235	0.130043	0.160049	0.0700254	0.540163	0.490126	0.840312	0.130038	0.320125	0	0.640215	0.870235	0.750229	0.100042	0.150048	0.240449	1.94056	1.52626	0.572811	0.934523	0.50308	2.1686	0.270865	0.611833	0.842389	0.621608	2.01528	1.68436	0.95236	0.983197	0.361031	1.09191	0.550895	0.800996	0.160375	0.66122	0.431061
AC199918.4_FG003	0	0.0600349	0	0	0	0	0.0400131	0.0700216	0	0	0	0	0	0	0	0.12004	0	0	0	0	0	0	0	0.0602959	0	0.050308	0.0301195	0.0401282	0	0	0.0401038	0.0401051	0.0401039	0	0	0	0	0.100163	0.0300373	0	0	0.230568
AC199932.4_FG002	0	0	0	0	0	0	0	0	0	0	0	0	0	0	0	0	0	0	0	0	0	0	0	0	0	0	0.240956	0	0	0	0	0	0	0	0	0	0	0	0	0	0	0
AC199956.4_FG003	0	0	0	0	0	0	0	0	0	0	0	0	0	0	0	0	0	0	0	0	0	0	0	0	0	0	0	0	0	0	0	0	0	0	0	0	0	0	0	0	0	0
AC199961.4_FG001	0	0	0	0	0	0	0	0.0200062	0	0	0	0	0.0200059	0.0800313	0	0.18006	0.100027	0.140043	0.0700292	0	0	0.0301641	0.1707	0.0602959	0	0	0.0903585	0.0200641	0.170511	0.0601707	0	0.0100263	0.0802077	0.290721	0.100326	0.110315	0.12021	0.0500813	0.280349	0.120281	0	0.140345
AC199961.4_FG004	0	0	0	0	0	0	0	0	0	0	0	0	0	0.0200078	0	0.0500168	0	0	0.0300125	0	0.0200374	0.0100547	0.110453	0.0502466	0	0.0804928	0	0.110352	0	0	0.0300778	0.070184	0.010026	0	0	0	0.0300526	0.0801301	0	0.130305	0.0601109	0.120296
AC200038.4_FG011	0	0	0	0	0	0	0	0	0	0	0	0	0	0	0	0	0	0	0	0	0	0	0	0	0	0	0	0	0	0	0	0	0	0	0	0	0	0	0	0	0	0
AC200045.3_FG006	0	0	0	0	0	0	0	0	0	0.010003	0	0	0	0	0	0.0100034	0	0	0	0	0.0300562	0	0	0	0	0.0100616	0.0501992	0	0.170511	0.0200569	0	0	0.0300779	0	0	0.0200573	0.0801403	0.0100163	0	0	0.0500924	0.0100247
AC200047.3_FG004	0	0	0	0	0.0600286	0	0	0	0	0.0300091	0.110028	0	0	0	0	0	0	0	0	0	0.140262	0	0	0	0	0.0804928	0	0	0	0	0	0	0	0	0	0	0	0	0	0	0.120222	0
AC200057.4_FG006	0	0	0	0.290137	0	0	0	0	0	0	0	0	0	0	0	0	0	0	0	0	0	0	0	0	0	0	0	0	0.130391	0.0300853	0.0300778	0.140368	0.0501298	0	0.130424	0	0	0	0	0	0	0.0200493
AC200057.4_FG007	6.42418	7.20419	6.47379	6.41303	6.34302	5.04246	4.5915	7.69237	5.06183	6.00181	4.16107	3.92146	8.56253	7.89309	6.70314	9.96334	9.83266	8.91272	10.8345	10.2433	9.63801	7.77228	5.83392	5.59747	5.34588	3.63224	6.66645	6.83182	5.32596	4.17183	4.96284	5.65482	5.7148	8.36072	8.76851	7.79225	11.1495	9.63565	10.5531	11.7375	12.7535	11.5083
AC200065.5_FG009	0	0	0	0	0	0	0	0	0	0	0	0	0	0	0	0	0	0	0	0	0	0	0	0	0	0	0	0	0	0	0	0	0	0	0	0	0	0	0	0.420985	0.0601109	0
AC200069.4_FG002	0	0	0	0	0	0	0	0	0	0	0	0	0	0	0	0	0	0	0	0	0	0	0	0	0	0	0	0	0	0	0	0	0	0	0	0	0	0	0	0	0	0
AC200099.4_FG003	0	0	0	0	0	0	0.760249	1.23038	0.240087	3.70112	1.20031	2.9511	4.69138	2.64103	4.99234	0.580195	1.75047	0.310095	2.1609	1.01032	1.31245	3.29794	0	0.954685	0.391897	0	2.25896	0	1.05316	2.95839	0.621608	0.671761	0.872259	0	1.14372	3.59025	1.08189	1.14185	3.53439	1.17274	4.40813	1.5839
AC200099.4_FG006	0.240156	0.510297	0.230135	0	0.0600286	0	0.0800262	0.13004	0	0.250076	0.200051	0.62023	2.7108	2.19086	5.25246	2.64089	3.30089	2.34072	1.38058	2.10067	1.57294	0.241313	0.0903706	0.030148	0	0.31191	0.0200797	0.401282	0.140421	0.290825	0.441141	0.280736	0.561454	1.44358	1.25408	0.81232	2.71475	1.46238	1.09136	2.63617	1.27235	1.31323
AC200106.4_FG003	0	0	0	0	0	0	0	0.0200062	0	0	0	0	0	0	0	0	0	0	0	0	0	0	0	0	0	0	0	0	0	0	0	0	0	0	0	0	0	0	0	0	0	0
AC200112.4_FG007	0	0	0	0	0	0	0	0	0	0	0	0	0	0	0	0	0	0	0	0	0	0	0	0	0	0	0	0	0	0	0	0	0	0	0	0	0	0	0	0	0	0
AC200112.4_FG008	0	0	0	0	0	0	0	0	0	0	0	0	0	0	0	0	0	0	0	0	0	0	0	0	0	0	0	0	0	0	0	0	0	0	0	0	0	0	0	0	0	0
AC200117.3_FG004	0	0	0	0	0	0	0	0	0	0	0	0	0	0	0	0	0	0	0	0	0	0	0	0	0	0	0	0	0	0	0	0	0	0	0	0	0	0	0	0	0	0
AC200122.4_FG004	0	0	0.400234	0.300142	0.0800382	0	0.240079	0.0800246	0	0	0.440113	0.670249	1.51045	0.790309	0	0.770258	0	0.210064	0	0	0	0	0	0	0	0	0	0	0	0	0	0	0.240623	0	0	0	0	0.110179	0	0	0.571054	0.260642
AC200124.3_FG005	0	0	0	0	0	0	0	0	0	0	0	0	0	0	0	0	0	0	0	0	0	0	0	0	0	0	0	0	0	0	0	0	0	0	0	0	0	0	0	0	0	0
AC200138.3_FG003	0	0.0800465	0.520305	0	0	0	0	0.0300092	0	0	0.0500128	0	0	0	0	0.12004	0	0	0	0	0.280524	0	0.0702883	0	0	0.150924	0.341354	0	0.130391	0	0.130337	0	0	0.411019	0.130424	0	0	0.180293	0.0600747	0	0.150277	0.0902221
AC200143.3_FG003	0	0	0	0	0	0	0	0	0	0	0	0	0	0	0	0	0	0	0	0	0	0	0	0	0	0	0	0	0	0	0	0	0	0	0	0	0	0	0	0	0	0
AC200171.2_FG001	0.0300196	0.0700407	0.070041	0	0.0300143	0.0100049	0.150049	0.0600185	0.0100036	0.020006	0.0300077	0.0200074	0.0500147	0.0300117	0.0400188	0	0.0400108	0.0300092	0.0100042	0.0200064	0	0	0	0.100493	0.0200973	0	0.0501992	0.0501602	0.0200601	0	0.0300778	0.0100263	0.0601558	0.0300745	0	0.0100286	0.0200351	0.0400651	0.0100124	0.0501173	0	0
AC200178.2_FG002	0	0	0	0	0.0700334	0	0	0.440136	0	0.260079	0	0	1.28038	1.11043	0	1.23041	0.490133	0.72022	2.1709	0	0	0	0.130535	0	0.633064	0	0	0.140449	0.260781	0.160455	0	0.290762	0.421091	0.531317	0	0.792262	0.360631	0	0.350436	0.821923	0.160296	0.060148
AC200178.2_FG003	0	0	0	0	0	0.680333	0	0	0	0	0	0	2.94087	1.67065	2.7713	0.740248	1.13031	1.13035	0	0.050016	0.330618	1.12613	0	0	0	0	0	0	0	0	0	0.170447	0	0	1.14372	0.200573	1.29226	1.53249	0.861071	1.00235	0.350647	0.0801974
AC200207.2_FG001	0.0300196	0	0	0	0	0	0	0	0	0	0	0	0	0	0	0	0	0	0	0	0	0	0	0	0	0	0	0	0	0	0	0	0	0	0	0.0702005	0	0	0	0	0	0
AC200209.1_FG001	0.0500326	0.230134	1.27074	0.240113	0.930443	0.820401	0.890292	0.700216	0.840304	0.490148	0.640164	0.570212	1.06031	0.330129	0.17008	1.01034	0.810219	0.760232	1.07045	1.13036	1.05197	1.34733	1.07441	1.5275	1.65803	3.14928	2.42964	2.40769	0.982945	1.38393	1.37355	0.972549	1.50389	1.05261	1.14372	1.21347	0.480842	0.981594	0.861071	0.932181	1.24229	1.89466
AC200210.1_FG006	0.910593	0.350204	1.29076	0.130061	0.88042	1.04051	1.70056	1.53047	1.99072	0.810245	0.690177	0.410152	0.840248	1.11043	0.750352	0.790265	1.39038	0.970297	1.52063	1.08035	0.47088	2.59411	1.52626	3.31628	1.08525	1.3885	0.58231	1.0032	1.50451	1.29367	1.22316	0.832181	1.29335	0.731814	1.58515	0.792262	1.03181	0.951546	2.06256	1.59373	1.06196	0.62153
AC200215.3_FG002	0.670437	1.30076	1.25073	0.91043	0.910434	1.21059	0.750246	0.730225	1.08039	0.820248	0.580149	0.800297	1.32039	1.5406	1.89089	3.09104	2.62071	2.73083	2.79116	1.78057	1.61301	0.633446	1.80741	1.65814	1.60778	1.33819	1.64653	2.33747	1.66499	1.04296	1.43371	1.29339	1.42369	2.00497	2.21721	2.05587	1.84323	1.90309	2.11263	3.44807	3.28606	3.66903
AC200225.5_FG001	0	0	0	0	0	0	0	0	0	0	0	0	0	0	0	0	0	0	0	0	0	0	0	0	0	0	0	0	0	0	0	0.240631	0.872259	0	0	0	0	0	0	0	0	0
AC200228.4_FG001	0	0	0	0	0	0	0	0	0	0	0	0	0	0	0	0	0	0	0	0	0	0	0	0	0	0	0	0	0	0	0	0	0	0	0	0	0	0	0	0	0	0
AC200234.3_FG001	0	0	0	0	0	0	0	0	0	0	0	0	0	0	0	0	0	0	0	0	0	0	0	0	0	0	0	0	0	0	0	0	0	0	0	0	0	0	0	0	0	0
AC200234.3_FG006	0	0	0	0	0.0100048	0	0	0	0	0	0	0	0	0	0	0	0.0100027	0	0	0	0	0	0	0	0	0	0	0	0	0	0	0	0	0	0	0	0	0	0	0	0	0
AC200240.3_FG002	0	0	0.0600352	0	0	0	0	0	0	0	0	0	0	0	0	0	0	0	0.230096	0	0	0	0	0	0	0.110678	0	0.0401282	0	0	0	0	0.0300779	0	0	0	0	0.0500813	0	0.130305	0	0.060148
AC200256.3_FG003	0	0	0	0	0	0	0	0	0	0	0	0	0	0	0	0	0	0	0	0	0	0	0	0	0	0	0	0	0	0	0	0	0	0	0	0	0	0	0	0	0	0
AC200287.4_FG006	0.160104	0	0.0600352	0.0800378	0.310148	0.170083	0	0.160049	0.0500181	0	0.0800205	0.0300111	0.0800236	0.0300117	0	0.0400134	0.0700189	0.180055	0	0.0400128	0.170318	0.51279	0.110453	0.271332	0.120584	0.140862	0.140558	0.190609	0	0.0802276	0.180467	0.070184	0.0501298	0.140348	0.23075	0.0200573	0.110193	0.180293	0.0400498	0.270633	0	0.0501234
AC200298.4_FG001	1.29084	4.52263	4.75278	6.7832	4.94236	3.87189	10.5134	9.24285	8.5531	9.33282	8.89228	7.42276	6.1218	4.90192	5.99281	0.900302	1.8505	2.38073	1.36057	1.22039	2.52472	12.0656	15.6241	22.5105	27.7041	36.0105	37.6192	27.6483	26.6699	34.3775	17.9966	16.7038	19.3301	14.1551	14.0256	9.76789	8.92563	10.2166	9.76214	9.66261	13.1643	8.99213
AC200490.3_FG005	0	0	0	0	0	0	0	0	0	0	0	0	0	0	0	0	0	0	0	0	0	0	0	0	0	0	0	0	0	0.0601707	0	0.0100263	0	0	0	0	0	0	0	0.0100235	0	0
AC200495.3_FG001	0	0	0.100059	0.19009	0.150072	0	0	0.370114	0.080029	0.320097	0.0500128	0.0400149	1.67049	2.84111	2.08098	0.550185	2.05055	0.770235	0	0.290093	0.63118	0	0	0	0.0803891	0.221355	0.481912	0.210673	0	0.140398	0.391012	0.992602	0.591532	2.17539	4.71533	3.41977	2.02354	2.23363	2.37295	0.120281	0.771424	0.421036
AC200497.4_FG015	0	0	0	0	0	0	0	0	0	0	0	0	0	0	0	0	0	0	0	0	0	0	0	0	0	0	0	0	0	0	0	0	0	0	0	0	0	0	0	0	0	0
AC200535.4_FG002	0	0	0	0	0	0	0	0	0	0	0	0	0	0	0	0	0	0	0	0	0	0	0	0	0	0	0	0	0	0	0	0	0	0	0	0	0	0	0	0	0	0
AC200540.3_FG002	0	0	0	0	0	0	0	0.0700216	0	0	0	0.0500186	0	0	0	0	0	0	0	0	0.0500936	0	0.0502059	0	0	0	0	0.150481	0	0	0	0.0902365	0	0	0.311011	0.15043	0.270474	0	0	0	0.0801479	0
AC200565.4_FG001	5.77376	1.721	1.83107	2.79132	1.66079	2.50122	2.85093	4.38135	1.74063	1.3404	0.7802	1.66062	1.49044	1.40055	1.77083	2.30077	1.39038	2.14065	1.28053	3.14101	2.0338	8.11414	9.97089	8.32084	10.0888	10.1522	10.2607	11.7877	12.7281	11.9338	10.9182	10.8986	11.6903	5.42344	8.64812	7.43122	6.81193	8.51383	6.5982	10.7451	10.2589	9.80413
AC200622.3_FG005	0	0	0	0	0	0	0	0	0	0	0	0	0	0	0	0	0	0	0	0	0	0	0	0	0	0	0	0	0	0	0	0.070184	0	0	0	0	0	0	0	0	0	0
AC200627.3_FG005	0	0	0	0	0	0	0	0	0	0	0	0	0	0	0	0	0	0	0	0	0	0	0	0	0	0	0	0	0	0	0	0	0	0	0	0	0	0	0	0	0	0
AC200725.4_FG003	0	0	1.05062	0.0400189	0.590281	0.100049	0.250082	0.26008	1.17042	0.190057	0.210054	0.710264	0	1.0304	1.04049	0.410138	0.400108	0.110034	0	0.240077	1.04195	3.32811	2.51029	2.02996	1.78866	2.52546	3.25291	5.36714	3.01904	2.72774	1.94503	2.77728	4.9829	6.97729	0.471533	2.70773	2.27398	1.13184	2.11263	2.01471	2.37438	1.67412
AC200725.4_FG008	0	0	0	0	0	0	0	0	0	0	0	0	0	0	0	0	0	0	0	0	0	0	0	0	0	0	0	0	0	0	0	0	0	0	0	0	0	0	0	0	0	0
AC200739.5_FG001	0	0	0	0	0.0900429	0.190093	0	0	0	0	0.180046	0	1.38041	0.440172	0	0.270091	0.140038	0.580177	0	0	0	0	0	0	0.432092	0	0	0	0.511532	0.0701991	0.110285	0.280736	0.270701	0.491218	0.702284	0.200573	0.260456	0.460748	0.0500622	0.541267	0.13024	0
AC200753.3_FG003	0.140091	0.270157	0.300176	0.260123	0.0900429	0.300147	0.100033	0.220068	0.290105	0.020006	0.070018	0	0.120035	0.170067	0.190089	0.0600201	0.0400108	0.0600183	0.250104	0.200064	0.320599	4.58494	4.4382	3.25598	3.76824	4.79939	3.92557	2.18699	2.19658	2.89822	2.09542	2.48652	4.12067	2.91723	2.61851	2.79799	2.31405	3.56579	4.88607	6.51525	8.91645	7.00725
AC200754.4_FG004	0	0	0	0.0600284	0	0.0400196	0.0600197	0.0300092	0.0200072	0.020006	0	0	0	0.0400156	0	0.0700235	0.0400108	0.0800245	0.060025	0.0300096	0	0	0.0301235	0	0.0301459	0	0	0.170545	0.130391	0.0701991	0	0.170447	0.10026	0.0400994	0.0902936	0.210601	0.0801403	0.0100163	0.310386	0.0501173	0.0300555	0.0902221
AC200876.4_FG002	0	0	0	0	0.0400191	0	0.0200066	0.13004	0	0.110033	0.070018	0	0	0	0	0	0	0	0	0	0	0	0	0	0.190924	0	0	0	0	0	0	0	0	0	0	0	0	0	0.0200249	0	0	0
AC200876.4_FG003	0	0	0	0	0.0400191	0	0	0.120037	0.270098	0	0.170044	0	0	0.330129	0.240113	0	0.170046	0.190058	0.0300125	0	0.230431	0	0	0	0.170827	0	0	0	0.0501503	0.0501422	0	0.0501314	0	0.33082	0.57186	0.51146	0.0300526	0.320521	0.280349	0.0200469	0.0500924	0.190469
AC200881.4_FG002	0	0	0	0	0	0	0	0	0	0	0	0	0	0	0	0	0	0	0	0	0	0	0	0	0	0	0	0	0	0	0	0	0	0	0	0	0	0	0	0	0	0
AC200881.4_FG007	0	0	0	0	0	0	0	0	0.0400145	0	0	0	0.0700206	0.170067	0.0600281	0.160054	0.0400108	0	0	0	0	0	0	0	0	0	0	0	0.0300901	0.120341	0	0	0.0902337	0	0.0902936	0.15043	0.0300526	0.0801301	0.0400498	0	0.0300555	0
AC200884.4_FG002	0	0	0	0	0	0	0	0	0	0	0	0	0	0	0	0	0	0	0	0	0	0	0	0	0	0	0	0	0	0	0	0	0	0	0	0	0	0	0	0	0	0
AC200887.4_FG002	0	0	0	0	0	0	0.110036	0.150046	0	0	0.140036	0.0300111	1.81053	3.78148	2.3511	0.760255	1.1103	1.16035	0.110046	0.200064	0	1.65903	0.0502059	0	0	0	0	0	0	0	0.0501297	0.0802103	0.0601558	0.390969	0.551794	0.722062	0	0.0600976	0.290361	0.0902111	0.300555	0.190469
AC200904.3_FG003	0	0	0	0	0	0	0	0	0	0	0	0	0	0	0	0	0	0	0	0	0	0	0	0	0	0	0	0	0	0	0	0	0	0	0	0	0	0	0	0	0	0
AC201740.3_FG003	0	0	0	0	0	0	0	0	0	0	0	0	0	0	0	0	0	0	0	0.28009	0	0	0	0	0	0	0	0	0	0	0	0	0.310805	0	0	0	0	0	0	0	0.510943	0
AC201767.3_FG003	1.18077	0	0	0.410194	0.2101	0.120059	0.570187	0.410126	0.36013	0.560169	0.140036	0.210078	7.59224	11.1544	9.40441	2.17073	6.76183	4.2413	3.3514	2.35075	1.17219	2.60417	0.612512	0	0.703405	0.81499	0.140558	0	0.260781	0.882503	0.0501297	1.00263	0.0902337	6.28558	14.4771	11.3324	2.47433	6.72092	5.29659	0.882064	2.06381	1.93476
AC201769.3_FG002	0	0	0	0	0	0	0	0	0	0	0	0	0	0	0	0.100034	0	0	0	0	0	0	0	0	0	0	0	0.0902884	0	0.350996	0.96249	0	0	0	0.371207	0	0.761333	0	0	0	0.230425	0
AC201791.3_FG005	0	0	0	0	0	0	0	0	0	0	0	0	0	0	0	0	0	0	0	0	0	0	0	0	0	0	0	0	0	0	0.0501297	0	0	0	0	0	0	0	0	0	0	0
AC201797.4_FG006	0	0	0	0	0	0	0	0	0	0	0	0	0	0	0	0	0	0	0	0	0	0	0	0	0	0	0	0	0	0	0	0	0	0	0	0	0	0	0	0	0	0
AC201798.4_FG005	0	0	0	0	0	0	0	0.190059	0	0	0	0	0	0	0	0	0	0	0	0	0	0	0	0	0	0	0.200797	0	0	0	0	0	0	0	0	0	0	0	0	0	0	0
AC201815.4_FG001	0	0	0.130076	0.0300142	0.0300143	0.0600293	0.160052	0.210065	0.0700254	0.130039	0.210054	0.0900334	0.720212	0.480188	0.310145	1.42048	1.0903	1.52046	0.310129	0.860276	0.530992	0.100547	0.220906	0	0.0100486	0.100616	0.0200797	0.210673	0.100301	0.531508	0.260674	0.240631	0.170441	0.290721	0.42137	0.381088	1.3123	0.651057	0.770959	0.250586	0.240444	0.491209
AC201828.3_FG002	0	0	0	0.130061	0	0	0	0	0.0300109	0	0	0	0.0700206	0.540211	0	0.460154	0.550149	0.180055	0	0	0	0	0	0	0	0.100616	0	0	0	0	0	0.0902365	0.150389	0	0	0	0	0	0.0400498	0	0	0
AC201832.3_FG006	0	0	0	0.280132	0.130062	0.180088	0	0.160049	0	0	0.260067	0.0500186	0.0300088	0	0.160075	0.270091	0.200054	0.330101	0.290121	0	0	0.693774	0.351441	0	0.381848	0.412526	0.371474	0	0.672013	0.381081	0	0.0100263	0.230597	0.250621	0.712316	0.381088	0.210368	0.490797	0.290361	0.52122	0.0901664	0.491209
AC201888.3_FG013	0	0	0	0	0	0	0	0	0	0	0	0	0	0	0	0.0400134	0	0	0	0	0	0	0.0301235	0	0	0.0201232	0	0	0	0	0	0	0	0	0	0	0	0	0	0	0	0
AC201891.3_FG001	0	0	0	0	0	0	0	0	0	0	0	0	0	0	0	0	0	0	0	0	0	0	0	0	0	0	0	0	0	0	0	0	0	0	0	0	0	0	0	0	0	0
AC201898.4_FG004	0.580378	0	0.800469	0	0	0.0400196	0.180059	0.280086	0.450163	1.17035	0.370095	0	0	0	0	0	0.190051	0.240073	0	0	0	0	0	0	0	0	0	0	0	0	0	0	0	0	0	0	0	0.530862	0.310386	0	0	0
AC201966.3_FG001	0	0	0	0	0	0	0	0	0	0	0	0	0	0	0	0	0	0	0	0	0	0	0	0	0	0	0	0	0	0	0	0	0	0	0	0	0	0	0	0	0	0
AC201969.4_FG005	0	0.170099	0.190111	0	0.0200095	0.170083	0.100033	0.0200062	0	0	0.0300077	0.0900334	0	0.150059	0	0.110037	0.200054	0.23007	0.0500208	0.100032	0.230431	0.502735	0.1707	0.14069	0.100486	0.332033	0.210836	0.0702243	0.260781	0.501422	0.290752	0.230604	0.290753	0	0.19062	0.0200573	0.330579	0.350569	0.330411	0.651524	0.40074	0.421036
AC201977.3_FG005	0	0	0	0	0	0	0	0	0	0	0	0	0	0	0	0	0	0	0	0	0	0	0	0	0	0	0	0.0601923	0	0	0	0	0	0	0	0	0	0	0	0	0.0300555	0
AC201985.4_FG003	0.270176	0	0.720422	1.0505	0.790377	0.850416	0.880289	1.33041	0.540196	2.09063	3.01077	1.97073	0.730215	1.41055	1.64077	0.560188	0.780211	0.540165	0.680283	0.690221	1.18221	0.925033	0.913747	0.361776	1.52739	0.342095	0.773067	0.34109	0.621863	1.29367	0.882282	1.41371	2.07537	2.11524	1.16378	0.742119	1.33233	1.00163	1.67208	3.34783	2.36436	0.862122
AC201986.3_FG002	0	0	0	0	0	0	0	0	0	0	0	0	0	0	0	0	0	0	0	0	0	0	0	0	0	0	0	0	0	0	0	0	0	0	0	0	0	0	0	0	0	0
AC201995.4_FG001	0	0	0	0	0.0600286	0	0	0.0400123	0	0	0	0.0500186	0	0	0	0	0	0	0	0	0	0	0	0.0401973	0.0401946	0.0603696	0.060239	0	0.0300901	0	0	0	0	0	0	0	0.0300526	0	0	0.0801876	0	0
AC202000.4_FG006	0	0	0.0900527	0	0	0	0.0600197	0.0200062	0	0.10003	0.0600154	0.0500186	0.0800236	0.0600235	0.15007	0.0200067	0.440119	0.0900275	0.230096	0.210067	0	0.472571	0.180741	0.703452	0.180876	0.261602	0.250996	0.351122	0.160481	0.170484	0.0200519	0.0401051	0.110286	0.120298	0.411338	0.260745	0.170298	0.360586	0.220274	0.320751	0.0801479	0.461135
AC202011.3_FG010	0	0	0	0	0.270129	0	0.270089	0.0500154	0.200072	0.460139	0	0.0600223	1.07032	0.0800313	0	0.0600201	0.0300081	0.13004	0	0.170055	0	0.935087	0.351441	0	0	0.211294	0	0.34109	1.05316	0.310882	0.64166	0.320841	0.47122	0.531317	0.0902936	0.641833	0.821438	0.550895	0.340423	1.00235	0.571054	0.140345
AC202015.3_FG004	0	0	0	0	0	0	0	0	0	0	0	0	0	0	0	0	0	0	0	0	0	0	0	0	0	0	0	0	0	0	0	0	0	0	0	0	0	0	0	0	0	0
AC202040.4_FG002	0	0	0	0	0	0	0	0	0	0	0	0	0	0	0	0	0	0	0	0	0	0	0	0	0	0	0	0	0	0	0	0	0	0	0	0	0	0	0	0	0	0
AC202041.4_FG003	0	0	0	0	0	0	0	0	0	0	0	0	0	0	0	0	0	0	0	0	0	0	0	0	0	0	0	0	0	0	0	0	0	0	0	0	0	0	0	0	0	0
AC202069.3_FG002	0	0	0	0	0	0	0	0	0	0	0	0	0	0	0	0	0	0	0	0	0	0	0	0	0.251216	0	0	0	0.0601803	0	0	0	0	0	0	0	0	0	0	0	0	0.0801974
AC202073.4_FG001	2.08136	5.03293	7.47438	3.5917	5.12244	4.7023	6.99229	6.79209	7.37267	3.24098	6.20159	6.03224	3.92116	6.94271	3.92184	8.25277	5.94161	6.38195	14.0358	7.58243	8.97677	5.14801	4.36791	5.26584	3.66775	4.30637	5.33115	3.86234	4.59376	5.04431	3.2484	2.48652	3.43891	4.43098	4.58491	2.19627	2.73479	3.48566	2.7334	3.97931	3.82706	4.89204
AC202076.3_FG009	0	0	0	0	0	0	0	0	0	0	0	0	0	0	0	0	0	0	0	0	0	0	0	0	0	0	0	0	0	0	0	0	0	0	0	0	0	0	0	0	0	0
AC202091.4_FG003	0	0	0	0.160076	0.110052	0	0.0400131	0	0	0	0	0	0	0	0	0	0	0.110034	0	0.0200064	0	0.191039	0.140577	0.29143	0.160778	0.231417	0.341354	0	0.210631	0.140398	0	0	0	0	0	0.0802291	0	0.210342	0.0800996	0.230539	0.0500924	0.350864
AC202092.2_FG003	0	0	0	0	0	0	0	0	0	0	0	0	0	0	0	0	0.0400108	0	0	0.0900289	0	0	0	0	0	0	0	0	0	0	0	0	0	0	0	0	0	0	0	0	0	0
AC202101.3_FG002	0	0	0	0	0	0	0	0	0	0	0	0	0	0	0	0	0	0	0	0	0	0	0	0	0	0	0	0	0	0	0	0	0	0	0	0	0	0	0	0	0	0
AC202107.3_FG001	17.3113	22.6131	15.8093	8.80416	10.8852	7.82383	2.28075	3.77116	8.87321	2.02061	3.40087	2.701	4.19124	5.82228	5.06237	1.2004	2.30062	3.43105	4.95206	4.00128	4.25796	19.8781	17.8934	15.9282	15.8568	21.9242	19.919	12.4799	13.3299	16.216	5.93535	13.1645	13.4949	11.3782	21.1488	25.0215	3.37591	12.1297	20.9661	8.09895	10.7799	10.5861
AC202110.3_FG004	1.29084	1.33077	0.82048	0.690326	0.270129	0.360176	0.500164	0.460142	0.150054	0.0500151	0.0300077	0.200074	0.410121	0.680266	1.10052	0.570191	0.690187	0.510156	0.7203	1.17038	0.350655	1.20656	1.69696	1.75863	1.82885	1.02628	1.32526	1.83586	0.421262	1.70484	0.731893	0.932444	0.802077	1.17291	1.3544	2.49713	2.01353	1.06172	1.76219	1.64385	0.901664	1.48365
AC202122.2_FG001	0	0	0	0	0	0	0	0	0	0	0	0	0	0	0	0	0	0	0	0	0	0	0	0	0	0	0	0	0	0	0	0	0	0	0	0	0	0	0	0	0	0
AC202129.3_FG001	2.84185	4.50262	1.21071	2.37112	4.07194	4.19205	9.06297	5.58172	10.7039	5.84176	5.49141	7.82291	3.19094	2.86112	2.03095	3.46116	3.35091	3.49107	0.820342	2.1907	2.95552	0	0.100412	0.412022	0.974718	0.965914	2.03809	0.521666	3.34001	3.08876	2.17563	2.97781	0.922389	0.962385	0.38124	1.69484	0.510895	0.500813	0.660822	1.38324	0.811497	0.791949
AC202139.3_FG008	0	0	0	0	0	0	0	0	0	0	0	0	0	0	0	0	0	0	0	0	0	0	0	0	0	0	0	0	0	0	0	0	0	0	0	0	0	0	0	0	0	0
AC202144.5_FG001	0.930606	1.43083	1.0306	0	0.640305	0.340166	0.180059	0.52016	0.550199	0.63019	0.760195	0.930346	1.62048	0.200078	0	0.500168	0.290078	0.240073	0.4802	0.130042	0.380711	0.723939	0.652677	0	0	0.855236	0.672669	0.190609	0.742224	0.992816	0	0	0.67174	0	0.361175	0.270773	0	0.480781	0	0.220516	0.260481	0.711752
AC202172.3_FG004	0	0	0	0	0	0	0	0	0	0	0	0	0	0	0	0	0	0	0	0	0	0	0	0	0	0	0	0	0	0	0	0	0	0	0	0	0	0	0	0	0	0
AC202178.3_FG002	0	0	0	0	0	0	0	0	0	0	0	0.0500186	0	0	0	0	0	0	0	0	0	0	0	0	0	0	0	0.250801	0	0	0	0	0	0	0	0	0	0	0	0	0	0
AC202179.3_FG004	0	0	0	0	0	0	0	0	0	0	0	0	0	0	0	0	0.0100027	0.0300092	0	0.0200064	0	0	0	0	0	0	0	0	0	0	0	0	0	0	0	0	0.0200351	0.0200325	0.0100124	0	0	0
AC202179.3_FG005	0	0	0	0	0	0	0	0	0	0	0	0	0	0	0	0	0	0	0	0	0	0	0	0	0	0	0	0	0	0	0	0	0	0	0	0	0	0	0	0	0	0
AC202181.3_FG010	0.380248	0	0.0300176	0.100047	0.200095	0	0.140046	0.370114	0.280101	0	0.510131	0.150056	0.200059	0.270106	0	0	0.340092	0.350107	0.180075	0.400128	0.330618	1.87017	0.692841	0.160789	1.12545	0.724436	1.2851	0.581859	0.351052	0.90256	1.18306	1.29339	1.33345	0.140348	0.642088	0.611747	1.09191	1.41229	0.650809	1.24291	1.47272	0.60148
AC202185.4_FG004	0	0.330192	0.0600352	0	0.300143	0.0700342	0.160052	0.270083	0.33012	0.210063	0.120031	0.0300111	0	0	0.590277	0.12004	0.0900244	0.13004	0.60025	0.050016	0.450842	0	0.0502059	0.0703452	0.241167	0.140862	0.180717	0.180577	0.290871	0.661877	0.0802075	0.0401051	0.120312	0.190472	0.160522	0.0802291	0.550965	0.220358	0.260324	0.531243	0.290536	0.0701727
AC202187.4_FG003	0	0	0	0	0	0	0	0	0	0	0	0	0	0	0	0	0	0	0	0	0	0	0	0	0	0	0	0	0	0	0	0	0	0	0	0	0	0	0	0	0	0
AC202384.4_FG009	0	0	0	0	0	0	0	0	0	0	0	0	0	0	0	0	0	0	0	0	0	0	0	0	0	0	0	0	0	0	0	0	0	0	0	0	0	0	0	0	0	0
AC202391.4_FG002	0	0.110064	0.100059	0	0	0	0	0.0400123	0	0.0500151	0	0.0200074	0	0.0500196	0	0	0.0400108	0.0100031	0.0400167	0.0100032	0	0.150821	0.0100412	0.0401973	0.0502432	0.231417	0.291155	0	0.0902704	0.0300853	0.220571	0	0.0401039	0.0902236	0	0.401145	0.310544	0.100163	0.710884	0	0.300555	0.0200493
AC202396.4_FG010	0.23015	0.19011	0	0.0200095	0.350167	0.110054	0.970318	0.660203	0.100036	0.550166	0.160041	0.100037	0.280083	0.130051	0.510239	0.190064	0.440119	0.480147	0.770321	0.620199	0.370693	0.130711	0.1707	0.683354	0.602918	0.0603696	0.150597	0.44141	1.08325	0.792247	0.330856	1.11292	0.330857	0.150373	0.912969	1.01289	0.0701228	1.16189	0.800996	0.691618	0.591091	0.701727
AC202417.5_FG002	0	0	0	0	0	0	0	0	0	0	0	0	0	0	0	0	0	0	0	0	0	0	0	0	0	0	0	0	0	0	0	0	0	0	0	0	0	0	0	0	0	0
AC202432.3_FG006	0.0300196	0	0	0	0	0	0	0	0	0.0400121	0	0.120045	0	0.120047	0.310145	0.190064	0.270073	0.310095	0	0.130042	0.100187	0	0.100412	0.0502466	0.0803891	0	0	0.130417	0	0.180512	0	0	0.0300779	0	0	0.0802291	0.250438	0.270439	0.130162	0.0601407	0.240444	0.160395
AC202435.3_FG001	3.49227	3.97231	2.83166	3.24153	9.17437	10.7953	15.315	12.884	8.31301	2.74083	4.80123	3.74139	0.190056	0.350137	0.0900422	1.1904	1.05028	3.81116	1.79075	1.95063	1.84345	6.58583	7.41039	6.30092	8.64183	8.6731	10.9133	7.66448	10.5115	7.49125	6.28626	3.94033	4.64202	6.23545	1.65538	3.57019	4.40772	4.26693	6.32787	11.8978	6.8827	6.08498
AC202435.3_FG003	0.0800521	0.220128	0.1701	0.0600284	0.130062	0.090044	0	0.0800246	0	0.110033	0.220056	0	0	0.0300117	0.0100047	0	0.11003	0.0700214	0.060025	0.160051	0.240449	0	0.0602471	0.180888	0.100486	0.0704312	0.0903585	0	0	0	0.110285	0.110289	0.0601558	0.0100248	0.0601957	0.0401145	0.0601052	0.0400651	0.120149	0	0.0300555	0.110271
AC202439.3_FG001	44.4289	23.3536	20.472	27.2229	16.0577	5.76282	19.6264	19.9762	17.5363	19.766	9.04232	6.86255	17.9053	18.7273	20.7497	16.9157	30.2682	23.6772	40.0967	28.029	27.7418	14.4687	15.7847	11.5668	5.577	4.19569	5.59219	10.0521	9.55864	7.32076	8.02075	9.43473	4.49163	11.5887	10.3838	8.31374	10.278	13.6922	13.8172	11.3466	12.9038	11.8592
AC202439.3_FG006	2.58168	3.06178	1.33078	2.90137	1.77084	1.4307	0.460151	0.52016	0.400145	0.230069	0.490126	0.490182	1.72051	1.41055	2.38112	2.87096	5.29143	3.56109	5.45227	7.34236	5.42013	1.96067	2.02832	1.98977	1.15559	1.33819	0.883505	0.401282	0.591773	0.32091	0.91236	0.982576	1.57408	5.67406	3.10008	4.00143	5.58979	6.00976	6.9987	6.71571	5.92093	5.23288
AC202526.4_FG006	0	0	0	0	0	0	0	0	0	0	0	0	0	0	0	0	0	0	0	0	0	0	0	0	0	0	0	0	0	0	0	0	0	0	0	0	0	0	0	0	0	0
AC202532.4_FG006	0	0	0	0	0	0	0	0	0	0	0	0	0	0	0	0	0	0	0	0	0	0	0	0	0	0	0	0	0	0	0	0	0	0	0	0	0	0	0	0	0	0
AC202534.2_FG007	0	0	0	0	0	0	0	0	0	0	0	0	0	0	0	0	0	0	0	0	0	0	0	0	0	0	0	0	0	0	0	0	0	0	0	0	0	0	0	0	0	0
AC202549.3_FG008	2.60169	1.2107	1.0206	0.490232	0.280134	0	1.00033	1.15035	0.620225	1.62049	0.320082	1.15043	8.41248	7.99313	8.94419	4.75159	5.15139	4.38134	0.890371	1.34043	1.14213	0.754103	1.13465	0.703452	0.743599	0.201232	0.0903585	0.571827	0.461382	0	1.68436	1.73455	1.68436	6.2956	5.54804	7.86245	4.30754	3.55578	6.53813	1.02239	1.47272	1.07264
AC202561.3_FG007	0	0	0	0	0	0	0	0	0	0	0	0	0	0	0	0	0	0	0	0	0	0	0	0	0	0	0	0	0	0	0	0	0	0	0	0	0	0	0	0	0	0
AC202567.4_FG004	0.380248	0	0	0.210099	0.0100048	0	0.0300098	0.0500154	0.0300109	0.010003	0.0400103	0.0400149	0.230068	0.0100039	0	0.0300101	0.0300081	0.0200061	0	0.0800257	0.0400749	0.392133	0.150618	0.110543	0.231119	0.0201232	0.230916	0.250801	0.120361	0.0200569	0.0902334	0	0.0601558	0	0.210685	0.0902577	0.0901579	0.0500813	0.150187	0.160375	0.150277	0.0100247
AC202705.2_FG001	0	0	0	0	0	0	0	0.0800246	0	0	0	0	0	0	0	0	0	0	0	0	0	0	0	0	0	0	0	0	0	0	0	0.0401051	0	0	0	0	0	0	0	0	0	0
AC202707.3_FG002	0.020013	0	0.12007	0.140066	0.200095	0.0300147	0.140046	0.220068	0.280101	0	0.0600154	0.0800297	0.220065	0.160063	0.460216	0.230077	0.400108	0.110034	0.4802	0.200064	0.230431	0.211149	0.532182	0.261282	0.623016	0.100616	0.291155	0.300961	0.200601	0.280796	0.340882	0.0601577	0.130338	0.912261	0.341109	0.180515	0.210368	0.420683	0.320398	0.350821	0.370684	0.591456
AC202855.3_FG004	0	0	0	0	0	0	0	0	0	0	0	0	0	0	0	0	0	0	0	0	0	0.0603282	0	0	0	0	0	0	0	0	0	0	0	0	0	0	0	0	0	0	0	0
AC202864.3_FG002	1.16076	0.300174	1.0306	0.250118	0.580277	1.16057	2.33076	3.97122	3.28119	4.54137	6.65171	6.03224	7.95234	5.46214	4.30202	1.43048	2.87078	3.03093	0.940392	1.05034	1.86348	1.5987	0.210865	0.412022	0.502432	0.402464	0.160637	0.381218	0.541623	0.842389	0.972516	1.35355	1.70441	1.21301	1.17382	1.86533	0.550965	1.04169	1.29161	1.84432	0.490906	0.62153
AC202867.3_FG008	0	0	0	0	0	0	0	0	0	0	0	0	0	0	0	0	0	0	0	0	0	0	0	0	0	0	0	0	0	0	0	0	0	0	0	0	0	0	0	0	0	0
AC202867.3_FG010	0	0	0	0	0	0	0	0	0	0	0	0	0	0	0	0	0	0	0	0	0	0	0	0.0502466	0	0	0	0	0	0	0	0	0	0	0	0	0	0	0	0	0	0
AC202877.3_FG002	0	0	0	0	0	0.0300147	0	0	0	0.0800242	0	0.130048	0	0	0	0	0	0.0700214	0	0	0	0.0603282	0	0	0.0502432	0.0905544	0.0401593	0.0802564	0.0501503	0	0.180467	0	0.0200519	0	0	0	0	0.0600976	0	0	0	0.0200493
AC202900.3_FG001	8.35544	7.08412	7.33429	12.0457	9.16437	6.03295	2.30075	3.18098	2.80101	1.38042	0.360092	0.480178	1.31039	1.94076	0.950446	2.76093	1.99054	3.48106	16.747	9.85316	19.0556	1.34733	0.753088	0.241184	0.432092	0.493019	0.522071	0.49157	0.130391	0.230654	0.0401038	0.220578	0.0401039	0	0	0	0.220386	0.170277	1.08134	3.48816	2.36436	3.53871
AC202911.3_FG002	0	0	0	0	0	0	0	0	0.0600217	0	0	0	0	0	0	0.100034	0	0	0	0	0.100187	0	0.190782	0.633107	0	0.0704312	0.391553	0	0.0401202	0	0	0	0	0	0	0	0	0	0.180224	0	0.190351	0
AC202915.3_FG002	11.5275	6.42373	7.40434	4.93233	5.48261	6.37312	1.41046	2.46076	1.3805	1.26038	1.38035	1.48055	2.46073	3.00117	1.9109	3.34112	2.64071	3.271	5.30221	4.07131	5.21975	23.7291	20.9961	18.7721	11.8172	10.2628	15.8228	8.70782	7.20158	7.36088	9.67503	8.33184	11.0687	24.5408	19.7542	22.3037	30.3632	19.3014	28.2651	38.3598	44.3819	27.1368
AC202921.3_FG004	0	0	0	0	0	0	0	0	0	0	0	0	0	0	0	0	0	0	0	0	0	0	0	0	0	0	0	0	0	0	0	0	0	0	0	0	0	0	0	0	0	0
AC202930.4_FG007	0	0	0	0	0	0	0	0	0	0	0.0500128	0	0	0	0	0	0	0	0	0	0	0.462516	0.200824	0	0	0	0.381514	0.0601923	0	0	0.240622	0	0	0.370919	0	0.0501432	0	0	0.210261	0.120281	0	0.521283
AC202930.4_FG008	0	0	0	0	0	0	0	0	0	0	0	0	0	0	0	0	0	0	0	0	0	0	0	0	0	0	0	0	0	0	0	0	0	0	0.732382	0.712033	0	0.360586	0.690859	0	0	0
AC202940.3_FG004	0	0	0	0	0	0	0	0	0	0	0	0	0	0	0	0	0	0	0	0	0	0	0	0	0	0	0	0	0	0	0	0	0.220571	0	0	0	0	0	0	0	0	0
AC202950.3_FG008	0	0	0	0	0	0	0	0	0	0	0	0	0	0	0	0	0	0	0	0	0	0	0	0	0	0	0	0	0	0.0802276	0	0	0	0	0	0	0	0	0	0.0902111	0	0
AC202953.3_FG003	0	0	0	0	0	0	0	0	0	0	0.120031	0.0500186	0	0	0	0	0	0	0	0	0	0	0	0	0	0	0	0	0	0	0	0.120315	0	0	0	0	0	0	0	0	0	0
AC202959.3_FG001	0	0	0	0	0	0	0	0	0	0	0	0	0.0400118	0.0400156	0.130061	0.0500168	0.0600162	0.0500153	0	0.050016	0	0	0	0	0	0	0	0	0	0	0	0	0	0.200497	0.0300979	0.230659	0	0.140228	0.190237	0	0	0
AC202965.3_FG002	0	0	0	0	0	0	0	0	0	0	0	0	0	0	0	0	0	0	0	0	0	0	0	0.0502466	0	0	0	0	0	0	0	0	0	0	0	0	0	0	0	0	0	0
AC202974.3_FG004	0	0	0	0	0	0	0	0	0	0	0	0	0	0	0	0	0	0	0	0	0	0	0	0	0	0	0	0	0	0	0	0	0	0	0	0	0	0	0	0	0	0
AC202989.3_FG007	0	0	0	0	0	0	0	0	0	0	0	0	0	0	0	0	0	0	0	0	0	0	0	0	0	0	0	0	0	0	0	0	0	0	0	0	0	0	0	0	0	0
AC202991.3_FG003	0	0	0	0	0	0	0	0	0	0	0	0	0.210062	0.0600235	0	0.270091	0	0.0700214	0.170071	0	0	0.221203	0	0	0	0	0	0	0	0.0802276	0	0.120315	0	0	0	0	0	0.380618	0	0	0.290536	0
AC203001.3_FG001	0	0.0700407	0	0	0	0	0	0.0700216	0	0	0	0	0	0	0	0	0	0	0	0	0	0	0	0	0.0401946	0	0.130518	0	0	0.0401138	0	0	0.260675	0	0	0	0	0.0901464	0.110137	0	0.0701294	0.030074
AC203006.3_FG005	0	0	0	0	0	0	0	0	0	0	0	0	0	0	0	0	0	0	0	0	0	0	0	0	0	0	0	0	0	0	0	0	0	0	0	0	0	0	0	0	0	0
AC203019.3_FG001	0	0	0	0.120057	0	0	0	0	0	0	0	0	0	0	0	0	0	0	0	0	0	0	0.100412	0	0	0	0.0702788	0	0	0	0	0	0	0	0	0.0300859	0	0	0	0	0	0.0801974
AC203027.3_FG003	0	0	0	0	0	0	0	0	0	0	0	0	0	0	0	0	0	0	0	0	0	0	0	0	0	0	0	0	0	0	0	0	0	0	0	0	0	0	0	0	0	0
AC203031.3_FG002	6.48422	3.24188	3.39199	2.19103	1.86089	2.27111	3.54116	3.81117	1.99072	2.17066	2.37061	1.24046	3.70109	8.23322	6.393	7.58254	6.48175	6.65203	10.5944	10.5934	7.98492	3.33816	4.36791	4.79353	2.43177	3.18953	1.82725	2.5983	0.712133	1.33378	2.34607	1.01265	1.51392	3.92974	1.12365	2.17621	2.49437	2.0934	3.22401	4.67093	5.87083	2.2355
AC203048.3_FG001	0	0.43025	0	0	0	0	0	0.200062	0	0	0	0	0	0	0	0	0	0	0	0	0	0	0.702882	0	0	0.281725	0	0	0.140421	0.300853	0	0	0.481246	0	0	0	0	0	0	0.972275	0.280518	0
AC203090.3_FG005	1.88123	0.250145	1.42083	0	0	0	0	0	0	0	0	0	0	0	0	0	0	0	0	0.240077	0	0.34186	1.11457	0	0.140681	0	0	0	0	0.541536	0	0	0	0	0	0	0	0	0	0	0	0.210518
AC203093.3_FG001	1.20078	5.22304	4.79281	4.57216	2.95141	3.05149	3.07101	2.11065	2.98108	2.40072	4.73121	4.45165	1.80053	1.74068	2.15101	1.54052	2.05055	1.6405	2.8712	2.44078	1.46273	1.57859	1.26519	3.37657	2.38153	3.93409	1.64653	2.83907	3.20962	2.70768	3.30856	6.0258	5.60451	6.05501	3.87259	2.91833	2.41423	2.36384	3.10386	3.23758	2.48458	3.22795
AC203101.3_FG002	0	0	0	0	0	0	0	0	0	0	0	0	0	0	0	0	0	0	0	0	0	0	0	0	0	0	0	0	0	0	0	0	0	0	0	0	0	0	0	0	0	0
AC203148.3_FG005	0	0	0	0	0	0	0	0	0	0	0	0	0	0	0	0	0	0	0	0	0	0	0	0	0	0	0	0	0	0	0	0	0	0	0	0	0	0	0	0	0	0
AC203159.3_FG009	0.780508	3.11181	1.89111	4.242	2.57123	3.12153	1.11036	2.00062	1.9307	1.49045	0.930239	1.27047	0.370109	0.380149	1.20056	1.29043	0.810219	1.18036	1.37057	0.600193	0.881648	3.83084	4.79968	4.27096	6.88332	8.55236	8.61417	7.60429	7.5426	5.96692	3.88004	5.78517	7.00815	4.00994	1.86607	2.35673	3.96695	2.31376	2.52314	5.79356	4.05749	5.3632
AC203159.3_FG010	0	0	0	0	0	0	0	0	0	0	0	0	0	0	0	0	0	0	0	0	0	0	0	0	0	0	0	0	0	0	0	0	0	0	0	0	0	0	0	0	0	0
AC203173.3_FG001	0	0	0	0	0	0	0	0	0	0	0	0	0	0	0	0	0	0	0	0	0	0	0	0	0	0.0201232	0	0	0	0	0	0	0	0	0	0	0	0	0	0	0	0
AC203173.3_FG002	0	0	0	0	0	0	0	0	0.0300109	0	0	0	0	0	0	0	0	0	0	0	0	0	0	0	0	0	0	0	0	0	0	0	0	0.170422	0	0.0200573	0	0	0	0	0	0.0801974
AC203173.3_FG004	41.2369	44.4158	35.871	18.3387	15.1372	18.0088	18.8262	24.9777	22.178	63.1691	58.525	69.0356	118.825	140.065	135.914	183.652	186.931	172.143	98.331	118.368	101.89	65.8281	48.8704	39.7953	23.6947	20.747	20.0696	15.4293	18.9267	22.1127	45.1468	42.732	62.6021	100.499	96.2831	91.8021	128.876	123.721	117.356	86.5325	84.2054	80.7287
AC203176.4_FG003	0	0	0	0	0	0	0	0	0	0	0	0	0.0900265	0	0	0	0	0	0	0	0	0	0	0	0	0	0	0	0.0601803	0	0	0.140368	0	0	0	0	0	0	0	0	0	0
AC203183.3_FG001	0	0	0	0	0	0	0	0	0	0	0	0	0	0	0	0	0	0	0	0	0	0	0	0	0	0	0	0	0	0	0	0	0	0	0	0	0	0	0	0	0	0
AC203208.4_FG001	0	0	0	0	0	0	0	0	0	0	0	0	0	0	0	0	0	0	0	0	0	0	0	0	0	0	0	0	0	0	0	0	0	0	0	0	0	0	0	0	0	0
AC203220.3_FG006	0	0	0	0	0	0	0	0	0	0	0	0	0	0	0	0	0	0	0	0	0	0	0	0	0	0	0	0	0	0	0	0	0	0	0	0	0	0	0	0	0	0
AC203227.3_FG001	0	0	0	0	0	0	0	0	0	0	0	0	0	0	0	0	0	0	0	0	0	0	0	0	0	0	0	0	0	0	0	0	0	0	0	0	0	0	0	0	0	0
AC203228.3_FG003	0	0	0	0	0	0	0	0	0	0	0	0	0	0	0	0	0.100027	0.0900275	0	0	0	0	0	0	0	0.332033	0	0	0	0	0	0	0.0802077	0	0.110359	0	0.0500877	0	0	0	0	0.0400987
AC203237.3_FG001	0	0	0	0	0	0	0	0	0	0	0	0	0	0	0	0	0	0	0	0	0	0	0	0	0.0301459	0	0	0	0	0	0	0	0.0802077	0	0	0.0200573	0	0	0	0	0	0
AC203244.4_FG001	0.280183	0.0600349	0.160094	0.53025	0	0.480235	0.150049	0	0	0.0400121	0.070018	0.0600223	0.110032	0.140055	0.230108	0.230077	0.190051	0.160049	0	0.110035	0.0901685	0.452462	0.160659	0.452219	0.562724	0.674127	1.06422	0.250801	0.280841	0.0802276	0.932412	0.731919	0.120312	0	0.762479	0.230659	0.100175	0.610992	0.841046	0.831947	0.33061	0.491209
AC203253.4_FG001	1.32086	1.68098	0	0.270128	0.280134	3.11152	1.19039	0	0.0500181	0.76023	0	0	0	2.27089	1.24058	1.60054	0.63017	0	0	0	0	1.31717	1.67688	4.64279	0.572772	2.53552	0	0	0.300901	0	0	1.55407	0.320831	1.58393	0	0	0	0.110179	2.2528	0.270633	0.370684	0.62153
AC203257.2_FG003	0	0	0	0	0	0	0	0	0	0	0	0	0	0	0	0	0	0	0	0	0	0	0	0	0	0	0	0	0	0	0	0	0	0	0	0	0	0	0	0	0	0
AC203260.3_FG003	0	0	0	0	0	0	0	0	0	0	0	0	0	0	0	0	0	0	0	0	0	0	0	0	0	0	0	0	0	0	0	0	0	0	0	0	0	0	0	0	0	0
AC203262.3_FG002	0	0	0	0	0	0	0	0	0	0.150045	0	0	0	0	0	0	0	0	0	0	0	0	0	0	0	0	0	0	0	0	0	0	0	0	0	0	0	0	0	0	0	0
AC203265.3_FG002	0	0	0	0	0	0	0	0	0	0	0	0	0	0	0	0	0	0	0	0	0	0	0	0	0	0	0	0	0.0200601	0	0	0.070184	0	0	0	0	0	0	0	0	0	0
AC203278.4_FG004	1.88123	1.08063	2.54149	1.11052	1.32063	0.640313	0.160052	0.430132	0.080029	0	0	0.210078	0.330097	0.28011	0.600281	1.96066	3.3109	3.41104	4.46186	3.37108	5.16966	0.573118	0.471935	0.502466	0	0.181109	0.451792	0.230737	0	0.0601707	0	0	0	0	0	0	0.370649	0.320521	0	0.350821	1.13209	1.82449
AC203280.3_FG001	0	0	0	0	0	0	0	0	0	0	0	0	0	0	0	0	0	0	0	0	0	0	0	0	0	0	0	0	0	0	0	0	0	0	0	0	0	0	0	0	0	0
AC203294.3_FG001	0	0	0	0	0	0	0	0	0	0	0	0	0	0	0	0	0	0	0	0	0	0	0	0	0	0	0	0	0	0	0	0	0	0	0	0	0	0	0	0	0	0
AC203294.3_FG008	0	0	0	0	0.750358	0.230112	0	0	0	0.160048	0	0	0	0	0.930436	0	0.0800216	0.330101	0	0	0	0.0402188	0.6828	2.32139	0	0.0704312	0	1.02327	0	0.601707	0	0	0	0	0	0	6.14075	0.440716	0	0.130305	0	0
AC203294.3_FG012	1.78116	0	0.260152	1.14054	1.15055	0.190093	0.280092	0.300092	0.350127	0.350106	0.070018	0.240089	0.210062	0.160063	0	0.130044	0.290078	0.600183	0.640267	0.150048	0.671254	0	0.0502059	0	0.110535	0	0.0903585	0	0	0.110313	0	0.150394	0.0401039	0	0	0.0401145	0.420737	0	0.320398	0.511196	0.811497	0.120296
AC203306.3_FG003	0	0	0	0	0	0	0	0	0	0	0	0	0	0	0	0	0	0	0	0	0	0	0	0	0	0	0	0	0	0	0	0	0	0	0	0	0	0	0	0	0	0
AC203307.4_FG001	0	0	0	0	0.0700334	0	0	0	0.130047	0	0	0	0.260077	0	0	0	0	0.350107	0	0	0.721348	0	0	0	0	0	0	0	0	0	0	0	0	0	0	0	0	0.190309	0	0	0.190351	0
AC203311.3_FG005	0	0	0	0	0	0	0	0	0	0	0	0	0	0	0	0	0	0	0	0	0	0	0	0	0	0	0	0	0	0	0	0	0	0	0	0	0	0	0	0	0	0
AC203316.3_FG003	0	0	0	0	0	0	0	0	0	0	0	0	0	0	0	0	0	0	0	0	0	0	0	0	0	0	0	0	0	0	0	0	0	0	0	0	0	0	0	0	0	0
AC203316.3_FG004	0	0	0	0	0	0	0	0	0	0	0	0	0	0	0	0	0	0	0	0	0	0	0	0	0	0	0	0	0	0	0	0	0	0	0	0	0	0	0	0	0	0
AC203324.3_FG008	0	0	0	0	0	0	0	0	0	0	0	0	0	0	0	0	0	0	0	0	0	0	0	0	0	0	0	0	0	0	0	0	0	0	0	0	0	0	0	0	0	0
AC203332.3_FG001	0	0	0	0	0	0	0	0	0	0	0	0	0	0	0	0	0	0	0	0	0	0	0	0	0	0	0	0	0	0	0	0	0	0	0	0	0	0	0	0	0	0
AC203341.3_FG003	0	0	0	0	0	0	0	0	0	0	0	0	0.0700206	0.18007	0	0	0.0400108	0.0800245	0	0	0	0	0	0	0	0.120739	0	0	0	0	0	0	0	0	0	0	0	0	0	0	0	0
AC203359.3_FG001	0	0	0	0	0	0	0	0	0	0	0	0	0	0	0	0	0	0	0	0	0	0	0	0	0	0	0	0	0	0	0	0	0	0	0	0	0	0	0	0	0	0
AC203363.3_FG007	0	0	0	0	0	0	0	0	0	0	0	0	0	0	0	0	0	0	0	0	0	0	0	0	0	0	0	0	0	0	0	0	0	0	0	0	0	0	0	0	0	0
AC203365.3_FG004	0	0	0	0.0900425	0	0	0.0600197	0.0900277	0	0	0	0.310115	0	0	0	0	0.0300081	0	0	0	0	0	0	0	0.502432	0	0.120478	0.130417	0.0401202	0.381081	0.330856	0.330867	0	0	0	0	0	0	0.140174	0	0.270499	0.170419
AC203365.3_FG007	0	0	0	0	0	0	0	0	0	0	0	0	0	0	0	0	0.0400108	0.150046	0	0	0	0	0	0	0	0	0	0	0	0	0	0	0	0	0	0	0	0	0.260324	0.280657	0	0
AC203366.4_FG001	0.270176	0.250145	0.750439	0.310146	0.180086	0.220108	0.230075	0.710219	0.560203	0.10003	0.570146	0.2701	0.750221	0.590231	0.480225	0.630211	0.730198	0.860263	0.2401	0.520167	0.320599	2.15171	1.28527	1.35666	0.703405	1.60986	0.742947	0.461474	0.521563	0.782219	0.280726	0.360946	0.491272	0.822037	0.270881	0.310888	1.24217	0.480781	0.891108	0.561313	0.581072	0.421036
AC203381.3_FG006	0	0	0	0	0	0	0.600197	0	0	0	0	0.0900334	0	0	0	0	0	0	0	0	0	0	0	0	0	0	0	2.75881	3.39016	3.88101	3.92014	2.39628	0.491272	0	0.321044	0.702005	0	0.290472	0	0	0	0
AC203382.3_FG005	0	0	0	0	0.0200095	0	0	0.0200062	0	0	0	0	0	0	0	0	0	0	0	0	0	0	0	0	0	0	0	0	0	0	0	0.130342	0	0	0	0	0	0	0	0	0	0
AC203392.3_FG004	0	0	0	0	0	0	0.0900295	0	0	0	0	0	0	0.0700274	0.190089	0	0.0600162	0	0	0.0400128	0.0701311	0	0.130535	0	0.0803891	0	0	0.250801	0	0	0	0	0	0	0	0	0.0601052	0.180293	0	0.200469	0	0
AC203394.3_FG004	6.24407	8.01466	3.20187	3.87183	2.82134	5.9229	1.62053	3.96122	3.13113	1.93058	2.98076	1.29048	1.56046	4.84189	1.73081	5.11172	2.67072	4.85148	3.40142	5.18166	6.60234	1.45793	3.46421	3.71825	1.75851	2.22361	3.61434	2.68859	3.19959	1.54438	2.68695	1.80473	2.07537	2.26562	3.48132	2.16619	3.28575	2.84462	1.89235	3.31776	3.04562	2.94725
AC203401.3_FG003	0	0.650378	0	1.61076	0.220105	0.390191	0.300098	0.440136	0.120043	0	0	0.160059	0.27008	0.220086	0.690324	0.460154	0.970262	0.340104	0.570238	0.420135	0.480899	0.34186	0	0	0	0	0	0	0	0	0.260674	0	0	0.962385	0.38124	0.671919	0.260456	0.811318	0.480598	0.310727	1.16214	0.390962
AC203408.4_FG003	0	0	0	0	0	0	0	0	0	0	0	0	0	0	0	0	0	0	0	0	0	0	0	0	0	0	0	0	0	0	0	0	0	0	0	0	0	0	0	0	0	0
AC203423.3_FG009	0	0	0	0	0	0	0	0	0	0	0	0	0	0	0	0	0	0	0	0	0	0	0	0	0	0	0	0	0	0	0	0	0	0	0	0	0	0	0	0	0	0
AC203424.3_FG001	16.5108	17.8304	14.3684	12.0757	13.4464	11.3355	9.22302	13.9943	8.14295	9.52288	8.55219	10.4239	15.1945	19.4276	23.2009	23.3378	17.8848	20.7663	31.0829	26.3785	27.6316	14.9916	18.4456	17.7571	9.57635	12.6072	14.9192	14.6568	12.357	14.3407	11.7905	13.1144	16.9439	16.5711	16.1124	15.5043	18.6426	19.091	20.4154	23.8859	23.7939	23.3675
AC203430.3_FG007	0	0	0	0	0	0	0	0	0	0	0	0	0	0	0	0	0	0	0	0	0	0	0	0	0	0.171047	0	0	0	0	0	0	0	0	0	0	0	0	0	0	0	0
AC203437.2_FG002	0	0	0	0	0	0	0	0	0	0	0	0	0	0	0	0	0	0	0	0	0	0	0	0	0	0	0	0	0	0	0	0	0	0	0	0	0	0	0	0	0	0
AC203439.3_FG005	0	0	0	0	0	0	0	0	0	0	0	0	0	0	0	0	0	0	0	0	0	0	0	0	0	0	0	0	0	0	0	0	0	0	0	0	0.12021	0	0	0	0.230425	0
AC203531.3_FG002	0	0	0	0	0	0	0	0	0	0.0500151	0	0	0	0	0	0	0	0	0	0	0	0.0502735	0	0	0	0	0.100398	0.110352	0	0.0701991	0	0	0	0	0	0	0	0	0	0	0	0
AC203535.4_FG001	11.7577	11.0564	8.93523	6.343	6.36303	5.60274	8.5428	10.1631	9.71352	8.81266	7.18184	9.01335	10.183	13.1151	13.5864	14.945	13.9538	14.0443	13.6457	14.6247	13.1746	10.9898	12.0092	11.406	7.91833	9.9308	8.26278	9.3298	9.64891	10.3694	8.40174	9.28434	7.63979	8.91209	11.4272	8.91546	12.4518	11.4286	13.8773	12.3389	13.2945	11.8391
AC203535.4_FG002	4.42288	3.69215	4.06238	1.53072	2.77132	2.81137	2.72089	4.59141	3.18115	3.58108	4.15107	4.77177	4.83142	5.3621	3.87181	6.39214	4.46121	4.15127	2.73114	4.12132	4.13773	53.6117	68.6415	52.7589	62.9949	51.0023	70.0178	51.9259	57.2816	49.701	69.6803	74.0241	62.7024	53.4826	34.9938	39.7034	49.2863	46.4755	43.2438	70.7155	57.8968	61.8121
AC203535.4_FG004	336.009	310.651	375.1	539.215	591.142	582.165	1321.26	1315.95	1358.57	832.741	739.4	765.164	340.2	354.349	284.183	653.579	533.584	609.996	239.31	253.411	323.194	124.145	61.0604	70.295	104.958	98.5735	129.002	167.766	235.375	228.749	144.143	124.276	151.121	78.0434	79.4183	78.4841	120.411	112.202	124.605	77.8722	84.7263	93.2295
AC203535.4_FG006	9.91646	6.7039	2.53148	0.950449	1.45069	0.600294	0.340111	0	0.130047	0	0	0.0300111	1.6905	3.19125	4.22198	1.77059	0.96026	1.84056	4.04168	3.81122	4.08764	3.20745	2.98223	2.56258	0.994815	0.281725	0.411633	0	0	0.160455	0.310804	0.290762	0	2.74681	2.95962	2.81805	1.32232	4.1868	2.19273	2.45575	2.1139	3.1678
AC203535.4_FG007	0.680443	0.940547	0.650381	0.900425	1.09052	0.460225	0.52017	1.13035	0	0.240072	0	0.380141	0	0.28011	0	0.510171	1.91052	2.85087	1.05044	1.17038	0.721348	3.57947	1.81745	1.11547	0	0.291787	0.230916	0.632019	0	2.05583	0.952464	0	0.310805	5.74424	0.892904	0.772205	1.16203	1.22198	1.98246	1.73406	2.75508	1.90469
AC203570.4_FG005	5.04329	3.66213	2.86168	2.111	2.79133	1.65081	1.90062	2.88089	2.54092	2.14065	1.27033	2.25084	2.7008	2.65104	2.40113	3.70124	3.89105	1.94059	4.50188	4.19134	3.64682	3.02647	3.9261	3.36652	2.87391	1.76078	5.55203	2.93939	2.76829	3.88101	4.32118	3.79996	4.6721	6.14523	4.80563	3.82091	5.14902	2.88469	4.69584	6.31478	3.70684	4.94216
AC203571.3_FG001	1.36089	1.16067	1.92112	1.14054	1.77084	1.53075	1.68055	1.14035	2.54092	0.400121	0.930239	1.0904	0.620183	0.620243	0.120056	0.900302	1.28035	1.24038	1.9208	1.60051	1.37257	3.51915	4.49845	4.77343	3.24571	3.0386	4.46772	1.94622	4.88463	2.19623	1.66431	2.09549	3.41885	2.46611	2.64861	3.74068	4.10719	4.15675	6.08757	8.92087	5.79069	6.57619
AC203571.3_FG007	0	0	0	0	0	0	0	0	0	0	0	0	0	0	0	0	0	0	0	0	0	0	0	0	0	0	0	0	0	0	0	0	0	0	0	0	0	0	0	0	0	0
AC203672.3_FG001	0	0	0	0	0	0	0.160052	0.0400123	0	0.0800242	0	0	0	0	0	0	0	0	0	0	0	0	0	0	0	0	0	0	0	0	0	0	0	0	0	0	0	0	0	0	0	0
AC203748.3_FG002	0	0	0	0	0	0	0	0	0	0.020006	0	0	0	0.0400156	0	0	0.0700189	0	0.160067	0	0	0	0	0	0.0703405	0.120739	0	0.180577	0	0	0	0	0	0	0.290946	0.110315	0	0.260423	0.180224	0.26061	0	0
AC203752.5_FG002	0	0	0	0	0	0	0.140046	0.290089	0	0	0.170044	0.240089	0.140041	2.24088	0	2.53085	1.71046	1.85057	0.940392	1.27041	2.29429	0.130711	0.793253	0.14069	0.231119	0.493019	0.56223	0.762435	0.200601	0.862446	0.180467	0.150394	1.19309	2.51624	0.441435	0.95272	3.66642	1.32215	2.66331	1.30305	2.41446	1.36336
AC203753.4_FG006	1.79117	2.33135	2.51147	0.730345	0.800382	1.40068	0.900295	1.43044	1.18043	0.560169	0.510131	0.930346	1.45043	1.58062	0.940441	2.79094	2.17059	2.99091	4.84202	2.98096	3.70693	7.31982	4.99047	5.67787	2.87391	3.50144	3.68462	2.20705	2.24673	2.1862	1.49386	1.85486	1.64426	2.78691	2.64861	1.70487	3.55623	3.25529	3.89484	5.20217	3.23597	4.16024
AC203753.4_FG007	0	0.830483	0.500293	0.440208	0.460219	0.320157	0	0	0.400145	0	0	0	0.280083	0.250098	0.370173	0.420141	0	0	0	0.240077	0.63118	0.231258	0.321318	0.462269	0.944572	0.160986	0.160637	0.551762	0	0.71202	0.59153	0	0	0.320795	0.642088	0.130372	1.29226	0.490797	0.330411	0.420985	0.911682	0.380938
AC203754.4_FG007	0	0	0.320187	0	0	0.0800391	0.0200066	0.0500154	0.140051	0	0	0.0400149	0.200059	0.0800313	0.0700328	0.600201	0.340092	0.460141	0	0.160051	0.250468	0.774212	0.712924	0.552713	0.411994	0.392403	0.120478	0.0300961	0	0.110313	0.240622	0	0.170441	0.99246	2.13695	0.240687	2.01353	1.28208	1.22152	0.821923	1.16214	0.611505
AC203754.4_FG008	0	0	0	0	0.0400191	0.090044	0	0.0200062	0	0	0	0	0.0600177	0.41016	0.120056	5.17173	0.760206	1.33041	0.630263	0.450144	0.220412	0.66361	0.140577	0	0.271313	0	0	0	0.0300901	0.120341	0.0701816	0	0	0.170422	0.401305	0.110315	1.09191	0.540879	0.680847	0.561313	0.611128	0.862122
AC203761.3_FG002	0.360235	0.560326	0.730428	0.160076	0.270129	0.370181	0.210069	0.300092	0.390141	0.720217	0.70018	0.70026	2.09062	3.65143	3.12146	6.75227	6.19167	6.09186	2.75115	3.07098	3.55665	1.51826	0.642635	0.422071	0.231119	0.734497	0.301195	0.180577	0.300901	0.521479	0.611582	0.62163	0.551428	0.64159	2.08679	0.772205	3.28575	2.59421	2.12264	1.43335	1.15213	0.902221
AC203768.3_FG005	0	0	0	0.0900425	0	0	0.0800262	0.0500154	0	0.0600181	0	0	0.130038	0	0.200094	0.15005	0.0500135	0.0500153	0	0.0300096	0.0200374	0	0	0	0	0	0	0.0200641	0	0	0	0.070184	0.0701818	0	0	0.0200573	0.0400702	0	0.0400498	0	0	0.160395
AC203774.3_FG004	0	0	0	0	0	0	0	0	0	0	0	0	0	0	0	0	0	0	0	0	0	0	0	0	0	0	0	0	0	0	0	0	0	0	0	0	0.0701228	0	0	0	0	0
AC203777.3_FG001	0	0	0	0	0	0	0	0	0	0	0	0	0	0	0	0	0	0	0	0	0	0	0	0	0	0	0	0	0	0	0	0	0	0	0	0	0	0	0	0	0	0
AC203777.3_FG004	0	0	0	0	0	0	0	0	0	0	0	0	0	0	0	0	0	0	0	0	0	0	0	0	0	0	0	0	0	0	0	0	0	0.0801988	0	0.0702005	0	0	0	0	0	0
AC203790.3_FG004	0	0	0	0	0	0	0	0	0	0	0	0	0	0	0	0	0	0	0	0	0	0	0	0	0	0	0	0	0	0	0	0	0	0	0	0	0	0	0	0	0	0
AC203802.2_FG005	0	0	0	0	0	0	0	0	0	0	0	0	0	0	0	0	0	0	0	0	0	0	0	0	0	0	0	0	0	0	0	0	0	0	0	0	0	0	0	0	0	0
AC203804.4_FG008	0	0	0	0	0	0	0	0	0	0	0	0.170063	0	0	0	0	0	0	0	0.050016	0	0	0.0903706	0.200986	0	0	0	0	0	0	0	0.110289	0	0	0.682218	0	0	0	0	0.0801876	0.240444	0.0400987
AC203806.3_FG006	0	0	0	0	0	0	0	0	0	0	0	0	0	0	0	0	0	0	0	0	0	0	0	0	0.0401946	0	0	0	0	0	0	0	0	0	0	0	0	0.0200325	0.0300373	0	0	0
AC203831.3_FG002	0	0	0	0	0	0	0	0	0	0	0	0	0	0	0	0	0	0	0	0	0	0	0	0	0	0	0	0	0	0.0300853	0	0	0	0	0	0	0	0	0	0	0	0
AC203834.4_FG004	0	0	0	0	0	0	0	0	0	0	0	0	0	0	0	0	0	0	0	0.0400128	0	0	0	0	0	0	0	0	0	0.0802276	0	0	0	0	0	0.0300859	0	0	0	0	0	0
AC203841.3_FG002	0.770502	0.450262	0.670392	0.280132	0.620296	0.460225	1.28042	1.08033	0.760275	1.04031	1.00026	1.06039	1.60047	2.2909	1.74082	5.63189	4.04109	4.22129	1.23051	1.8806	2.05384	0.864704	0.702882	0.663255	0.59287	0.493019	1.07426	0.54173	0.942825	0.882503	0.992568	0.902365	1.05273	1.87465	1.3845	0.742119	2.65465	2.00325	2.00249	1.66389	1.36251	1.53378
AC203841.3_FG009	7.3648	7.65445	6.09357	6.96329	5.77275	6.47316	5.62184	4.69144	5.12185	3.19096	3.84098	4.54169	6.52192	7.03275	6.98327	13.6946	8.47229	10.6333	13.7157	12.494	12.1828	13.4331	12.8427	10.18	9.76728	8.45175	8.13226	8.27644	8.60578	5.71621	5.47416	5.84532	7.0282	7.64896	8.4876	8.34383	9.61684	9.55552	9.60194	14.6543	13.1643	12.2
AC203847.3_FG004	0	0	0	0	0	0	0	0	0	0	0	0	0	0	0	0	0	0	0	0	0	0	0	0	0	0	0	0	0	0	0	0	0	0	0	0	0	0	0	0	0	0
AC203847.3_FG009	0	0	0	0	0	0	0	0	0	0	0	0	0	0	0	0	0	0	0	0	0	0	0	0	0	0	0	0	0	0	0	0	0	0	0	0	0	0	0	0	0	0
AC203855.2_FG001	0	0	0	0.220104	0.140067	0.0800391	0.780256	0.840259	1.13041	0	0	0.520193	0	0	0	0	0.160043	0.350107	0	0	0.210393	0	0.0200824	0	0	0.110678	0	0	0	0.330939	0	0	0	0	0	0	0	0	0	0	0.110203	0
AC203862.4_FG001	0.0300196	0.320186	0.0300176	0.38018	0.0400191	0.0500245	0.110036	0.0500154	0.180065	0	0	0.0100037	0	0.0700274	0	0.0500168	0	0.0300092	0	0.0300096	0	0	0.311277	0.180888	0.341654	0.573511	0.722868	0.411314	0.320962	0.150427	0.421089	0.581524	0.300779	0.220547	0.411338	0.130372	0.480842	0.100163	0.250311	0.350821	0.450832	0.591456
AC203862.4_FG002	3.33217	1.3808	1.01059	0.670317	0.830396	0.730357	0.940308	1.04032	0.870315	0.53016	0.560144	0.770286	1.79053	1.58062	1.01047	2.50084	2.65072	2.40073	3.95165	2.84091	2.37444	4.51456	3.18305	2.84396	2.37148	2.43491	1.67665	1.09349	1.7352	1.76501	2.06534	2.34615	2.02524	2.61648	2.59845	1.48424	3.89682	2.87467	3.15392	2.61612	3.72688	3.46854
AC203865.3_FG001	15.1299	9.78569	8.56502	8.91421	6.58314	5.57272	5.91194	6.11188	4.40159	5.26159	3.21082	4.15154	8.39247	6.77265	5.46256	7.55253	9.54258	7.60232	7.97332	9.9832	5.53034	10.9797	8.535	8.80321	6.21006	6.30863	4.15649	5.03609	4.60379	5.4655	6.62714	6.46695	6.31636	9.78425	6.99274	5.23495	9.0258	7.07149	6.89858	10.1638	8.38547	7.0273
AC203900.3_FG006	0	0	0.1701	0	0	0	0	0	0	0	0.0800205	0	0	0	0	0.0300101	0	0	0	0	0	0	0	0	0.0904378	0.0804928	0	0	0	0.160455	0	0.0200526	0	0	0	0	0	0	0	0	0.350647	0
AC203909.3_FG003	2.09136	1.45084	2.69158	0.960454	1.32063	0.750367	0.690226	0.490151	0.500181	0.300091	0.590151	0.570212	1.26037	0.580227	0.820385	2.25075	1.57042	1.16035	3.1113	4.12132	2.60487	0.472571	0.502059	0.602959	0.623016	0.342095	0.62247	0.792532	0.310932	0.792247	0.721867	0.761997	1.01262	1.18293	0.622023	0.702005	2.32407	1.32215	1.47183	1.80422	2.90536	2.61644
AC203909.3_FG006	0	0	0.240141	0	0.0700334	0	0.0400131	0.0500154	0.180065	0.110033	0.0400103	0.0200074	0	0.18007	0	0.380128	0.560152	0.36011	0	0	0.430805	0.864704	0	0.412022	0.44214	0.160986	0	0.130417	0	0.0601707	0.160415	0.260683	0.741921	0	0.130424	0	0.12021	0.140228	0.280349	0.0300704	0.100185	0.47116
AC203909.3_FG007	0	0	0	0	0	0	0	0	0	0	0	0	0	0	0	0	0	0	0	0	0	0	0	0	0	0	0	0	0	0	0	0	0	0	0	0	0	0	0	0	0	0
AC203909.3_FG010	0	0	0	0	0	0	0	0	0	0	0	0	0	0	0	0	0	0	0	0	0	0	0	0	0	0	0	0	0	0	0	0	0	0	0	0	0	0	0	0	0	0
AC203925.3_FG002	0	0	0	0	0	0	0	0	0	0	0	0	0	0	0	0	0	0	0	0	0	0	0	0	0	0	0	0	0	0	0	0	0	0	0	0	0	0	0	0	0	0
AC203928.4_FG001	0	0	0	0	0	0	0	0	0	0	0	0	0	0	0	0	0	0	0	0	0	0	0	0	0	0	0	0	0	0	0	0	0	0	0	0	0	0	0	0	0	0
AC203944.4_FG002	0	0	0	0	0	0	0	0	0	0	0	0	0	0	0	0	0	0	0	0	0	0	0	0	0	0	0	0	0	0	0	0	0	0	0	0	0	0	0	0	0	0
AC203955.3_FG002	0	0	0	0	0.370176	0	0	0.150046	0.400145	0.130039	0.420108	0.0800297	0.0300088	0.130051	0.0500234	0.440148	0.170046	0.100031	0.340142	0.160051	0	0	0.240988	0.100493	0.180876	0.0704312	0.170677	0	0.0501503	0	0.0200519	0.0601577	0.280727	0	0.311011	0.852434	0.100175	0.390634	0.41051	0.350821	0.581072	0.240592
AC203955.3_FG005	0	0.0600349	0	0	0	0	0.0200066	0.0800246	0.0400145	0.0500151	0.0300077	0.0600223	0.160047	0.150059	0	0.100034	0.270073	0.110034	0	0	0	0	0	0	0	0.130801	0	0.0902884	0	0	0.0601556	0	0	0	0	0.0300859	0	0	0	0	0.0300555	0.0200493
AC203956.3_FG004	0	0.0200116	0	0	0.0200095	0	0.0100033	0.0300092	0.0200072	0.0400121	0	0	0	0	0	0	0	0	0.0100042	0	0.0300562	0	0.0301235	0	0.0703405	0	0	0.0200641	0.0601803	0	0.0200519	0	0	0	0	0.0702005	0	0.0400651	0.0200249	0	0	0.0501234
AC203957.3_FG004	10.717	4.23246	8.06472	22.7407	17.6984	8.72427	4.17137	8.64266	6.28227	12.8539	15.9941	16.8963	12.5937	7.88308	11.0652	55.5886	46.7026	37.9416	22.7195	23.5175	23.6141	15.2429	22.3717	14.7524	35.5119	31.7343	24.4169	59.4399	38.8965	42.5106	103.167	80.6013	76.7789	80.3592	80.1406	58.5773	186.937	122.559	94.6477	64.09	60.5918	53.3714
AC203966.5_FG002	2.41157	1.45084	1.75103	2.35111	2.9414	2.58126	2.99098	2.02062	2.56093	2.3107	1.68043	2.40089	2.14063	3.02118	1.83086	1.54052	2.5707	2.21068	2.86119	2.64085	3.65683	2.87564	3.25334	5.48693	6.85317	6.07721	4.26693	4.34388	6.51953	5.08442	3.77978	4.44164	3.78981	2.51624	4.82569	4.02148	3.997	4.70765	3.53439	3.46812	3.72688	4.36073
AC203966.5_FG003	0	0	0	0	0	0	0	0	0.0400145	0	0.0400103	0	0	0.160063	0	0	0	0	0	0.770247	0.520974	0	0	0	0.281362	0	0	0	0	0	0	0	0.0501298	0	0	0.37106	0.190333	0	0	0.160375	0.40074	0.210518
AC203966.5_FG005	2.23145	0.350204	0	0.500236	0.970463	0.770377	0.980321	1.05032	0.300109	1.72052	0.380097	0.630234	1.0203	0.74029	2.74128	0.770258	1.38037	0.460141	2.60108	0.960308	1.42266	0.271477	0.451853	0.7336	1.69822	0.915606	0.702788	7.74474	4.19256	4.3724	4.30113	4.81262	2.11548	4.32071	1.8761	2.08596	4.12723	3.73607	2.30286	2.9469	4.39812	1.84454
AC203966.5_FG006	0	0	0	0	0.260124	0	0.160052	0.120037	0.0500181	0.0600181	0	0	0.230068	0.0800313	0	0.130044	0.0600162	0.0300092	0	0	0	0	0.0301235	0	0	0.130801	0.060239	0.130417	0.0902704	0.160455	0.0601556	0	0	0	0	0	0	0	0.0600747	0	0.0300555	0.0501234
AC203972.3_FG001	4.4529	5.87341	3.04178	2.121	1.76084	1.81089	1.93063	2.56079	2.98108	0.96029	0.70018	0.960357	1.12033	2.09082	2.09098	3.99134	3.18086	4.61141	5.07211	4.76153	6.01123	1.61881	1.42585	1.80888	0.422043	1.10678	1.07426	0.481538	0.682043	0.71202	0.32083	0.611603	0.601558	0.441093	0.832708	0.351002	1.23216	1.33216	1.8523	1.7541	1.7332	2.1954
AC203972.3_FG003	0	0	0	0	0	0	0.230075	0.170052	0	0	0.070018	0	0	0	0	0	0	0	0	0	0	0	0.0903706	0	0	0.281725	0	0	0	0.300853	0	0	0.0802077	0	0	0.381088	0	0	0	0	0	0
AC203976.4_FG001	0	0	0	0	0	0	0	0.0100031	0	0.020006	0	0.070026	0	0.270106	0	0	0.0200054	0	0	0.0300096	0	0	0	0.0401973	0.140681	0.0603696	0	0.0902884	0	0	0	0	0.270701	0	0	0.0200573	0	0.100163	0.280349	0	0	0.0902221
AC203980.3_FG003	0	0	0	0	0	0	0	0	0	0	0	0	0	0	0	0	0	0	0	0	0	0	0	0	0	0	0	0	0	0	0	0	0	0	0	0	0	0	0	0	0	0
AC203985.4_FG001	15.0598	23.1535	17.01	37.7378	43.2806	85.4218	25.0182	41.7028	26.9698	8.02242	18.8348	15.0456	0	0.300117	0.140066	3.16106	2.54069	2.13065	4.75198	4.93158	4.67874	34.2161	29.3303	32.3287	76.1486	83.1692	132.355	44.0808	43.6608	32.2515	16.6832	14.2473	22.2877	5.37332	1.71558	0.842405	6.7418	1.75285	1.84229	3.55833	4.66861	4.46098
AC203985.4_FG005	27.2477	35.9709	33.6297	25.0418	33.2759	25.7426	30.0999	33.4303	30.6611	23.3871	23.486	22.8585	22.5567	27.0906	29.904	38.4029	38.2303	35.5309	44.5286	46.5749	28.6435	17.8873	21.0061	19.2545	25.2924	18.6643	23.5032	26.3642	19.3179	25.8634	19.7912	16.3328	17.2447	11.8494	14.9586	13.0773	25.9454	17.4483	15.7896	17.2905	24.8759	18.1046
AC203986.3_FG013	1.01066	1.60093	0.760445	2.5412	2.60124	2.90142	7.36241	8.19252	10.1537	7.93239	8.66222	8.75325	5.70168	3.87151	4.0619	1.23041	5.02136	4.72144	2.19091	2.43078	4.24794	26.3433	35.8269	39.5039	39.1194	26.5928	26.5453	52.4375	55.6266	47.0134	95.5873	65.7123	85.2708	103.276	94.8685	111.769	66.0857	85.4488	64.7605	23.5852	32.6402	32.9511
AC203989.4_FG001	16.2706	10.4561	7.43435	0.150071	0.810386	1.17057	0.740243	1.41043	0.810293	0.250076	0.190049	0.360134	0.290086	0.450176	0.630295	0	0.0800216	0.300092	2.44102	1.2504	1.27238	2.38296	5.48248	9.10469	1.38671	0.664066	1.74693	3.04974	4.92475	4.77354	2.60674	4.32133	5.6747	5.0024	5.41762	6.46847	0.450789	1.83298	2.8936	3.09725	2.89534	1.61397
AC204007.3_FG001	0.20013	0	0	0	0.0400191	0.0200098	0.070023	0	0	0.190057	0.0300077	0	0.0900265	0	0	0.0300101	0	0	0.0300125	0.0600192	0	0	0.140577	0.231134	0.291411	0.271663	0.983903	0.702243	0.230691	0.671906	0.69179	0.260683	0.200519	0.220547	0.300979	0.351002	0.110193	0.200325	0.420523	0.110258	0.100185	0.380938
AC204007.3_FG008	0	0	0	0	0	0	0	0	0	0	0	0	0	0	0	0	0	0	0	0	0.0400749	0	0	0	0	0	0	0	0	0	0	0	0	0	0	0.37106	0.230403	0	0	0	0.0400739	0
AC204009.3_FG009	0	0	0	0	0	0	0	0	0	0	0	0	0	0.18007	0	0	0.0900244	0.110034	0	0.180058	0	0.985361	0	0	0.411994	0	0.110438	0	0	0	0.220571	0	0	0.280696	0.080261	0	0	0.0400651	0.57071	0	0.360666	0.280691
AC204015.3_FG006	0	0	0	0	0	0	0	0	0	0	0	0	0	0	0.0300141	0	0	0	0	0	0	0	0	0	0	0	0.0200797	0	0	0	0	0	0	0	0	0	0	0	0	0	0	0
AC204017.4_FG003	0	0	0	0	0	0	0	0	0	0	0	0	0	0	0	0	0	0	0	0	0	0	0	0	0	0	0	0	0	0	0	0	0	0	0	0	0	0	0	0	0	0
AC204035.3_FG003	0	0.330192	0	0.430203	0	0.440215	0.250082	0	0.0300109	0	0.200051	0	0.110032	0.250098	0	0.0300101	0.210057	0.300092	0.0900375	0.160051	0.31058	0.563063	0.481977	1.30641	0.261265	0.321971	0.542151	0.501602	0.290871	0.170484	0.701816	0.952497	0.310805	1.66412	0.772512	0.762176	0.130228	0.490797	0.190237	1.00235	1.58292	0.47116
AC204048.3_FG002	0	0	0	0	0	0	0	0	0	0	0	0	0	0	0	0	0	0	0	0	0	0.83454	0	0	0	0.392403	0	0	0	0	0	0	0	0	0	0	0	0	0	0.350821	0	0
AC204050.4_FG006	0	0	0	0	0	0.0700342	0	0.0900277	0	0	0	0.0600223	0.670198	0.0400156	0.0900422	0.300101	0.0500135	1.37042	0.230096	0.470151	0.120225	0.744048	0.562306	0.492417	0.432092	0.25154	0.481912	0.110352	0.451352	0.431223	0.260674	1.27334	0.611584	5.75426	1.27414	1.32378	2.21388	12.7006	4.97619	1.13265	0.701294	0.902221
AC204051.3_FG001	0	0	0.310182	1.80085	0.730348	0.180088	0.490161	0	0.490177	0.590178	0.160041	0.070026	1.44042	1.81071	3.93184	0.640215	0.900243	0.320098	0.280117	0.800257	0.340637	0	1.04428	0	1.06516	0.935729	0.883505	0.110352	0.361082	0.752133	0.481245	0.972549	2.0854	3.90969	10.143	14.8725	3.67644	4.00651	5.50685	1.25293	1.41261	1.12276
AC204060.3_FG010	0	0	0	0	0	0	0	0	0	0	0	0	0	0	0	0	0	0	0	0	0	0	0	0	0.15073	0	0	0	0	0	0	0	0	0	0	0	0	0	0	0.0601407	0	0
AC204070.3_FG004	0.150098	0.440256	1.14067	0	0.540258	0.130064	0.120039	0.560172	0.240087	0	0	0.290108	0.180053	0.500196	0.290136	0.15005	0.450122	0.440135	0.280117	0.940302	0.500936	0	0.1707	0.492417	0	0.261602	0.742947	0.501602	0.270811	0.371052	0	0.130342	0	0.962385	0.391272	0.712033	0	0	0	1.19279	0	0.270666
AC204088.3_FG010	0	0	0	0	0	0	0	0	0	0	0	0	0	0	0	0	0	0	0	0	0	0	0	0	0	0	0	0	0	0	0	0	0	0	0	0	0	0	0	0	0	0
AC204212.4_FG001	8.77572	13.3177	7.07414	18.2686	29.384	27.5535	44.5646	52.4962	40.9748	46.514	19.2749	31.5017	23.9971	19.3376	42.1397	4.93165	5.31144	3.36103	0.930388	5.81186	9.48773	69.2467	108.876	104.895	227.843	258.895	205.074	381.017	317.531	409.732	366.809	438.409	436.4	137.771	85.6084	75.5858	46.832	40.666	25.0311	30.6417	35.1849	39.7378
AC204213.1_FG007	0	0	0	0	0	0	0.0600197	0	0	0	0	0	0	0.28011	0.380178	0	0	0	0.970404	0	0	0	0.602471	1.11547	1.10535	1.31807	0.803187	0.190609	0.661983	0.140398	0.651686	1.51397	1.39361	2.34581	3.53148	0.571632	2.49437	1.84299	1.57195	3.81894	2.70499	2.94725
AC204231.3_FG010	0	0	0	0	0	0	0	0	0	0	0	0	0	0.110043	0.110052	0.0400134	0.0500135	0.0300092	0	0.0400128	0	0	0.0301235	0	0.0703405	0	0	0.0300961	0	0	0	0.0802103	0.210545	0.120298	0.200652	0.230659	0	0.130211	0.150187	0.0300704	0	0
AC204252.3_FG001	0.260169	0	0.380223	0	0.270129	0.190093	0.140046	0.310096	0.200072	0.360109	0	0.0300111	0.660195	1.22048	2.60122	0.510171	1.37037	0.59018	0.4802	0.310099	0.300562	0.0904923	0.160659	0.030148	0.231119	0	0.060239	0.0401282	0.0200601	0.100284	0.100259	0	0.0802077	2.09519	2.37773	3.37965	1.01177	1.77288	2.15268	0.300704	0.340629	0.0400987
AC204254.3_FG001	0	0	0	0	0	0	0	0	0	0	0	0	0	0	0	0	0	0	0	0	0	0	0	0	0	0	0	0	0	0	0	0	0	0	0	0	0	0	0	0	0	0
AC204271.3_FG003	0	0	0	0	0	0	0	0	0	0	0	0	0	0	0	0	0	0	0	0	0	0	0	0	0	0	0	0	0	0	0	0	0	0	0	0	0	0	0	0	0	0
AC204277.3_FG006	20.1231	21.6626	18.861	17.2381	16.0677	16.4981	10.7735	8.08249	13.695	7.79235	6.03155	8.78326	7.78229	10.8943	11.3853	17.2058	10.5028	18.5757	12.105	10.9135	11.8822	50.5048	50.9289	52.8594	43.0584	48.2957	36.4245	34.5102	41.374	33.8761	37.8078	41.208	34.4292	25.403	37.4117	28.732	45.8202	38.8731	39.0586	25.3894	25.447	28.6204
AC204292.4_FG002	0.170111	0.470273	0.12007	0.17008	0.190091	0.0200098	0.150049	0.13004	0.170062	0.210063	0.0800205	0.0800297	0.740218	0.710278	1.21057	2.79094	2.71073	2.59079	1.31055	1.36044	1.91358	1.54842	1.16478	1.89932	0.81394	1.00616	1.07426	0.531698	0.381142	0.421195	0.0802075	0.401051	0.421091	0.982435	0.99323	0.51146	3.21563	2.22361	2.60324	3.56835	1.60296	2.84701
AC204292.4_FG003	0.900587	0.700407	1.14067	1.14054	5.07242	4.76233	6.21204	8.48261	7.71279	3.67111	3.1108	5.9222	1.75052	0.940368	0.820385	0.930312	1.42038	0.640196	1.11046	0.56018	1.86348	5.03741	10.3826	7.60734	17.5449	13.3819	24.4771	29.2133	25.1855	27.5682	22.3378	36.3653	42.1993	12.0499	10.8553	7.82234	5.3694	14.6939	13.2365	3.61847	8.43557	10.4858
AC204292.4_FG005	0	0	0	0	0	0	0	0	0	0.0900272	0	0	0	0.110043	0	0	0	0	0	0	0	0	0	0	0	0	0	0	0.0601803	0	0	0	0	0	0	0	0	0	0	0.0601407	0	0
AC204292.4_FG006	0	0	0	0	0	0	0	0	0	0	0	0	0	0	0	0	0	0	0	0	0	0	0.0602471	0.160789	0	0	0	0	0	0	0	0.0300788	0	0	0	0	0	0	0.0800996	0	0	0.0200493
AC204298.3_FG006	0	0	0	0	0	0	0	0	0	0	0	0	0.0300088	0	0	0	0	0.0200061	0	0	0	0	0	0	0	0.0603696	0	0	0	0	0	0.0100263	0	0	0	0	0.0500877	0.0300488	0.0400498	0.0501173	0.0801479	0.060148
AC204300.3_FG003	0	0	0	0	0	0	0	0	0	0	0	0	0	0	0	0	0	0	0	0	0	0	0	0	0	0	0	0	0	0	0	0	0	0	0	0	0	0	0	0	0	0
AC204300.3_FG009	0	0	0	0	0	0	0	0	0	0	0	0	0	0	0	0	0	0	0	0	0	0	0	0	0	0	0	0	0	0	0	0	0	0	0	0	0	0	0	0	0	0
AC204306.3_FG007	0	0	0	0	0	0	0	0	0	0	0	0	0	0	0	0	0	0	0	0	0	0	0	0	0	0	0	0	0	0	0	0	0	0	0	0	0	0	0	0	0	0
AC204311.4_FG004	0.990645	0.200116	0.260152	1.20057	0.130062	0.300147	0.0300098	0.140043	0.0300109	0.120036	0.270069	0	0.760224	1.16045	0.440206	0.700235	1.33036	1.17036	0.310129	0.050016	0.370693	0.241313	0.140577	0.542663	0.22107	0.19117	0	0.140449	0.300901	0	0.0501297	0.150394	0.661714	0.531317	0	0.320916	1.5427	0.821334	2.53315	0.410962	0.781442	0.190469
AC204325.3_FG003	0	0	0	0	0	0	0	0	0	0	0	0	0	0	0	0	0	0	0	0	0	0	0	0	0	0	0	0	0	0	0	0	0	0	0	0	0	0	0	0	0	0
AC204351.3_FG004	0	0	0	0	0	0	0	0	0	0	0	0	0	0	0	0	0	0	0	0	0	0	0	0	0	0	0	0	0	0	0	0	0	0	0	0	0	0	0	0	0	0
AC204352.3_FG012	0	0	0	0	0	0	0	0	0	0	0	0	0	0	0	0	0	0	0	0	0	0	0	0	0	0	0	0	0	0	0	0	0	0	0	0	0	0	0	0	0	0
AC204359.3_FG004	0	0	0	0.110052	0	0	0	0	0	0	0	0	0	0	0	0	0.0200054	0	0	0	0	0	0	0	0.0301459	0	0.0200797	0	0	0	0	0	0.0501298	0.0501242	0.0300979	0.0300859	0	0	0	0	0	0
AC204359.3_FG005	0	0.110064	0.380223	0.520246	0.0300143	0.510249	0.140046	0.270083	0.160058	0.270082	0.240062	0.0300111	1.13033	1.33052	2.62123	1.39047	1.00027	1.19036	1.34056	2.15069	0.330618	1.63892	0.793253	1.36671	0.59287	0.553388	1.00398	0.411314	0.391172	0.411166	1.20311	1.00263	1.16301	0.150373	1.11362	1.58452	1.93338	2.51408	3.09385	2.70633	2.79516	1.6641
AC204377.3_FG001	0	0	0	0	0	0	0	0	0	0	0	0	0	0	0	0	0	0	0	0	0	0	0	0	0	0	0	0	0	0	0	0	0	0	0	0	0	0	0	0	0	0
AC204381.3_FG001	0.0800521	0	0	0.0400189	0.0100048	0.110054	0.0100033	0	0	0.010003	0	0.0400149	0.350103	0.150059	0.47022	0.170057	0.310084	0.150046	0.160067	0.110035	0.240449	0.542954	0.311277	0.261282	0.15073	0.493019	0.461832	0.270865	0.581743	0.120341	0.160415	0.27071	0.170441	0.110273	0.752447	0.210601	0.540947	0.380618	0.53066	0.330774	0.510943	0.370913
AC204383.2_FG002	0	0	0	0	0	0	0	0	0	0	0	0	0	0	0	0	0	0	0	0	0	0	0	0	0	0	0	0	0	0	0	0	0	0	0	0	0	0	0	0	0	0
AC204387.3_FG002	0	0	0	0	0	0	0	0	0	0	0	0	0	0	0	0	0	0	0	0	0	3.59958	5.99458	4.4016	3.57732	2.61602	0.993943	0	2.1364	0.381081	2.05532	0.661735	1.33345	3.70919	0.772512	1.14326	0	3.03493	0.420523	2.69631	7.73427	2.63649
AC204437.3_FG004	0	0	0	0	0	0	0	0	0	0	0	0	0	0	0	0	0	0	0	0	0	0	0	0	0	0	0	0	0	0	0	0	0	0	0	0	0	0	0	0	0	0
AC204472.3_FG002	0.66043	1.64095	2.12124	0	0.790377	0.990484	0.820269	1.14035	0.490177	0.950287	0.250064	0.160059	0.990292	0.880344	0.300141	1.29043	0.610165	0.36011	1.66069	0.730234	1.26236	2.01094	1.90782	1.35666	2.31119	2.04251	1.68669	2.60833	1.9358	1.3739	1.0828	1.52399	0.601558	1.26313	1.37447	1.54441	2.78488	1.94316	1.89235	1.77415	3.98736	3.63896
AC204476.3_FG004	0	0	0	0	0	0	0	0	0	0	0	0	0	0	0	0	0	0	0	0	0	0	0	0	0	0	0	0	0	0	0	0	0	0	0	0	0	0	0	0	0	0
AC204502.4_FG006	3.44224	1.02059	0.600352	0.230109	0.780372	0.45022	0.570187	0.13004	0.160058	0.140042	0.900231	0.910338	0	0	0	0.0800268	0.0300081	0.140043	0.730304	1.06034	0.811516	0	0.421729	0.130641	0.100486	0.0905544	0.110438	0.0902884	0	0	0.0802075	0	0.150389	0.390969	0	0	0.260456	0.150244	0.320398	0.691618	0.591091	0.45111
AC204515.4_FG003	0	0	0	0	0	0	0	0	0	0	0	0	0	0	0	0	0	0	0	0	0	0	0	0	0	0	0	0	0	0	0	0	0	0	0	0	0	0	0	0	0	0
AC204515.4_FG006	0	0.130076	0.660387	0.0600284	0.330157	0.0800391	0.680223	1.27039	0.440159	0.250076	0.540139	0.290108	0.300088	0.41016	0.650305	0.320107	0.140038	0.23007	0.660275	0.360115	0.871629	0	0.0903706	0.221085	0.522529	0.19117	1.56621	0.421346	0.190571	0.531508	0.280726	0.531393	0.551428	0.200497	0.511664	0.762176	0.430754	0.420683	0.370461	1.10258	1.14211	1.05259
AC204519.3_FG003	0	0	0	0	0	0	0	0	0	0	0	0	0	0	0	0	0	0.0500153	0	0.260083	0	0.723939	0.100412	0.663255	0.944572	0.412526	1.58629	0.652083	0.912735	0.671906	0.511323	0.872287	0.802077	0	0	0.942692	0.821438	0.0300488	0.170212	0.631478	0.210388	0.190469
AC204520.3_FG005	0	0	0	0	0	0	0	0	0	0	0	0.070026	0	0	0	0	0	0	0	0	0	0	0	0	0	0	0	0	0	0	0	0	0	0	0	0	0	0	0	0	0	0
AC204530.4_FG002	2.01131	2.68156	1.86109	1.34063	1.81086	1.05051	2.82092	2.83087	2.43088	1.6605	1.64042	1.64061	2.12062	2.8111	2.45115	5.77194	3.86104	4.52138	3.3714	4.45143	3.94738	6.04288	3.53449	4.89402	2.75333	2.62608	3.5541	2.43779	2.1364	2.02575	2.09542	2.37623	1.47382	2.76686	2.59845	3.15902	5.03882	4.39714	4.37544	3.66858	3.93727	4.39081
AC204530.4_FG003	0	0	0	0	0.0500238	0.100049	0	0	0.0300109	0.170051	0	0	0	0	0.0500234	0	0	0	0	0.130042	0.0801498	0	0	0.44217	0.200973	0.0905544	0	0	0	0.19054	0.0401038	0.0501314	0.210545	0	0	0	0	0	0.0400498	0	0.020037	0
AC204530.4_FG006	0.0600391	0.170099	0.300176	0.0200095	0	0.0800391	0.070023	0.0700216	0.120043	0.0400121	0	0	0.3401	0.100039	0.230108	0.640215	0.160043	0.300092	0.110046	0.330106	0.130243	1.90034	1.75721	1.01498	0.311508	0.573511	0.060239	0	0.0300901	0.0401138	0	0	0.180467	0.110273	0.080261	0.0601718	0.430754	0.180293	0.590734	0.711665	0.581072	0.250617
AC204539.4_FG001	0.180117	0.110064	0.300176	1.10052	0.0600286	0.230112	0	0.920283	1.82066	0.640193	0.0500128	0.420156	1.16034	0.860336	2.88135	1.64055	1.04028	0.870266	1.70071	0.390125	1.37257	1.26689	0.994077	1.60789	1.18574	0.301848	0.702788	0.802564	0.421262	1.34381	0.812101	0.952497	0.290753	0.751864	3.30073	2.58739	1.15202	1.53249	1.96244	0	1.15213	0.200493
AC204539.4_FG002	1.01066	1.06062	0.520305	1.95092	0.560267	1.89092	0.920302	1.44044	2.16078	0.560169	0.690177	0.560208	1.41042	1.99078	1.7108	3.16106	2.24061	1.81055	4.01167	2.92094	1.31245	6.43501	8.81615	2.81381	4.66257	7.21417	4.82916	4.42413	4.31292	3.60021	1.97511	3.28862	4.29111	1.38343	2.41786	2.23639	4.65816	4.77776	2.82351	3.7588	2.96547	3.9798
AC204539.4_FG003	2.65173	2.04119	3.11182	1.31062	1.81086	2.64129	4.61151	4.38135	1.9207	1.12034	1.9505	1.78066	2.18064	3.21126	1.22057	3.09104	2.70073	2.9509	3.24135	3.98128	4.08764	9.78322	9.06718	6.43157	5.31573	4.33655	6.35521	6.65125	5.91773	5.17468	4.30113	3.58941	5.28368	6.00488	4.61501	3.79082	4.90859	4.33704	5.5469	7.46747	5.55024	5.82434
AC204540.3_FG001	0.330215	0.350204	0	0.0600284	0	0	0	0	0.490177	0	0.0800205	0.400149	0.0400118	0	0.200094	0.300101	0	0.13004	0	0	0	0.804376	0.301235	0	0.261265	0.321971	0.331314	0.150481	0.120361	0.0601707	0.140363	0	0.591532	0.721789	0.882871	0.66189	0.65114	0.390634	0.340423	1.18277	0.921701	0.190469
AC204552.3_FG001	0	0	0	0.350165	0	0	0.280092	0.230071	0.0600217	0	0.0600154	0.0300111	0.190056	0.120047	0	0.130044	0.0300081	0	0.12005	0.0400128	0	0	0.0401647	0	0.140681	0.100616	0.190757	0.110352	0.0802404	0	0	0	0.10026	0	0.19062	0.190544	0.170298	0.190309	0.0300373	0.140328	0.0801479	0.461135
AC204563.3_FG011	0	0	0	0	0	0	0	0	0	0	0	0	0	0	0	0	0	0	0	0	0	0	0	0	0	0	0	0	0	0	0	0	0	0	0	0.200573	0	0	0	0	0.0601109	0
AC204569.3_FG002	0	0	0	0	0	0	0	0	0	0	0	0	0	0	0	0	0	0	0	0	0	0.291586	0	0	0	0	0	0	0	0	0	0	0	0	0	0	0.100175	0	0	0	0	0
AC204573.3_FG002	0	0	0	0	0	0	0	0	0	0	0	0	0	0	0	0	0	0	0	0	0	0.0904923	0	0	0.0703405	0	0	0	0	0	0	0	0	0	0	0	0	0	0	0	0	0.240592
AC204573.3_FG015	0	0	0	0	0	0	0	0	0	0	0	0	0	0	0	0	0	0	0	0	0	0	0	0	0	0	0	0	0	0	0	0	0.0300779	0	0.0300979	0	0	0	0	0	0	0
AC204581.3_FG003	0	0	0	0	0	0	0	0	0	0	0	0	0	0	0	0	0	0	0	0	0	0	0	0	0	0	0	0	0	0	0	0	0	0	0	0	0	0	0	0	0	0
AC204591.3_FG002	0	0	0	0	0	0	0	0	0	0	0	0	0	0	0	0	0	0	0	0	0	0	0	0	0	0	0	0	0	0	0	0	0	0	0	0	0	0	0	0	0	0
AC204605.3_FG008	0	0	0	0	0	0	0	0.0300092	0	0	0	0	0	0	0	0	0	0	0	0	0.0901685	0	0	0	0	0	0.0501992	0	0	0	0	0	0	0	0	0	0	0	0	0	0	0
AC204611.4_FG001	2.20143	1.8911	2.36138	4.4421	1.77084	1.19058	0.470154	0.570176	0.820297	0.63019	1.07027	2.58096	1.41042	0.650254	1.32062	6.54219	4.32117	3.16097	4.36182	6.12196	4.13773	0.160875	0.220906	0.190937	0.733551	0.422587	0.301195	0.381218	0.240721	0.250711	0.2707	0.0902365	0.862233	0.521292	0.220718	0	2.03356	1.25203	1.27158	2.23523	2.95545	1.60395
AC204618.3_FG001	0	0	0	0	0	0	0	0	0	0	0	0	0	0	0	0	0	0	0	0	0	0	0	0	0	0	0	0	0	0	0	0	0	0	0	0	0	0	0	0	0	0
AC204619.3_FG003	0	2.0612	0	0	0	0	0.980321	0	0.630228	0.510154	0.360092	0	0.450133	1.0204	0.460216	1.61054	0	0	1.1905	1.77057	0.120225	0	0.391606	0.954685	0	0	0	0	0	0	0	0	0	0.190472	0	0	0.110193	0	0.700871	0.190446	0	0
AC204621.4_FG006	0	0.410238	0.12007	0	0.0800382	0.090044	0.190062	0.0400123	0.33012	0	0.0200051	0	0	0.100039	0.430202	0.270091	0.310084	0.290089	0	0.0600192	0.130243	0.191039	0.0602471	0.200986	0.291411	0	0.291155	0.240769	0.110331	0	0.0701816	0.0501314	0.0200519	0	0.371207	0.0501432	0.12021	0.260423	0.090112	0	0.320592	0.340839
AC204636.3_FG003	0	0	0	0	0	0	0	0	0	0	0	0	0	0.220086	0	0	0	0	0	0	0	0.0603282	0	0.331628	0.110535	0	0.532111	0.451442	0.0501503	0.0501422	0.210545	0	0.120312	0	0	0.190544	0	0.0300488	0.0400498	0	0.33061	0.711752
AC204641.5_FG001	0.150098	0.0800465	0	0	0	0	0	0.0100031	0.0100036	0	0	0	0	0	0	0.0100034	0	0.0100031	0.0300125	0	0	0	0	0.0100493	0.0100486	0	0	0	0.100301	0.0300853	0.0100259	0.0100263	0	0	0	0	0.0300526	0	0.0100124	0	0.0100185	0.030074
AC204641.5_FG003	0.0900587	0.230134	0.12007	0.120057	0	0	0	0.0200062	0	0.10003	0.110028	0.0200074	0.0200059	0.0200078	0.230108	0	0.0300081	0.100031	0	0.0600192	0	0.191039	0.230947	0.824044	0.190924	0.392403	0.0803186	0.0802564	0.0300901	0.0501422	0.150389	0.0601577	0	0.150373	0	0.100286	0.0601052	0.0901464	0.0400498	0.0801876	0.340629	0.0801974
AC204659.3_FG005	0	0	0.0800469	0	0.570272	0.270132	0.430141	0.230071	0	0	0.0500128	0.200074	0.0300088	0.120047	0.0500234	0.140047	0.120032	0.170052	0	0	0.0901685	0	0.0401647	0	0.411994	0	0.60239	0.501602	0	0	0	0.200526	0	0	0.080261	0.250716	0.490859	0.16026	0.140174	0	0.561035	0.0200493
AC204662.3_FG005	0	1.64095	0.150088	0	1.2506	4.84237	1.10036	1.39043	2.68097	0.270082	0.570146	0.460171	0.240071	0.430168	0.290136	0.250084	0.63017	0.830254	0.180075	0.670215	1.64307	0.945142	0.0401647	0.30148	0.200973	0.171047	0.632509	1.52487	1.18355	0.371052	0.952464	0.942471	1.3134	1.42353	1.81591	0.561604	1.80316	1.21197	1.90237	1.03242	0.260481	0.892196
AC204679.3_FG003	0.250163	0.0400233	0.0600352	0.0400189	0.120057	0.0300147	0	0	0	0	0	0	0	0	0	0	0	0	0.100042	0	0.240449	0.150821	0.190782	0.0401973	0.140681	0.0804928	0.060239	0	0	0	0	0	0	0	0	0	0	0	0	0.0300704	0.0801479	0.0400987
AC204687.3_FG001	0	0	0	0	0	0	0	0	0	0	0	0	0	0	0	0	0	0	0	0	0	0	0	0	0	0	0	0.10032	0	0	0	0	0	0	0	0	0	0	0	0	0	0
AC204690.4_FG005	0	0.100058	0	0.0200095	0	0.130064	0	0	0	0	0	0	0.100029	0.0200078	0.0500234	0.110037	0.0700189	0	0.200083	0.25008	0.110206	0.83454	0.0903706	0.582861	0.120584	0	0.0501992	0.0902884	0	0	0	0	0	0.0601491	0.240783	0.120344	0.380667	0.210342	0.090112	0.120281	0.300555	0.310765
AC204703.3_FG007	0	0.0100058	0	0	0	0	0	0	0	0	0	0	0	0	0	0	0	0	0	0	0	0	0	0	0	0	0	0	0	0	0	0.0200526	0	0	0	0	0	0	0.100124	0	0	0
AC204707.4_FG001	0	0	0	0	0	0	0	0	0	0	0	0	0	0	0	0	0	0	0	0	0	0	0	0	0	0	0	0	0	0	0	0	0	0	0	0	0	0	0	0	0	0
AC204710.4_FG003	0	0	0	0	0	0	0	0	0	0	0	0	0	0	0	0	0	0	0	0	0	0	0	0	0	0	0	0	0	0	0	0	0	0	0	0	0	0	0	0	0	0
AC204711.3_FG002	0	0	0.070041	0	0.0600286	0	0	0.0600185	0	0	0	0	0	0.0200078	0.0500234	0.140047	0.0200054	0	0	0.0300096	0	0	0.110453	0	0.0301459	0.050308	0	0.300961	1.09328	1.13321	1.02265	1.10289	1.75454	0.0200497	0.581892	0.120344	0	0.0100163	0	0.0200469	0	0
AC204711.3_FG003	0	0	0	0	0	0	0.0500164	0.320099	0	0	0.0800205	0	0	0	0	0	0	0	0	0.0700225	0	1.33728	5.05071	1.32651	2.91411	2.70657	2.65052	0.963076	1.48445	1.4441	3.89006	3.01791	1.55402	3.40845	1.45473	2.58739	1.92337	1.52247	1.56194	2.70633	2.01372	1.98489
AC204712.3_FG002	2.9219	5.03293	2.7316	0.830392	1.0505	1.38068	0.0600197	1.15035	0.310112	0.460139	1.44037	0.530197	5.92175	13.3752	11.4654	17.936	18.1849	13.5741	13.0754	7.33235	6.03127	8.33535	2.29943	3.24593	1.62788	0.714374	2.86135	1.95625	1.91574	0.571621	0.812101	1.3736	1.29335	3.36835	2.97969	4.15186	5.21914	4.23688	4.62575	2.91683	6.19142	4.60133
AC204712.3_FG006	0	0	0	0	0	0	0	0	0	0	0	0	0	0	0	0	0	0	0	0	0	0	0	0	0	0	0	0	0	0	0	0	0	0	0	0	0	0	0	0	0	0
AC204717.3_FG005	0	0	0.0300176	0	0.0800382	0.340166	0.0500164	0	0	0.0800242	0.0300077	0.0400149	0.0300088	0	0	0	0.0600162	0.140043	0	0	0.0400749	0.0703829	0	0.030148	0.160778	0	0.150597	0.120385	0	0.0300853	0.0401038	0	0.0401039	0	0.260848	0	0.100175	0.16026	0.250311	0	0.20037	0.0400987
AC204763.2_FG001	0	0	0.190111	0	0	0	0	0.0400123	0.420152	0.0700211	0.160041	0	0	0.130051	0	0	0.0400108	0.0300092	0	0	0	0	0	0	0	0.382341	0.160637	0	0	0.150427	0	0	0	0.200497	0.0401305	0	0	0	0	0	0	0
AC204768.3_FG001	0	0	0	0	0	0	0	0	0	0	0	0	0	0	0	0	0	0	0.0500208	0	0	0	0	0	0	0.140862	0.120478	0	0	0	0	0	0	0	0	0	0	0	0	0	0	0
AC204772.2_FG002	2.53165	0.55032	1.31077	1.14054	1.27061	0.94046	0.380125	0.410126	2.07075	3.42103	1.53039	3.02112	4.01118	3.95155	1.22057	0.810272	1.96053	2.32071	1.08045	2.07066	2.49466	0.563063	0.743047	0.572811	1.16564	0	0.381514	0.581859	0.421262	0.220626	1.19309	1.3335	1.67434	2.35584	3.33083	2.22636	1.35237	3.11506	0.760946	1.27298	1.1922	1.67412
AC204821.3_FG004	0	0	0	0	0	0	0	0	0	0	0	0	0	0	0	0	0	0	0	0	0	0	0	0	0	0	0	0	0	0	0	0	0	0	0	0	0	0	0	0	0	0
AC204845.3_FG008	0	0.0100058	0.140082	0	0	0	0.0600197	0.0900277	0	0.0600181	0.0200051	0.180067	0	0.130051	0.120056	0.0600201	0.0400108	0	0.110046	0	0	0.150821	0.100412	0	0.301459	0	0	0	0.0702103	0	0.140363	0.200526	0.160415	0.0501242	0.511664	0.601718	0.460807	0.180293	0.0400498	0.180422	0.190351	0.0902221
AC204868.3_FG004	0	0	0	0	0.0500238	0	0	0	0	0	0	0	0	0	0	0	0.0600162	0	0	0	0	0	0	0	0	0.150924	0	0	0	0	0	0	0	0	0	0	0	0	0	0	0	0
AC204887.4_FG003	0	0.100058	0	0	0.400191	0.510249	0	0.0700216	0.130047	0	0	0	0.560165	1.0204	1.30061	0.800269	0.470127	0.200061	0	0.140045	0	0	0	0	0	0	0.0903585	0	0	0.401138	0.130337	0.280736	0	0.280696	0.662153	1.14326	0.340596	0.300488	0.931158	0.0300704	0.370684	0
AC204891.4_FG001	1.34087	0.770448	0.460269	0	0.120057	0.640313	0.240079	0.220068	0.280101	0.020006	0.190049	0.2701	0.570168	0.210082	0.270127	1.71057	0.610165	1.28039	0.890371	0.310099	1.06198	1.86012	1.39572	0.89439	1.30632	0.895483	0.853386	0.381218	0.712133	0.220626	0.561453	0.571498	0.731896	0.99246	1.07349	1.07306	1.16203	0.901464	1.80224	1.61378	1.78329	2.76681
AC204893.3_FG001	0	0	0	0	0	0	0	0	0	0	0	0	0	0	0.310145	0	0	0	0	0.0800257	0	0	0.0903706	0	0	0	0	0.150481	0	0	0	0	0	0	0.110359	0.300859	0.400702	0	0	0.0701642	0	0.140345
AC204897.3_FG007	2.29149	0.400233	0.690404	1.19056	0.920439	0.380186	1.87061	1.87058	0.970351	1.02031	1.37035	1.45054	0.590174	1.58062	0.240113	1.04035	1.22033	0.820251	1.25052	0.720231	0.721348	0.0703829	0.371524	0.854192	1.06516	0	1.49593	1.65529	1.55466	1.34381	0.541401	0.872287	1.10286	0.521292	0.300979	0.712033	0.340596	0.140228	0	0.410962	0.160296	0.811999
AC204931.3_FG002	0	0	0	0.17008	0.120057	0.350171	0.750246	0.420129	0.290105	0.130039	0.170044	0.250093	0	0	0	0	0	0	0	0	0	0.140766	0.190782	0.100493	0	0	0.130518	0	0.0401202	0.13037	0.100259	0	0.230597	0	0	0	0.180316	0.230374	0	0.0400938	0.210388	0
AC204931.3_FG004	0	0	0	0	0	0	0.0600197	0	0.11004	0.160048	0	0	0	0	0	0	0	0.150046	0	0.25008	0	0	0	0.120592	0.100486	0	0.060239	0	0	0	0	0.190499	0.0701818	0	0	0	0	0.0600976	0.110137	0	0	0.0701727
AC204944.3_FG004	0	0	0	0	0	0	0	0	0	0	0	0	0	0	0	0	0	0	0	0	0	0	0	0	0	0	0	0	0	0	0	0	0	0	0	0	0	0	0	0	0	0
AC204953.3_FG002	0	0	0	0	0	0	0	0	0	0	0.0500128	0	2.15063	2.561	4.72221	1.53051	2.08056	1.6405	0.550229	0.730234	0.78146	0.51279	0.150618	0	0	0.221355	0	0	0	0	0	0	0	3.69917	1.72561	5.25501	1.55272	2.72443	4.19522	2.12497	0.891645	0.310765
AC205008.4_FG002	2.57167	2.7516	0.320187	1.97093	1.37065	1.69083	0.620203	0.600185	0.500181	0.140042	0.230059	0.160059	0.230068	0.330129	0.330155	0.750252	0.490133	0.630193	2.04085	1.49048	2.50468	0.603282	0.502059	0.502466	0.502432	0.422587	0.58231	0.260833	0.160481	0.361024	0.0701816	0.0100263	0.140364	0	0.0501631	0.340974	0.440772	0.440716	0.640797	1.49349	1.23227	1.15284
AC205012.3_FG002	0.0800521	0.290169	0.320187	0.790373	0.130062	0.420205	0.330108	0.370114	0.380138	0.240072	0.100026	0	0.180053	0.0400156	0.130061	0.390131	0.210057	0.350107	0.060025	0.0600192	0.110206	6.32441	6.25565	8.01936	3.24571	2.19343	2.95171	1.20385	0.812434	1.41401	1.84477	1.07281	1.15299	2.99743	2.03662	1.96561	7.52317	8.47376	4.67581	4.02943	4.27789	2.436
AC205026.3_FG003	0	0	0	0	0	0	0	0	0	0	0	0	0	0	0	0	0	0	0	0	0	0	0	0	0	0	0	0	0	0	0	0	0	0	0	0	0	0	0	0	0	0
AC205033.4_FG004	8.37546	10.4961	17.3702	9.45447	8.27394	7.5637	6.31207	5.44168	5.47198	4.2913	2.90074	4.49167	5.69168	2.76108	1.80084	3.09104	6.6518	6.03184	6.91288	3.71119	7.29363	22.8141	18.2549	19.4756	12.4402	8.51212	14.618	7.0124	7.10128	7.11017	5.03302	8.53237	10.2265	10.7567	7.30375	6.44841	8.94566	8.68411	10.9436	16.7291	15.4084	15.1573
AC205035.3_FG004	0.270176	0	0.270158	0.220104	0	0.220108	0.100033	0	0	0	0.0400103	0	0.100029	0	0	0	0.190051	0	0	0	0.0400749	0.49268	0.140577	0.432121	0.140681	0	0.451792	0.180577	0.310932	0.0300853	0	0.130342	0.0200519	0	0.0300979	0.210601	0.270474	0.100163	0.240299	0.240563	0.210388	0.0902221
AC205057.3_FG002	7.93517	4.1224	7.42435	4.09193	2.32111	2.41118	2.02066	2.74084	2.03073	4.70142	4.36112	3.47129	24.4472	24.5196	28.6934	17.2058	20.9857	14.5044	16.9871	10.5534	9.82837	6.88747	5.38207	2.17065	3.95916	2.28398	4.35729	2.63843	3.62085	3.6303	5.25359	6.04585	6.73745	24.8215	18.7409	18.6633	20.7764	19.7321	19.8246	12.9303	13.5049	9.07233
AC205057.3_FG004	0.150098	0	0.0600352	0.0700331	0.0500238	0.140068	0.220072	0.200062	0.250091	0.150045	0.070018	0.100037	0.260077	0.250098	1.13053	0.400134	0.130035	0.350107	1.09045	1.04033	0.931741	2.01094	1.33548	1.43705	2.29109	1.79097	1.83729	1.58506	1.56469	1.19338	1.20311	1.00263	0.771999	0.922286	0.963132	0.942692	1.47258	0.911481	1.40174	3.51823	2.50462	1.77437
AC205060.2_FG002	0.940613	0	0	0.0400189	0.300143	0	0.800262	0.240074	0.150054	0.170051	0.0800205	0.0300111	0.0800236	0.330129	0.260122	0.470158	0.0800216	0.120037	0.990413	0.270087	0.110206	0.522844	0.692841	0.311529	0.391897	0	0	0.210673	0.0601803	0	0.230597	0.120315	0.0200519	0	0	0	0.110193	0	0	0	0	0
AC205066.3_FG008	0	0	0	0	0	0	0	0	0	0	0	0	0	0	0	0	0	0	0	0	0	0	0	0	0	0	0	0	0	0	0	0	0	0	0	0	0	0	0	0	0	0
AC205077.3_FG003	83.3243	74.3432	60.2453	44.3409	42.3602	47.9334	29.0495	31.3697	27.62	22.5568	23.416	26.1197	13.1739	11.6346	5.19243	16.4655	26.3071	22.837	19.8983	31.5901	33.8533	88.8433	106.015	96.3026	79.5852	83.1994	99.1735	54.9957	62.0258	48.7182	42.3195	45.0882	67.7856	42.9665	40.6522	19.596	59.9149	51.4335	60.7355	80.2378	70.7005	69.2805
AC205078.3_FG009	0	0	0	0	0	0	0	0	0	0	0	0	0	0	0	0	0	0	0	0	0	0	0	0	0	0	0	0	0	0	0	0	0	0	0	0	0	0	0	0	0	0
AC205100.3_FG001	0	0.0300174	0	0	0	0	0	0	0	0	0.0300077	0.0500186	0.0300088	0.0200078	0	0	0	0.0200061	0	0.0200064	0	0.0603282	0.0803294	0.030148	0	0	0	0	0	0	0	0.0300788	0	0	0.0401305	0	0	0	0	0	0.0300555	0.120296
AC205104.3_FG003	0	0	0	0	0	0	0	0	0	0	0	0	0	0	0	0	0	0	0	0.320103	0	0	0	0	0	0	0	0	0	0	0	0	0	0	0	0	0	0	0	0	0	0
AC205106.3_FG004	0	0	0	0	0	0	0	0	0	0	0	0	0	0	0	0	0	0	0	0	0	0	0	0	0	0	0	0	0	0	0	0	0	0	0	0.0702005	0	0	0	0	0	0
AC205110.4_FG001	0	0	0	0	0	0	0	0	0	0	0	0	0	0	0	0	0	0	0	0	0	0	0	0	0	0	0	0	0	0	0	0	0	0	0	0	0	0	0	0	0	0
AC205122.4_FG003	384.02	347.622	312.623	210.059	260.834	248.481	201.366	185.777	168.141	149.195	146.658	155.638	165.469	139.665	154.933	116.489	155.632	136.622	209.367	208.127	184.345	159.94	203.123	189.922	142.892	117.53	135.99	118.759	111.624	116.811	91.9378	85.6545	85.5315	106.073	115.857	115.149	89.066	121.177	115.053	157.378	141.772	154.19
AC205122.4_FG005	0	0	0	0	0.0500238	0	0	0	0	0	0	0.100037	0	0	0	0	0	0	0	0	0	0	0.100412	0	0	0	0.100398	0.0601923	0	0.160455	0	0	0	0	0	0	0	0.0100163	0	0	0	0.0100247
AC205122.4_FG006	0	0	0	0	0	0	0	0	0	0	0	0	0	0	0	0	0	0	0	0	0	0	0	0	0	0	0	0	0	0	0	0	0	0	0	0	0	0.0400651	0	0	0	0
AC205122.4_FG007	0	0	0	0	0	0	0	0	0	0	0	0	0	0	0	0	0.0100027	0.0200061	0	0	0	0	0.0200824	0	0	0	0	0	0	0	0	0	0	0	0	0	0	0	0	0	0	0
AC205122.4_FG008	0	0	0	0	0	0	0	0	0	0	0	0.0200074	0	0	0	0	0	0	0	0	0	0	0	0	0.0401946	0	0	0	0	0.0401138	0	0	0	0	0	0	0	0	0	0	0	0
AC205122.4_FG009	0	0	0	0	0	0	0	0	0	0	0	0	0	0	0	0	0	0	0	0	0	0	0	0	0	0	0	0	0	0	0	0	0	0	0	0	0	0	0	0	0	0
AC205122.4_FG010	0	0	0	0	0	0	0	0	0	0	0	0	0	0	0	0	0	0	0	0	0	0	0	0	0	0	0	0	0	0	0	0	0	0	0	0	0.100175	0	0	0	0	0
AC205154.3_FG001	0.0400261	0.270157	0	0.560265	0.370176	0	0.220072	0.190059	0	0.0700211	0.070018	0.280104	0.0400118	0.0400156	0	0	0.400108	0.100031	0.270113	0.100032	0.400749	0	0.421729	0.7336	0.351702	0.422587	0	0	0.431292	0	0.240622	0.160421	0.0902337	0	0.120391	0.51146	0	0	0.0400498	0	0.0500924	0.240592
AC205154.3_FG005	0.820534	0.480279	0	0.0400189	0.120057	1.07052	0	0	0	0	0.150038	0.210078	0	0.0900352	0	0.360121	0.0300081	0.0400122	0.450188	0.400128	0	0	0.0502059	0	0.22107	0	0	0	0	0	0.0401038	0	0	0	0	0	0	0	0	0	0	0
AC205155.3_FG001	0.600391	0	0	0	0	0	0.200066	0.120037	0.160058	0.180054	0	0	0	0	0	0	0	0	0	0	0	0	0.1707	0.391924	0	0	0	0	0	0.481365	0	0.0802103	0	0	0	0	0	0	0	0	0	0
AC205158.3_FG004	0	0	0	0	0	0	0	0	0	0	0	0.0800297	0.400118	0.23009	0.47022	0.0800268	0.190051	0.220067	0	0	0.0901685	0.191039	0	0	0.0502432	0	0	0	0	0	0	0	0	0.0701739	0.120391	0.712033	0	0.0901464	0.650809	0.280657	0.0100185	0
AC205165.3_FG002	0	0	0	0	0	0	0	0.110034	0	0	0	0	0	0	0	0	0.120032	0	0	0	0.300562	0	0	0	0	0	0	0	0	0	0.280726	0	0	0	0	0	0	0	0.560697	0	0	0
AC205171.3_FG001	0	0	0	0	0	0	0	0	0	0	0	0	0	0	0	0	0	0	0	0	0	0	0	0	0	0	0	0	0	0	0	0	0	0	0	0	0	0	0	0.120281	0	0
AC205173.3_FG001	0	0	0	0	0	0	0	0	0	0	0	0	0	0	0	0	0	0	0	0	0	0	0	0	0	0	0	0	0	0	0	0	0	0	0	0	0	0	0	0	0	0
AC205175.3_FG001	0	0	0	0	0	0	0	0.0200062	0.0400145	0.0800242	0	0.0100037	0	0	0	0.0700235	0.0600162	0	0.0400167	0.0400128	0	0	0	0.0401973	0.0200973	0.211294	0.0401593	0.0300961	0	0.0300853	0.0100259	0.170447	0.0802077	0.0300745	0.0300979	0.0401145	0.260456	0.0600976	0	0.160375	0	0.0501234
AC205175.3_FG002	0	0	0	0	0	0	0	0.0700216	0	0	0	0.300111	0.350103	1.22048	0.340159	0.820275	1.56042	1.02031	1.66069	0.050016	0.290543	0.925033	0.401647	0.14069	0.0602918	0.100616	0.100398	0	0.411232	0	0	0.0802103	0.350909	0.721789	0.561827	0.170487	1.49261	1.63265	1.45181	1.09256	0.46085	0.160395
AC205250.3_FG004	0	0	0	0	0	0	0	0	0	0	0	0	0	0	0	0.0700235	0	0	0	0.160051	0	0	0	0	0	0	0	0	0	0	0	0	0	0	0	0	0	0	0.0300373	0.0300704	0.0801479	0
AC205250.3_FG006	0	0	0	0	0	0.630308	0	0	0.36013	0	0.500128	0	0.750221	2.64103	1.12053	0	0.170046	0.480147	0.0800333	0.0600192	0	2.021	0	0	0	0.764682	0	0	0	0	0	0.230604	0.130338	2.68666	0	1.10315	0.420737	0	0.120149	0	0	0.0501234
AC205251.3_FG002	0	0	0	0	0	0	0	0.0300092	0	0	0	0	0	0	0	0	0.0300081	0	0	0	0.170318	0	0	0	0	0	0	0.250801	0	0	0	0	0	0.270671	0.481566	0.140401	0.450789	0	0.140174	0	0.170314	0.330814
AC205269.3_FG003	0	0	0	0	0	0	0	0	0	0	0.070018	0	0	0	0	0	0	0	0	0	0	0	0.0903706	0	0.211021	0	0	0	0	0	0	0	1.11288	0	0.622023	0	0	0	0.590734	0	0	0
AC205274.3_FG001	0	0	0	0	0	0.0800391	0	0	0	0	0.230059	0	0	0	0	0	0	0	0	0	0	0	0	0	0	0	0	0	0	0	0	0	0	0	0	0.95272	0	0	0	0	0	0.0400987
AC205320.3_FG004	0.730476	2.53147	1.14067	0.820388	1.08052	1.06052	0.130043	0.720222	0.69025	0.870263	0.670172	0.140052	1.28038	1.44056	1.33062	2.14072	2.04055	1.52046	2.6411	1.97063	2.79522	0.502735	5.42224	5.49698	2.65284	4.32649	4.65848	1.96628	2.51754	4.12169	1.81469	0.792076	1.90493	5.34324	4.51468	5.62607	2.0536	5.24852	11.1539	6.98635	5.92093	6.32557
AC205324.3_FG003	0	0	0	0	0	0	0.0400131	0	0	0	0	0	0	0.0400156	0	0	0	0	0	0	0	0.120656	0.0803294	0	0	0.0100616	0	0.0401282	0.0200601	0.100284	0	0.0200526	0	0	0	0	0.0400702	0.0600976	0.0500622	0	0.0801479	0.0100247
AC205326.3_FG002	6.06395	8.74508	3.55208	3.58169	2.81134	3.01147	2.07068	3.55109	4.18151	2.81085	2.84073	2.91108	4.27126	6.51255	8.42395	7.09238	5.11138	7.70235	7.60317	7.96255	6.9029	9.53186	9.63953	6.96418	5.09466	6.79158	4.75888	5.78849	4.18253	4.4426	4.09058	5.41419	6.90789	4.8019	8.06623	7.99282	7.70349	5.539	7.27905	10.7652	8.27527	8.85179
AC205331.3_FG004	0	0	0	0	0	0	0.0400131	0	0	0	0	0	0	0	0	0	0	0	0	0	0	0	0	0	0	0	0	0	0	0	0	0	0	0	0	0	0	0	0	0	0	0
AC205336.3_FG003	0	0	0	0	0	0	0	0	0	0	0	0	0	0	0	0	0	0	0	0	0	0	0	0	0	0	0	0	0	0	0	0	0	0	0	0	0	0	0	0	0	0.0200493
AC205345.3_FG002	0.170111	0.170099	0.070041	0	0.0600286	0	0	0.0400123	0	0	0.120031	0	0	0	0.210098	0.0200067	0.0200054	0.0500153	0	0.0700225	0.0701311	0.0703829	0.120494	0.251233	0.0200973	0.0301848	0.391553	0.120385	0.140421	0.180512	0.160415	0.220578	0.170441	0.270671	0.361175	0.110315	0.330579	0.310504	0.280349	0.140328	0.0701294	0.30074
AC205362.4_FG002	1.57102	1.12065	1.66097	1.29061	1.12053	0.660323	1.14037	1.25039	1.27046	2.93088	1.89048	1.81067	1.43042	0.650254	1.69079	0.170057	1.4704	0.210064	0.900375	0.800257	0.1603	12.5181	20.0623	28.0678	12.4	15.1729	26.0734	85.8944	41.3037	29.4335	88.6393	77.2224	53.3281	43.3374	38.5554	55.8094	12.1112	11.3184	13.0562	10.3643	12.1925	8.40068
AC205369.3_FG001	0	0	0	0	0	0.0600293	0	0.0500154	0.0300109	0	0	0.0900334	0	0.170067	0.250117	0.12004	0.240065	0.470144	0	0	0	0	0	0	0	0	0	0	0	0	0	0	0.501298	1.01251	0.411338	0.531518	0	0.691123	0.0600747	0	0	0.110271
AC205376.4_FG003	80.4624	73.0825	89.7425	81.4385	64.8109	65.3319	30.8201	27.9586	24.799	20.1261	14.7738	15.4958	78.9833	90.0652	98.6562	155.892	156.152	170.902	143.24	127.701	150.441	93.3076	88.2519	115.708	70.4812	69.2037	55.1388	28.5211	31.3539	29.6942	20.2023	16.2727	15.2194	92.6095	94.4772	70.7721	138.653	138.245	120.159	107.441	103.271	126.501
AC205376.4_FG008	11.8277	7.90459	11.7869	5.62266	5.84279	6.7533	8.19268	7.17221	4.86176	7.02212	4.53116	6.4724	11.5034	13.1852	17.6983	19.1264	14.604	15.8548	22.1392	16.5353	13.1947	8.14431	6.05483	5.05481	4.11994	4.34661	3.18263	9.079	6.008	4.96408	6.62714	7.03845	3.73969	10.7567	5.80889	8.59454	9.136	10.9979	7.54939	9.73277	10.1888	8.08991
AC205379.3_FG012	0.140091	0.180105	0.160094	0	0	0	0.190062	0.220068	0	0	0	0	0.0600177	0.0700274	0.260122	0.230077	0.170046	0.0400122	0.400167	0.050016	0.0901685	0	0	0	0	0.231417	0	0.0401282	0	0	0.120311	0	0.130338	0.210522	0	0.15043	0.12021	0.0300488	0	0.390915	0	0
AC205395.3_FG003	0	0	0	0	0	0	0	0	0	0	0	0	0	0	0	0	0	0	0	0	0	0	0	0	0	0	0	0	0	0	0	0	0	0	0	0	0	0	0	0	0	0
AC205405.3_FG001	0	0	0	0	0	0	0	0	0	0	0	0	0	0	0	0	0	0	0	0	0	0	0	0	0	0	0	0	0	0	0	0	0	0	0	0	0	0	0	0	0	0
AC205411.3_FG001	0	0	0	0	0	0	0	0	0	0	0	0	0	0	0	0	0.0500135	0	0	0	0.240449	0	0.130535	0	0	0.442711	0	0.0902884	0	0	0	0	0.110286	0	0	0	0.130228	0	0	0	0	0.0501234
AC205413.4_FG001	0.0800521	0.290169	0.230135	0.220104	0.0300143	0.0700342	0.170056	0.420129	2.80101	0	0	0.0900334	0.230068	0	0.210098	0.0900302	0.130035	2.42074	0	0.400128	0.39073	0	0.261071	0.643157	0	0	0.341354	0.0200641	0.240721	0.330939	0	0.180473	0	0.380944	0	0.230659	0.0801403	0.550895	0.861071	0.0801876	0.510943	0.47116
AC205413.4_FG002	0	0	0.58034	0	0.250119	0.0200098	0	0	0.80029	0	0.0100026	0	0.0100029	0	0	0.0700235	0.0600162	0.330101	0	0	0.0701311	0	0	0	0	0	0	0.0300961	0	0.150427	0	0	0	0	0	0	0	0	0	0	0	0.0200493
AC205413.4_FG003	0	0	0	0	0	0	0	0	0	0	0	0	0	0	0	0	0	0	0	0.120038	0.130243	0	0	0	0	0	0	0	0	0	0	0	0	0	0	0	0	0.0801301	0	0	0	0.0100247
AC205417.3_FG003	0	0	0	0	0	0	0	0	0	0	0	0	0.0700206	0.28011	0	0	0.800216	0.0500153	0	0	0	0	0	0	0	0	0	0	0	0	0	0	0.180467	0.240596	0.912969	0.51146	0	0.16026	0.290361	0	0	0
AC205419.3_FG001	0.280183	0.250145	0.950557	0.220104	0.2101	0.370181	0.150049	0.190059	0.0900326	0.120036	0.31008	0.230085	0.330097	0.92036	1.40066	1.44048	0.380103	0.810248	0.750313	0.56018	0.380711	1.56853	1.39572	1.31646	1.18574	2.123	1.49593	0.912916	1.2337	1.10313	1.98514	1.28336	1.89491	2.89718	2.65865	2.09599	5.1991	3.23525	2.18271	2.34549	2.86529	3.0475
AC205425.3_FG006	0	0	0	0	0	0	0	0	0	0	0	0	0	0	0	0	0	0	0	0	0	1.10602	0	0.914488	0.44214	0	0.250996	0	0	0	0	0	0.110286	0	0	0	0	0.0901464	0.110137	0	0	0
AC205466.3_FG003	0	0	0	0	0	0	0	0	0	0	0	0	0	0	0	0	0	0	0	0	0	0	0	0	0	0	0	0	0	0	0	0	0	0	0	0	0	0	0	0	0	0
AC205470.3_FG008	0	0	0	0	0	0	0	0.0200062	0.0200072	0	0	0.0300111	0	0	0	0	0.0100027	0	0	0	0	0	0	0	0.0100486	0.0402464	0.0100398	0	0	0.0200569	0.0401038	0	0.010026	0	0	0.0702005	0	0.0400651	0.0100124	0	0	0
AC205471.4_FG003	0.650424	0.760442	0.190111	0	1.80086	1.99097	1.5405	3.18098	2.56093	0.160048	0.380097	0.300111	0.940277	0.440172	0.440206	0.500168	0.7402	1.04032	0.160067	0.580186	0.651217	1.99083	1.59655	1.45715	2.28104	2.07269	2.19872	0.39125	1.19358	2.13606	0.37096	1.51397	5.46415	1.80447	2.18711	1.17335	1.4826	1.49242	1.55193	1.16272	1.1922	0.761875
AC205471.4_FG007	35.4631	77.0348	50.2995	18.8089	33.2058	96.6372	28.2192	46.9245	31.5014	11.2034	42.891	28.3505	21.6564	15.246	27.9731	13.1944	16.9146	49.5251	149.052	195.783	181.429	68.9652	81.8758	68.1947	74.8523	136.355	110.328	8.66769	31.3539	69.6074	34.3789	45.0481	70.3321	42.5655	50.0929	51.9684	27.5983	69.0421	75.7041	318.636	374.421	368.718
AC205471.4_FG008	0	0	0	0	0	0.110054	0.0400131	0	0.0400145	0.010003	0	0	0	0.0400156	0.100047	0	0.0200054	0	0	0	0	0.291586	0.0502059	0	0.0401946	0.120739	0	0.190609	0	0.0200569	0.0401038	0	0.0401039	0	0	0	0.110193	0	0	0.0601407	0	0.0400987
AC205476.3_FG007	0	0	0	0	0	0	0	0	0	0	0	0	0	0	0	0	0	0	0	0	0	0	0	0	0	0	0	0	0	0	0	0	0	0	0	0	0	0	0	0	0	0
AC205484.3_FG005	20.3433	12.037	14.4685	17.028	14.8271	11.8958	16.0753	14.1143	11.5842	10.5232	7.34188	6.41238	9.36276	9.24361	9.74457	12.4042	11.9432	13.034	14.7261	9.71312	13.5052	17.837	20.1526	21.0031	19.3436	14.4384	13.5739	15.6099	16.4693	14.8822	13.6553	16.2125	13.0037	13.8644	16.7645	14	14.6456	15.0645	15.1488	16.2781	18.3438	23.8086
AC205485.3_FG011	0.0100065	0	0	0	0	0	0	0.0400123	0	0.010003	0.0400103	0.0100037	0.0400118	0.100039	0.0200094	0.0800268	0.0500135	0.180055	0.0500208	0.110035	0.0901685	0.251368	0.200824	0.14069	0.15073	0.201232	0.411633	0.160513	0.0702103	0.170484	0.0501297	0.0100263	0.340883	0.320795	0.311011	0.270773	0.320561	0.260423	0.200249	0.0501173	0.230425	0.210518
AC205490.4_FG004	0	0	0	0	0	0	0	0	0	0	0	0	0	0	0	0	0	0	0	0	0	0	0.1707	0	0	0	0.190757	0	0.110331	0	0	0	0	0	0.270881	0	0	0	0	0.621454	0.240444	0.0501234
AC205496.3_FG002	0	0	0	0	0	0	0	0	0	0	0	0	0	0	0	0	0	0	0	0	0	0	0	0	0	0	0	0	0	0	0	0	0	0	0	0	0	0	0	0	0	0
AC205500.3_FG002	0.0500326	0.0400233	0.300176	0	0.0900429	0	0	0.140043	0.180065	0.020006	0.210054	0.140052	0.0200059	0.530207	0.830389	1.53051	1.44039	0.520159	0.710296	0.750241	0.721348	0.49268	0.793253	0.602959	0.281362	0.0301848	0.672669	0.581859	0.250751	0.170484	0	0.180473	0.230597	0.671665	0.0902936	1.39398	1.19209	0.691123	1.50187	0.731712	1.00185	0.541332
AC205502.4_FG004	0	0.0600349	0	0	0	0	0.120039	0	0	0.010003	0.0100026	0	0	0	0.180084	0.0300101	0.0600162	0.0600183	0	0.0700225	0.0901685	0	0.200824	0.120592	0.0200973	0	0.100398	0.0200641	0.0501503	0.0601707	0.0902334	0.0501314	0.0802077	0.35087	0.180587	0.351002	0.170298	0.100163	0.090112	0	0.0601109	0.15037
AC205511.3_FG002	0	0	0	0	0	0	0	0	0	0.0300091	0	0	0	0	0	0	0.0100027	0	0	0	0	0	0	0	0	0	0.0803186	0	0	0	0	0	0	0	0	0.0300859	0	0	0	0.220516	0.0500924	0
AC205513.3_FG003	0	0	0	0	0	0	0	0	0	0	0	0	0	0	0	0	0	0	0	0	0	0	0	0	0	0	0	0	0	0	0	0	0	0	0	0	0	0	0	0	0	0
AC205521.3_FG003	0.220143	0	0.150088	0	0.0400191	0.130064	0	0.0700216	0.0900326	0.20006	0.0400103	0.0600223	0.230068	0.190074	0.580272	0.310104	0.0800216	0.0600183	0.390163	0.430138	0.280524	1.09596	0.923789	0.663255	0.753648	0.654004	0.281115	0.481538	0.150451	0.491394	0.601556	0.822155	0.340883	1.5338	1.65538	1.13324	2.65465	1.02166	1.70212	1.98464	1.60296	0.952344
AC205532.3_FG001	0	0.0300174	0	0	0.0200095	0	0	0	0	0	0	0	0	0	0	0	0	0	0	0	0	0	0	0	0.0401946	0	0	0	0	0	0	0	0	0	0	0	0	0	0	0	0	0
AC205534.3_FG001	0	0	0	0	0	0.160078	0.110036	0.0800246	0	0	0.0400103	0	0.750221	2.15084	1.64077	0.0900302	0.980265	0.440135	0	0.100032	0	0.0703829	0	0	0	0.100616	0	0	0.0501503	0	0.140363	0.180473	0.401039	2.53629	2.48809	3.16905	0.931631	1.02166	2.14266	0.220516	0.891645	0.60148
AC205534.3_FG002	0	0.0600349	0	0.570269	0.480229	0.850416	0.510167	0.26008	0.400145	0.86026	0.680174	0.650241	2.63078	3.3213	2.7713	2.13071	2.64071	1.9706	0.060025	1.04033	1.38258	1.76963	0.180741	0.261282	2.2308	0.553388	2.03809	0.752403	0.451352	1.38393	1.02265	0.731919	0.180467	1.35335	3.2606	4.51289	0.711245	2.30374	1.55193	1.38324	1.75324	1.17289
AC205544.3_FG004	0	0	0	0	0	0	0	0	0	0	0	0	0	0	0	0	0	0	0	0	0	0	0	0	0	0	0	0	0	0	0	0	0	0	0	0	0	0	0	0	0	0
AC205558.3_FG002	13.1986	12.5073	10.196	10.3849	13.5465	9.34457	10.2334	12.1437	9.72352	3.04092	4.48115	3.2412	2.95087	3.11122	3.53166	2.54085	3.3309	2.69082	4.58191	4.73152	5.64054	8.51633	9.10735	7.85857	12.2091	11.7922	15.5517	10.8045	10.9528	7.34082	3.81988	5.86538	5.38394	2.54631	3.21044	4.4828	6.26096	4.64755	5.37668	7.15675	6.64226	5.10256
AC205560.3_FG003	0	0.160093	0	0	0	0	0	0.0200062	0.130047	0	0	0	0.710209	1.39054	2.38112	0.110037	0.430116	0.400122	0	0.270087	0	1.88023	0.863541	0.572811	0.482335	0	0.220876	0.371186	0.491472	0	0.441141	0.561472	0.761973	3.91972	4.98621	6.83953	0.510895	2.02329	1.37171	0.771806	0.250462	0.260642
AC205562.3_FG002	0	0.790459	0	0	0	0	0.320105	0.930286	0.400145	0	0.270069	0.160059	0.330097	0	0.47022	0	0.130035	0.960294	0	0	0.651217	0	0	0	0.321556	0	0.140558	0	0	0.681934	0	0	0.481246	0.411019	0	0.280802	0	0.210342	0.110137	0	0	0.571406
AC205567.3_FG002	0	0	0	0	0	0	0	0	0	0	0	0	0	0	0	0.100034	0	0	0	0	0	0	0	0	0	0	0	0	0	0	0	0	0	0	0	0	0	0	0	0	0	0
AC205574.3_FG006	0.750489	0.710413	0.470275	0.260123	0.510243	0.350171	0.190062	0.26008	0.0400145	0.110033	0.220056	0.110041	0.660195	1.2705	0.47022	1.14038	0.7402	0.430131	0.670279	0.700225	0.240449	5.73118	6.69747	7.04457	5.28558	5.11129	4.92956	2.90929	3.03911	1.38393	2.1255	2.43639	2.95766	5.32319	3.8124	3.66045	5.16905	4.43721	6.25778	6.21454	4.96917	6.56616
AC205591.4_FG006	0	0	0	0	0	0	0	0	0	0	0	0	0	0	0	0	0	0	0	0	0	0	0	0	0	0	0	0	0	0	0	0	0	0	0	0	0	0	0	0	0	0
AC205592.3_FG001	0	0	0	0	0.120057	0	0.330108	0.340105	0.120043	0.0800242	0.0500128	0.210078	0.0400118	0.0900352	0.670314	0.12004	0.180049	0.500153	0.320133	0.230074	0	0	0.0602471	0	0.0703405	0	0.341354	0.110352	0	0.0601707	0.210545	1.04273	0.200519	0.471168	0.270881	1.36389	1.19209	0	0.240299	0.26061	0.540998	0.551357
AC205595.3_FG007	0	0	0	0	0	0	0	0	0	0	0	0	0	0	0	0	0	0	0	0	0	0	0	0	0	0	0	0	0	0	0	0	0	0	0	0	0	0	0	0	0	0
AC205605.3_FG002	0	0	0	0	0.0600286	0.100049	0	0	0	0	0.0500128	0	0	0.0300117	0	0.0900302	0.0200054	0.0400122	0	0	0	0	0.0803294	0.0703452	0.0803891	0	0.170677	0	0	0	0.0701816	0	0.0300779	0	0.140457	0	0	0.0801301	0	0.360844	0.230425	0
AC205608.4_FG004	62.2405	46.2269	41.8845	14.4868	19.5593	14.317	8.38275	6.19191	10.1937	6.00181	4.57117	7.74287	24.0771	33.363	48.6128	6.78228	9.02244	13.014	26.8812	25.6082	35.8871	88.7528	88.8845	84.2033	39.9333	38.8378	27.3385	46.027	30.9327	29.8346	20.1521	28.605	24.3831	37.3325	67.67	72.7377	13.9644	44.4222	59.9746	40.2943	40.5849	60.2082
AC205615.4_FG002	0	0	0	0	0	0	0	0	0	0	0	0	0	0	0	0	0	0	0.060025	0.0600192	0	0	0	0	0.0401946	0	0	0	0.0601803	0	0	0	0	0.390969	0	0	0	0.0701139	0.0800996	0	0.100185	0.0400987
AC205619.3_FG003	0	0	0	0	0	0	0	0	0	0	0	0	0	0	0	0	0	0	0	0	0	0	0	0	0	0	0	0	0	0	0	0	0	0	0	0	0	0	0	0	0	0
AC205664.3_FG001	0.23015	0	0.460269	0	0.660315	1.07052	0.910298	0.750231	0	0.550166	0.370095	0.980364	2.32068	1.88074	0	0.370124	1.27034	0.320098	0.730304	1.11036	1.50281	2.27236	5.94438	6.07984	4.80325	5.62444	5.11027	1.74558	0.712133	0.671906	1.81469	6.10601	3.6294	1.98492	1.26411	2.08596	4.10719	1.92312	2.28284	5.96396	6.49198	5.76419
AC205672.3_FG001	0	0	0	0	0	0	0	0	0	0	0	0	0	0	0	0	0	0	0	0	0	0	0	0	0	0	0	0	0	0	0	0	0	0	0	0	0	0	0	0	0	0
AC205673.3_FG006	6.12399	3.35195	2.67156	5.31251	5.64269	3.02148	3.64119	3.8912	3.77137	3.12094	3.19082	2.35087	5.39159	3.65143	2.21104	5.00168	4.30116	4.20128	8.42351	4.02129	6.1515	2.48351	5.94438	5.64772	4.4616	2.61602	3.93561	4.42413	2.68805	2.20626	2.9376	3.27859	2.44634	2.46611	6.20016	6.62893	5.63987	5.03818	6.55815	6.51525	6.9929	5.37323
AC205677.3_FG001	7.32477	7.54439	6.40375	4.79226	4.10196	3.74183	2.72089	2.89089	2.88104	2.03061	1.71044	1.81067	3.76111	4.55178	4.71221	7.1424	5.89159	5.10156	10.5344	9.78314	8.75636	10.5273	9.54916	9.62725	6.74264	7.59651	6.01386	5.12638	5.19557	4.94402	4.12066	4.47172	3.25844	6.3758	6.12993	5.55586	10.298	7.84274	7.54939	13.8223	10.8801	10.9369
AC205695.3_FG008	0	0	0	0	0	0	0	0	0	0	0	0	0	0	0	0	0	0	0.060025	0	0	0	0	0.482367	0.170827	0	0.0200797	0.0401282	0	0.110313	0	0.220578	0	0	0	0	0	0	0.0200249	0	0	0.0400987
AC205703.4_FG001	0	0	0	0	0	0	0	0	0	0	0	0	0	0.0800313	0	0	0	0	0	0	0	0.452462	0	0	0.432092	0	0	0	0	0	0	0	0	0	0	0	0	0	0.090112	0	0.380702	0.340839
AC205703.4_FG002	30.9301	39.7331	43.4054	8.53403	6.7132	17.3385	2.91095	4.17128	2.88104	4.08123	8.54219	11.9644	26.8579	34.2934	41.9897	50.647	40.2509	45.744	36.2351	30.6998	27.0706	46.7443	77.1564	84.9268	23.6545	50.4992	57.6688	14.5866	17.8435	23.8176	24.1324	30.6203	56.1254	51.9989	52.2298	52.6905	72.0962	63.4831	55.0184	35.1923	36.297	40.9408
AC205703.4_FG005	0.23015	0.98057	0.810474	0.930439	0.250119	0.0400196	0	0.190059	0.0300109	0.160048	0.0500128	0.110041	1.25037	1.2905	1.0705	2.16072	1.73047	2.15066	1.90079	1.43046	1.35253	1.5987	2.16889	1.78878	0.964669	1.28789	1.42566	0.732339	0.682043	0.812304	1.26327	1.3335	1.01262	2.87713	4.64511	2.56733	2.73479	2.42394	3.24403	3.03711	2.94544	3.40839
AC205703.4_FG006	5.74374	6.24363	4.52265	2.80132	3.81182	3.53173	1.79059	2.45075	1.49054	1.19036	2.14055	0.950353	6.38188	6.32247	8.34391	12.7243	10.8829	9.76298	8.43351	11.4637	7.46395	7.10867	7.42043	5.53718	4.8334	3.9039	3.6043	4.02285	2.88865	2.19623	4.07053	4.25114	4.21091	7.48856	9.36044	12.6561	13.3133	11.4185	12.6357	10.9657	12.6433	9.47332
AC205703.4_FG010	0.490319	2.80163	3.03178	0.870411	0.770367	1.8409	0.810266	1.78055	2.28083	0.550166	1.49038	1.81067	1.07032	2.0508	1.7108	1.8006	1.63044	1.86057	1.79075	1.95063	3.55665	4.12243	4.23738	4.84377	1.27618	3.71273	2.75091	0.762435	1.4343	1.70484	1.0828	2.01528	2.06535	1.03256	1.846	0.912606	1.95342	2.4039	2.35293	1.89443	1.51279	2.48612
AC205709.3_FG001	0	0	0	0	0	0	0	0	0	0	0	0	0	0	0	0	0	0	0	0	0	0	0	0.0602959	0	0	0.0803186	0	0	0	0	0	0	0	0	0	0	0	0	0	0	0
AC205712.3_FG003	0	0	0.300176	0	0.0700334	0	0	0	0.140051	0	0	0.170063	0	0	0	0	0	0	0	0	0	1.34733	0.3414	0.412022	0.834037	0.241478	0.271075	0.300961	0.300901	0.210597	0.2707	0.401051	0.751947	1.30323	1.62529	1.19341	0.871526	0.791285	0.700871	1.71401	1.72318	0.942319
AC205713.4_FG004	0	0	0	0	0	0	0	0	0	0	0	0	0	0	0	0	0	0	0	0	0	0	0	0	0	0	0	0	0	0	0	0	0	0	0	0	0	0	0	0	0	0
AC205722.3_FG004	0	0	0	0	0	0	0	0	0	0	0	0	0	0	0	0	0	0	0	0	0	0	0	0	0	0	0	0	0	0	0	0	0	0	0	0	0	0	0	0	0.0400739	0
AC205725.3_FG010	18.9724	19.2412	11.877	13.1762	11.6355	9.94486	2.31076	2.90089	1.61058	1.18036	1.90049	1.76065	4.7314	4.30168	4.39206	11.4538	7.45202	8.16249	16.877	12.0739	9.43764	53.3704	52.8869	62.7178	49.5699	53.4674	49.0245	21.7394	19.6388	18.8334	24.3731	26.8504	30.4288	35.1672	37.1006	27.2177	44.6782	35.4876	36.2551	57.715	49.0004	49.9129
AC205726.4_FG003	0	0	0	0	0	0	0	0	0	0	0	0	0	0	0	0	0	0	0	0	0	0	0	0	0	0	0	0	0	0	0	0	0	0	0	0	0	0	0	0	0	0
AC205730.3_FG001	0	0	0	0	0	0.0500245	0	0	0.0300109	0	0	0	0	0	0	0	0.0100027	0.0800245	0	0	0	0.160875	0.0100412	0.100493	0.0502432	0	0.0903585	0	0	0.0300853	0	0	0	0.220547	0.0401305	0	0	0.0500813	0.0400498	0.160375	0.0300555	0.030074
AC205730.3_FG002	0.450293	2.00116	0.950557	0.690326	1.0505	1.21059	1.63053	1.6305	2.2008	0.520157	0.630162	0.680253	0.600177	0.830325	0.760356	1.36046	1.1103	1.20037	1.23051	1.22039	1.24232	3.45882	2.5605	3.33637	1.61783	2.123	1.66661	2.05657	2.05616	1.17333	1.28332	1.63428	1.46379	1.4536	0.892904	0.651861	1.49261	1.48241	1.76219	1.38324	1.74322	1.71422
AC205735.3_FG006	0.520339	0	0.12007	0	0.140067	0.0800391	0	0	0.0200072	0	0.100026	0.0800297	0.410121	0.64025	0.120056	1.46049	1.75047	1.39043	1.34056	1.32042	1.09204	0.713884	0.0702883	0.532614	0.311508	0.885421	0.321275	0.331058	0.371112	0.0401138	0.220571	0.290762	0.370961	0.511267	0.752447	0.200573	2.15377	1.27207	1.08134	0.992322	0.540998	0.340839
AC205813.4_FG008	0	0	0	0	0	0	0	0	0	0	0	0	0	0	0	0	0	0	0	0	0	0	0	0	0	0	0	0	0	0	0	0	0	1.35335	0	0	0	0	0	0	0	0
AC205814.3_FG001	0	0	0	0	0	0	0	0	0	0	0	0	0	0.110043	0	0	0	0	0	0	0	0	0	0	0	0	0	0	0	0	0	0	0	0	0	0	0	0	0.0600747	0	0	0.230568
AC205833.3_FG002	0	0	0.140082	0	0.550262	0.240117	0.190062	0.230071	0.390141	0.610184	0	0.220082	0.450133	0.930364	1.20056	0.310104	0.820222	0.990303	0.340142	0.570183	0.360674	0.32175	0.230947	0	0.512481	0	0.341354	0.351122	0.431292	0.551565	0.170441	0.380999	0.0401039	0.66164	0.311011	0.340974	1.49261	0.641041	0.550685	0.631478	0.370684	0.250617
AC205834.3_FG003	0	0.0700407	0	0	0	0	0.0100033	0.0400123	0	0	0.0400103	0.120045	0	0.0600235	0	0	0.0900244	0.0500153	0	0.0900289	0	0.100547	0.0903706	0.854192	0.160778	0.160986	0.210836	0.0902884	0	0.270768	0.0601556	0.130342	0.310805	0.220547	0.411338	0.0100286	0.160281	0.16026	0.49061	0.170399	0.0400739	0.230568
AC205853.3_FG014	0.0700456	0.19011	0	0.290137	0.0100048	0	0.0500164	0.0100031	0	0.010003	0	0.0500186	0.0500147	0.0500196	0	0.350117	0.200054	0.110034	0.270113	0.260083	0.200374	0.553009	0.251029	0.14069	0.452189	0.422587	0.311235	0.240769	0.411232	0.19054	0.260674	0.380999	0.411065	0.491218	0.290946	0.140401	0.250438	0.420683	0.420523	0.380891	0.621146	0.551357
AC205886.3_FG001	16.0004	9.33543	6.1536	6.11289	4.59219	7.41362	5.82191	1.07033	2.41087	3.38102	1.99051	10.3839	7.00206	11.2444	8.12381	3.90131	11.6231	13.7342	7.31305	8.30266	7.23352	19.114	21.94	11.9687	11.7469	32.7807	24.7482	4.03288	12.0962	2.05583	16.6431	33.3775	32.1533	21.8542	36.3984	34.4985	13.3834	30.3894	12.5856	16.7793	17.9531	18.5256
AC205888.4_FG004	0	0	0	0	0	0	0	0	0	0	0	0	0.0500147	0	0	0.100034	0.100027	0.100031	0	0.0200064	0	0.0201094	0.0502059	0.030148	0.0200973	0	0.0702788	0	0	0	0	0.0300788	0.0200519	0	0.0702284	0.0401145	0.0300526	0.0200325	0.0400498	0	0	0
AC205907.3_FG004	0	0	0	0	0	0	0	0	0	0	0	0	0	0	0	0	0	0	0	0	0	0	0	0	0	0	0	0	0	0	0	0	0	0	0	0	0	0	0	0	0	0
AC205968.3_FG001	0.310202	0.850494	0	0	0.490234	1.42069	2.26074	2.84087	1.40051	3.15095	2.18056	0.420156	1.45043	1.09043	0	1.43048	0.620168	1.68051	0	0	1.62303	1.1764	0	1.58779	2.26094	0.845175	0.401593	1.99638	1.59478	0.912589	6.27624	4.17093	2.33605	3.55882	2.98972	4.39254	1.33233	1.51246	0.560697	0.240563	1.28237	0.431061
AC205972.3_FG002	0	0	0	0	0	0	0	0	0	0	0	0	0	0	0	0	0	0	0	0	0	0	0	0	0	0	0	0	0	0	0	0	0	0	0	0	0	0	0	0	0	0
AC205976.3_FG004	0	0	0	0	0	0	0	0	0	0	0	0	0	0	0	0	0	0	0	0	0	0	0	0	0	0	0	0	0	0	0	0	0	0	0	0	0	0	0	0	0	0
AC205982.3_FG014	2.88188	1.2007	2.09122	1.23058	1.69081	0.990484	0.290095	0.960296	0.350127	1.28039	1.26032	1.84068	0.660195	1.42056	0.0500234	1.71057	1.74047	1.27039	0.730304	2.25072	3.59672	8.64704	9.11739	9.46646	8.07911	11.0577	10.592	5.74836	5.81743	7.91244	7.90044	10.698	12.0011	5.23297	6.69176	5.12463	10.4984	7.75259	12.5055	10.4745	8.50569	10.8768
AC206030.4_FG001	0	0	0	0	0	0	0	0	0	0	0	0	0	0	0	0	0	0	0	0	0	0	0	0	0.100486	0	0	0.0601923	0	0	0.0501297	0	0.0501298	0	0	0.0100286	0.0601052	0	0.0100124	0.200469	0.0601109	0
AC206031.3_FG007	2.99195	1.78104	0.680398	0.160076	0.0800382	0.370181	0.0800262	0.430132	0.120043	0.490148	0.0400103	0.250093	0.490145	0.760297	0.740347	0.250084	0.390106	0.220067	1.4406	0.610196	2.05384	3.47893	2.62075	2.25105	2.88396	2.28398	3.29306	3.50118	1.88565	2.88819	5.27364	2.73718	6.26623	3.86959	2.75897	1.58452	1.86326	1.85301	2.46306	2.7765	4.70869	3.68908
AC206156.3_FG003	0	0	0	0	0	0	0	0	0	0	0	0	0	0	0	0	0	0	0	0	0	0	0	0	0	0	0	0	0	0	0	0	0	0	0	0	0	0	0	0	0	0
AC206156.3_FG009	0	0	0	0	0	0	0	0	0	0	0	0	0	0	0	0	0	0	0	0	0	0	0	0	0	0	0	0	0	0	0	0	0	0	0	0	0	0	0	0	0	0
AC206160.3_FG001	0	0	0	0	0	0	0	0	0	0	0	0	0	0	0	0	0	0	0	0	0	0	0	0	0	0	0.140558	0.331058	0	0.150427	0	0	0	0	0	0	0	0.0400651	0	0	0	0
AC206165.3_FG007	5.17337	3.02176	1.82107	1.50071	2.20105	2.18107	1.20039	0.970299	0.680246	0.640193	0.31008	0.210078	0.670198	0.540211	0.760356	0.970325	1.07029	1.19036	2.42101	1.51048	1.72322	2.33269	2.03836	3.6479	3.718	3.02854	3.33322	0.822628	1.79538	1.73492	0.751945	0.942471	0.782025	2.31574	1.02333	1.23352	2.5144	2.27369	2.07258	3.56835	2.71501	2.84701
AC206165.3_FG009	0	1.14066	0	0	0	0	0.960315	0	0	0	0.660169	0.2701	0.210062	0.600235	1.04049	0	0	0	0	0	0.150281	0	0	0	0	0	0	1.0333	0	0.330939	0	0	0.591532	0	0	0	0.0801403	0	0	0	0.0801479	0
AC206165.3_FG019	0.650424	0.360209	0.130076	0.240113	0.110052	0.140068	0.230075	0.510157	0.94034	0.650196	1.1503	0.990368	10.8232	11.4945	18.8288	4.79161	10.5929	5.40165	1.71071	2.74088	2.71507	3.62975	0.542224	0.170838	0.542627	0.140862	0.501992	0.652083	0.762284	0.671906	0.701816	0.942471	1.2733	8.60132	14.9386	18.3925	3.90684	7.16163	6.73838	1.55364	2.23412	1.75432
AC206166.3_FG002	0	0	0	0	0	0	0	0	0	0	0	0	0.0500147	0.110043	0.0800375	0.0600201	0.160043	0	0	0	0	0	0	0	0.331605	0.362218	0.130518	1.27407	0	0.230654	0.130337	0	0.862233	0	0.321044	0.351002	0	0.0500813	0.230286	0	0.0701294	0.551357
AC206168.2_FG003	0	0	0	0	0	0	0	0	0	0	0.0300077	0.0500186	0	0	0.15007	0	0.0100027	0	0.0200083	0	0.0500936	0	0.130535	0	0	0	0.0401593	0	0	0	0	0	0.0200519	0	0	0	0.0701228	0	0.0300373	0	0.020037	0
AC206169.3_FG002	0	0	0	0	0	0	0	0	0	0	0	0	0.380112	1.21047	0.590277	0.0500168	0.120032	0.100031	0	0.160051	0.270506	0	0	0	0	0	0	0	0	0	0	0	0	0.150373	1.18385	1.32378	0	0	0.270336	0.0501173	0.110203	0
AC206184.4_FG002	0	0	0	0	0	0	0	0	0	0	0	0	0	0	0	0	0	0	0	0	0	0	0	0	0	0	0	0	0	0	0	0	0	0	0	0	0	0	0	0	0	0
AC206185.3_FG002	0	0	0	0	0	0	0	0	0	0	0	0	0	0	0	0	0	0	0	0	0	0	0	0	0	0	0	0	0	0	0	0	0	0	0	0	0	0	0	0	0	0
AC206186.3_FG001	0	0	0	0	0	0	0	0	0	0	0	0	0	0	0	0	0	0	0	0	0	0	0.1707	0	0	0	0.0803186	0	0	0	0	0	0	0	0.120391	0	0	0	0	0	0	0
AC206194.3_FG003	0	0.12007	0	0	0	0	0	0	0	0.010003	0.0400103	0	0	0	0.0400188	0.0500168	0	0.0400122	0	0	0.0400749	0	0.0502059	0	0	0	0.0301195	0.0802564	0.0401202	0.160455	0.110285	0.0300788	0.0200519	0.160398	0.0501631	0.260745	0	0.0200325	0	0.0400938	0.100185	0.0902221
AC206198.3_FG001	5.41353	3.52205	4.00234	4.19198	4.31206	2.08102	3.93129	4.36134	2.66096	5.21157	3.45089	4.53168	18.0853	16.5665	15.6473	8.39282	14.3539	13.3441	15.4264	13.4843	14.3268	7.82256	5.51261	4.4418	3.01459	3.6423	1.64653	1.72551	2.70811	2.467	5.39395	4.32133	3.99033	12.5511	16.7645	18.2722	6.61158	14.5336	12.5356	8.83066	8.13501	7.6789
AC206199.3_FG001	0	0	0	0	0	0	0	0	0	0	0	0	0.0500147	0.0200078	0	0	0	0	0	0	0	0	0	0	0	0	0	0	0	0.090256	0	0	0	0	0	0	0.0901579	0	0.0400498	0	0	0
AC206199.3_FG005	4.40287	0	0	0	0	0	0	0	0	0	0	0	0	0	0	0	1.64044	0	0	0	0	0	0	0	0	0	0	0	0	0	0	0	0	0	0	0	0	0	0	0	0	0
AC206201.3_FG004	3.66239	2.19127	5.35313	11.2253	1.83087	0.150073	4.11135	2.72084	3.29119	6.2819	7.08182	5.05188	11.2633	13.1251	9.97468	64.6317	17.3047	24.7776	175.993	124.72	165.99	0	0.572347	0	0	0	0	2.45785	2.21664	0	2.50648	1.49392	2.3561	1.70422	4.01305	1.29369	16.2084	2.51408	5.29659	52.7133	42.4083	46.8353
AC206201.3_FG009	0.0800521	0.0500291	0	0	0.0100048	0	0.0100033	0.0400123	0.0100036	0	0	0.0100037	0.0100029	0.0100039	0	0.0100034	0.0100027	0.0800245	0.060025	0.0600192	0	0.0904923	0.120494	0.130641	0.0401946	0	0.130518	0.130417	0.320962	0.290825	0.0200519	0.130342	0.120312	0.0300745	0.0902936	0.140401	0.0100175	0.0500813	0.140174	0.350821	0.0100185	0.110271
AC206217.2_FG006	0	0	0	0	0	0	0	0	0	0	0	0	0.260077	0	0	0	0	0	0	0	0	0	0	0	0	0	0	0	0	0	0	0	0	0	0	0	0	0	0	0	0	0
AC206223.3_FG001	0	0	0	0	0.110052	0	0.0500164	0.270083	0	0	0	0.110041	0	0.18007	0.280131	1.36046	0.0600162	0.26008	0.12005	0.580186	0.400749	0.814431	2.33959	1.5275	1.16564	1.71047	1.1345	1.66532	0.631893	0.942674	2.36612	1.3736	1.0026	1.62403	1.0133	0.722062	2.76484	2.42394	2.20274	1.18277	2.4946	1.6641
AC206223.3_FG004	0	0.200116	0.230135	0	0.0100048	0	0	0.110034	0.0200072	0.0400121	0.0400103	0	0	0.0700274	0.0800375	0.0300101	0	0.0200061	0.0100042	0.0700225	0	0.211149	0	0	0.0904378	0.0704312	0.0200797	0.240769	0.120361	0.100284	0.0601556	0.0100263	0.140364	0.100248	0.180587	0.110315	0	0.0400651	0.190237	0.0100235	0.020037	0.0801974
AC206223.3_FG006	0.490319	2.13124	1.701	0.430203	0.470224	1.60078	0.540177	0.430132	0.530192	0.540163	0.280072	0.370137	0.360106	1.22048	1.84086	2.60087	1.03028	1.40043	0.9604	2.24072	2.40449	1.55848	2.99227	2.2209	2.09012	2.65626	3.44366	1.49477	1.09328	1.26358	1.25324	1.58415	1.48384	2.33579	1.31427	1.35387	2.29402	2.14348	2.80349	1.78417	2.44451	3.94972
AC206223.3_FG007	0.0900587	0.200116	0.880516	0.780369	0.190091	0.330161	0.370121	0.190059	0	0	0.0500128	0	0.160047	0.310121	0.260122	0.820275	0.540146	0.62019	0.920383	1.38044	0.581086	0.0703829	0.753088	0.361776	0.462237	0.301848	0.542151	0.963076	0.922765	0.651849	0.2707	0.611603	0.210545	0.210522	0.260848	0.872491	1.09191	0.290472	0.600747	1.83429	2.04377	1.53378
AC206223.3_FG008	0.0900587	0.420244	0.41024	0	0.0800382	0.680333	0.0600197	0.150046	0.080029	0.010003	0.0400103	0.0600223	0.0200059	0.0700274	0.120056	0.170057	0.140038	0.23007	0	0.150048	0.150281	1.22667	1.1949	0.562762	0.582821	0.774744	0.401593	0.260833	0.581743	0.310882	0.130337	0.43113	0.130338	0.250621	0.200652	0.270773	0.290509	0.580944	0.520647	0.360844	0.430795	0.661629
AC206223.3_FG010	4.42288	5.6833	9.83576	9.43446	9.04431	5.1125	5.59183	8.17252	6.45234	9.42285	5.52142	8.27307	8.1324	12.2948	9.57449	10.8136	11.193	12.2237	12.7853	14.4546	16.1201	7.29971	4.91014	5.1955	3.63761	5.25216	7.48971	4.04291	2.72817	4.25206	5.14331	4.62212	7.74005	5.36329	6.0898	4.64326	5.76009	5.9096	7.44926	5.30241	4.69867	7.15762
AC206227.4_FG001	0	0	0	0	0	0	0	0	0	0	0	0	0	0	0	0	0	0	0	0	0	0	0	0	0	0	0	0	0	0	0	0	0	0	0	0	0	0	0	0	0	0
AC206259.3_FG002	0.0800521	0	0	0	0	0	0.0100033	0.0100031	0	0	0	0	0	0	0	0	0	0.0700214	0	0	0	0	0.160659	0.190937	0.0200973	0.0301848	0.0501992	0.0300961	0.0501503	0.0401138	0	0.0401051	0.0300779	0.160398	0	0.0300859	0.0400702	0.0600976	0	0.0701642	0.0901664	0.0501234
AC206259.3_FG003	24.586	25.1246	24.8946	20.1695	17.5484	15.9978	17.2356	16.4851	15.8958	7.66231	9.77251	9.26344	12.1336	16.6365	20.0194	26.5289	19.9654	20.0061	27.4714	24.0377	22.0212	49.5295	49.4026	55.5225	41.2698	49.9257	44.4865	40.3589	42.066	38.0078	25.1651	31.2118	30.2584	33.3426	39.1874	32.0916	55.3269	41.7578	48.1198	56.3318	47.2873	44.6399
AC206262.3_FG004	0	0	0	0	0	0	0	0	0	0	0	0	0	0	0	0	0	0	0	0	0	0	0	0	0	0	0	0	0	0	0	0	0	0	0	0	0	0	0	0	0.53098	0
AC206265.3_FG006	0.600391	0	0.470275	0	0.400191	0.750367	2.09069	0.840259	1.41051	0.86026	0.680174	0.62023	0.730215	0.220086	0.440206	1.15039	1.03028	1.53047	0	0.380122	0.841573	0	0	0	0.110535	0.291787	0	0.742371	1.9358	1.2335	1.8949	1.10289	0.581506	0.842087	0.481566	0.240687	0.310544	1.79291	0.710884	1.33312	0.390721	1.57387
AC206266.3_FG001	0.400261	0.520302	0.0900527	0.0100047	0.350167	0.200098	0.230075	0.280086	0.0400145	0.160048	0.250064	0.170063	0.220065	0.570223	0.130061	0.800269	0.440119	0.560171	0.430179	0.570183	0.290543	0.68372	0.893665	1.67824	0.643113	0.533265	1.00398	0.110352	0.0702103	0.361024	0.391012	0.200526	0.411065	0.922286	0.872838	0.22063	1.17205	0.550895	0.610759	0.671571	0.540998	0.541332
AC206273.3_FG004	1.10072	0.830483	2.49146	5.3025	3.22154	1.17057	1.18039	2.63081	0.80029	1.08033	0.750192	0.580215	2.64078	1.10043	3.40159	0.980329	1.37037	1.6505	0.0900375	4.11132	2.73511	0.49268	4.12692	3.99963	5.70763	4.43717	5.79298	6.64121	1.24373	4.8638	0.32083	0.070184	2.51652	2.73678	4.35416	2.39684	1.12196	1.85301	1.84229	3.05715	4.43819	8.06986
AC206274.3_FG008	0	0	0	0	0	0	0	0	0	0	0	0.0100037	0	0	0	0	0	0	0	0	0	0	0	0	0	0.0704312	0	0	0	0	0	0	0	0	0	0	0	0	0	0	0	0
AC206285.3_FG003	0.0600391	0.0700407	0	0.230109	0	0	0	0	0.0200072	0	0	0	0	0	0.710333	0	0.140038	0	0.660275	0.0700225	0	0	0	0	0	0	0	0.0702243	0	0	0	0	0	0	0	0	0	0.230374	0	0	0	0.32079
AC206285.3_FG005	0	0	0	0	0	0	0	0	0	0	0	0	0	0	0	0	0	0	0	0	0	0	0	0	0	0	0	0	0	0	0.0501297	0	0	0	0	0	0	0	0	0	0	0
AC206312.3_FG008	0	0.260151	0.0400234	0	0.270129	0.0300147	0	0	0.300109	0.0800242	0.140036	0.100037	0	0.130051	0	0.0300101	0.330089	0	0.100042	0.220071	0.250468	0	0.291194	0	0.562724	0.130801	0.401593	0.511634	0.0702103	0.140398	0.431115	0.200526	0.230597	0.100248	0.0401305	0.461317	0.150263	0.130211	0.210261	0.340797	0.380702	0.380938
AC206319.2_FG004	0	0	0	0.470222	0.180086	0	0	0	0	0	0.0400103	0	0	0	0	0	0	0	0	0	0	1.75957	6.07491	2.98465	5.17505	2.36448	6.41545	6.56096	8.69605	3.57013	8.53207	8.73289	7.66986	7.74921	2.80913	2.66762	5.3694	4.06661	4.55566	2.7364	2.96547	3.0876
AC206325.3_FG003	0	0	0	0	0	0	0	0	0	0	0	0	0	0	0	0	0	0	0	0	0	0	0	0	0	0	0	0	0	0	0	0	0	0	0	0	0	0	0	0.0400938	0	0.0200493
AC206332.3_FG005	0	0	0	0	0	0	0	0	0	0	0	0.0100037	0	0	0	0	0.0200054	0.0700214	0	0.0300096	0	0	0.0301235	0	0	0.0100616	0	0	0	0	0	0.0200526	0.110286	0.0902236	0	0.110315	0.100175	0.0901464	0.0400498	0	0.160296	0
AC206349.2_FG002	0	0	0	0	0	0	0	0	0	0	0	0	0	0	0	0	0	0	0	0	0	0	0	0	0	0	0	0	0	0	0	0	0	0	0	0	0	0	0	0	0	0
AC206350.3_FG005	0	0	0	0	0	0	0	0	0	0	0	0	0	0	0	0	0	0	0	0	0	0	0	0	0	0	0	0	0	0	0	0	0	0	0	0	0	0	0	0	0	0
AC206392.3_FG004	0	0.110064	0	0	0	0	0	0.330102	0	0	0	0	0	0	0	0	0	0	0	0	0	0	0	0	0.130632	0	0	0	0	0	0	0	0	0	0	0	0	0	0	0	0	0
AC206425.3_FG002	0.280183	0	0	0.350165	0	0	0	0	0	0	0	0	0	0	0	0	0	0.0400122	0	0.0800257	0.150281	0	0	0	0	0	0	0.0802564	0	0	0	0	0	0	0	0.330945	0	0	0	0	0	0.120296
AC206425.3_FG004	0.350228	0	0.140082	0.450213	0.2101	0	0.250082	0.0600185	0.140051	0.240072	0.340087	0.260097	0.200059	0.340133	0.0700328	0.810272	0.500135	0.330101	0	0.590189	0.130243	1.46799	1.26519	0.844143	1.20584	0.0804928	0.702788	1.0333	0.822464	0.852418	0.751945	0.35092	1.05273	0.791963	0.862806	0.421203	1.4826	0.540879	1.65205	0.641501	0.73135	1.99491
AC206503.3_FG001	0	0	0	0	0	0	0	0	0	0	0	0	0	0	0	0	0	0	0	0	0	0	0	0	0	0	0	0	0	0	0	0	0	0	0	0	0	0	0	0	0	0
AC206514.2_FG002	0	0	0	0	0	0	0	0	0	0	0	0	0	0	0	0	0	0	0	0	0	0	0	0	0	0	0	0	0	0	0	0	0	0	0	0	0	0	0	0	0	0
AC206519.2_FG002	0	0	0	0	0	0	0	0	0	0	0	0	0	0	0	0	0	0	0	0	0	0	0	0	0	0	0	0	0	0	0	0	0	0	0	0	0	0	0	0	0	0
AC206547.2_FG002	0.400261	0	0	0	0	0	0.120039	0	0.0400145	0	0	0	0	0.0400156	0	0	0.0800216	0.26008	0	0	0	0	0.220906	0	0.0602918	0.110678	0	0	0.230691	0.0501422	0.250648	0.551446	0	0	0	0.551575	0.53093	0	0	0.240563	0.110203	0
AC206582.2_FG002	1.66108	0.840488	2.32136	2.80132	2.60124	2.09102	2.19072	3.5711	2.15078	2.46074	0.82021	1.18044	1.59047	2.76108	0.650305	1.53051	1.56042	3.40104	1.77074	0.630202	2.36442	5.40943	2.87178	6.15018	1.54749	1.87146	2.19872	1.7857	3.02908	1.39395	1.75454	2.38626	2.63683	0.461143	0.642088	1.05301	3.45605	0.600976	2.30286	0.661548	2.08385	2.36582
AC206610.4_FG004	0	0	0	0	0	0	0	0	0	0	0	0	0	0	0	0	0	0	0	0	0	0	0	0	0	0	0	0	0	0	0	0	0	0	0	0	0	0	0	0	0	0
AC206610.4_FG005	0	0	0	0	0	0	0	0	0	0	0	0	0	0	0	0	0	0	0	0	0	0	0	0	0.0803891	0	0	0	0	0	0	0	0	0	0	0.110315	0.0701228	0.120195	0.0300373	0.150352	0	0
AC206611.3_FG002	0	0	0	0	0	0	0	0	0	0	0	0	0	0	0	0	0	0	0	0	0	0	0	0	0	0	0	0	0	0	0	0	0	0	0	0	0	0	0	0	0	0
AC206611.3_FG003	0.43028	0	0.190111	0.570269	0.310148	0.380186	0.420138	0.270083	0.260094	0.540163	0.270069	0.0500186	0.300088	0.110043	0.0200094	0.730245	0.500135	0.240073	0.540225	0.460148	0.340637	0.311696	0.351441	0.030148	0.351702	0.150924	0.522071	0.571827	0.160481	0.862446	0.391012	0.411078	0.380987	0.100248	0.100326	0.330945	0.861508	0.0901464	0.790983	0.420985	0.911682	0.651604
AC206634.3_FG004	0	0.0600349	0.540316	0	0.310148	0	0.460151	0.150046	0	0.0800242	0.300077	0.230085	0.140041	0	0.15007	0.510171	0.170046	0.690211	0.320133	0.0600192	0.520974	0	0	0.0803946	0.0904378	0.150924	0	0	0	0	0	0.140368	0.10026	0	0.351142	0.551575	0.0601052	0.600976	0.400498	0.330774	0.140259	0
AC206638.3_FG007	0	0	0	0	0	0	0	0	0	0	0	0	0	0	0	0	0	0	0	0	0	0	0	0	0	0	0	0	0	0	0	0	0	0	0	0	0	0	0	0	0	0
AC206638.3_FG015	0	0	0	0	0	0	0	0	0	0	0	0	0	0	0	0.560188	0	0	0	0	0	0	0.441812	0.311529	0.251216	0	0	0	0	0.471337	0.521349	0.802103	1.3134	0	0	0	0.230403	0.150244	0.170212	0	0	0
AC206642.4_FG001	76.3497	76.8046	74.0333	57.3871	44.7813	55.247	88.0388	80.0647	76.7078	133.61	82.8813	68.6855	99.4693	112.804	116.885	147.72	146.82	137.082	114.038	128.041	104.956	67.2458	66.2517	71.3401	47.8014	41.6148	49.1651	65.1381	61.7751	64.2623	82.4132	65.8025	62.8327	61.9034	79.4283	60.2119	83.5964	67.7	60.9157	73.8027	81.4202	68.8795
AC206647.3_FG003	0	0	0	0	0	0	0	0	0	0	0	0	0	0	0	0	0	0	0	0	0	0	0	0	0	0	0	0	0	0	0	0	0	0	0	0	0	0	0	0	0	0
AC206655.3_FG004	0	0	0	0	0	0	0	0	0	0	0	0	0	0	0	0	0	0	0	0	0	0	0	0	0	0	0	0	0	0	0	0	0	0	0	0	0	0	0	0	0	0
AC206695.3_FG001	0	0	0	0	0	0	0	0	0	0	0	0	0	0	0	0	0	0	0	0	0	0	0	0	0	0	0	0	0	0	0	0	0	0	0	0	0	0	0	0	0	0
AC206698.2_FG002	0	0	0	0	0	0	0	0	0	0	0	0	0	0	0	0	0	0	0	0	0	0	0	0	0	0	0	0	0	0	0	0	0	0	0	0	0	0	0	0	0	0
AC206700.3_FG003	0.0300196	0	0	0	0.0300143	0	0	0.13004	0.080029	0	0	0.0900334	0	0.0300117	0	0	0	0.0400122	0.670279	0.390125	0	0.412243	0.642635	0.552713	0.180876	0.543327	0.411633	0.210673	0.130391	0.330939	0.110285	0.561472	0.451168	0	0.391272	0.0501432	0.0901579	0.120195	0.670834	2.32544	2.26418	1.91471
AC206749.3_FG003	0	0	0	0	0	0	0	0	0	0	0	0	0	0	0	0	0	0	0	0	0	0	0	0	0	0	0	0	0	0	0	0	0	0	0	0	0	0	0	0	0	0
AC206763.3_FG002	0.120078	0.260151	0.0600352	0.120057	0	0	0.0200066	0.110034	0	0	0	0	0	0.110043	0.0800375	0.0600201	0.0800216	0.0200061	0	0.0700225	0.0701311	0	0.261071	0.130641	0.0401946	0.100616	0.120478	0.10032	0.110331	0.0701991	0.0200519	0	0.0401039	0	0.0601957	0.0601718	0.0701228	0.170277	0.0200249	0.130305	0.40074	0.110271
AC206764.4_FG001	0	0.320186	0.29017	0	0.23011	0.330161	0.330108	0.340105	0.250091	0.210063	0.420108	0.110041	0.480142	0.650254	0.430202	1.90064	1.1003	1.87057	0.340142	1.08035	0.561048	0.68372	0.3414	0	0.22107	0.603696	0.501992	0.551762	0.591773	0.250711	0.300778	0.340894	0.441142	0.290721	1.0133	0.571632	1.03181	1.43233	1.74217	1.04244	0.751386	0.641579
AC206764.4_FG003	0	0	0	0	0	0	0	0	0	0.0500151	0	0	0.180053	0	0	0.18006	0	0.0300092	0	0.300096	0.0801498	0.643501	1.23507	0.100493	0.251216	0.533265	0.271075	0.200641	0.160481	0.180512	0.0701816	0	0.300779	0	0.150489	0.581661	0.581017	1.94316	0.390485	1.98464	1.77327	1.09269
AC206768.3_FG005	3.45225	1.41082	1.91112	2.71128	3.50167	2.16106	0.620203	1.10034	0.760275	0.0800242	0.470121	0.650241	0.540159	0.140055	0.550258	0.460154	0.400108	0	0.190079	0.480154	0.831554	1.33728	5.67327	2.08021	9.20455	3.45113	6.04398	7.36352	5.84752	5.37525	6.9981	4.72238	5.63459	5.17282	1.69551	2.72779	4.82845	3.66595	5.55691	8.37961	6.37176	3.24799
AC206768.3_FG006	0	0	0	0	0	0	0	0	0	0	0	0	0	0	0	0	0	0	0	0	0	0	0	0	0	0	0	0	0	0	0	0	0	0	0	0	0	0	0	0	0	0
AC206780.3_FG004	0	0	0	0.0100047	0.190091	0.0200098	0.0400131	0.0300092	0.080029	0	0.070018	0.190071	0	0.210082	0	0.0700235	0.130035	0.0800245	0.0200083	0.0700225	0.0901685	0.472571	0.361482	0.723551	0.120584	0.171047	0.190757	0.220705	0.0401202	0.160455	0.180467	0.340894	0.230597	0.220547	0.260848	0.0601718	0.300526	0.280456	0.220274	0.180422	0.150277	0.240592
AC206788.3_FG008	0	0	1.07063	0	0	0	0.260085	0.26008	0.600217	0	0	1.60059	0.590174	1.23048	0	0.620208	0.63017	0	1.29054	0.120038	2.66498	0	0.0702883	1.56769	0.422043	0.120739	0.933704	3.87237	2.76829	1.72489	3.77978	2.03534	4.01039	1.35335	1.63532	0.300859	4.12723	1.16189	1.07133	1.57368	4.14765	3.87955
AC206788.3_FG015	34.5525	39.3329	29.3472	36.6873	64.3907	76.3974	58.5292	71.562	65.2336	27.6083	36.2193	29.7811	20.5561	17.847	15.6473	27.7593	32.4988	54.2766	20.7586	25.5682	33.3724	15.9769	14.1681	12.5516	20.7102	24.4396	28.0412	26.5548	27.5124	26.3748	16.4626	17.175	21.5859	14.4157	13.0324	12.4355	15.7075	19.2613	22.8584	14.965	18.1936	16.9216
AC206831.3_FG015	0	0	0	0	0	0	0	0	0	0	0	0	0	0	0	0	0	0	0	0	0	0	0.301235	0	0	0	0	0	0	0	0	0	0	0	0	0.0601718	0.0100175	0.230374	0	0.180422	0	0.260642
AC206832.3_FG004	0	0	0	0	0	0	0	0	0	0	0	0	0	0	0	0	0	0	0	0	0	0	0	0	0	0	0	0	0	0	0	0	0	0	0	0	0	0	0	0	0.0400739	0
AC206840.3_FG002	42.3476	57.2233	46.6373	40.299	48.9033	37.3983	60.5098	43.1133	42.5954	37.7714	38.4399	37.3939	36.5808	46.018	39.3885	51.4072	51.0838	51.8258	82.8045	58.5088	45.6052	60.1372	50.5875	46.3274	47.2688	45.1263	52.7995	38.8842	38.9066	44.2656	36.8353	31.7131	36.665	41.3926	47.1634	30.8381	54.3752	51.9744	43.5341	38.5703	45.534	52.82
AC206898.3_FG006	0	0.210122	0	0	0.0700334	0	0.150049	0.0600185	0.0900326	0.0800242	0.150038	0	0.0600177	0.490192	0.550258	0.310104	0.390106	0.270083	0.0900375	0.0400128	0	0.553009	0.542224	0.522565	0.482335	0.603696	0.62247	1.01324	0.310932	0.481365	0.69179	0.220578	0.491272	1.8145	1.11362	0.852434	1.07188	0.721171	0.540672	0.360844	0.751386	0.411012
AC206901.3_FG005	0.110072	0.600349	0.740433	0.200095	0.110052	0.090044	0.250082	0.26008	0.100036	0	0	0.140052	0	0.190074	0	0.18006	0.200054	1.25038	0	0.230074	0.230431	1.94056	4.18717	2.82386	1.82885	2.89774	1.19474	1.2841	1.69508	1.45412	2.1656	1.51397	2.37615	5.71416	2.70881	3.75071	4.33759	13.4819	6.61823	4.58072	4.879	4.33066
AC206941.2_FG002	0	0	0	0	0	0	0	0	0	0	0	0	0	0	0	0	0	0	0	0	0.180337	0	0	0	0	0	0.180717	0	0	0	0	0	0	0	0	0	0	0	0	0	0	0
AC206946.2_FG009	0	0	0	0	0	0	0	0	0	0	0	0	0	0.0200078	0	0	0	0	0	0	0	0.0804376	0	0	0.0401946	0	0	0.150481	0	0.100284	0	0	0	0	0	0	0	0.100163	0	0	0	0
AC206951.3_FG014	0	0	0	0	0	0	0	0	0	0	0	0	0	0	0	0	0	0	0	0	0	0	0	0	0	0	0	0	0	0	0	0	0	0	0	0	0	0	0	0	0	0
AC206951.3_FG016	1.25081	0.0900523	0	0	0.170081	0.170083	0.0400131	0.490151	0.11004	0	0	0	0	0	0	0.130044	0.180049	0.430131	0	1.37044	0.591105	0.17093	0.943871	0	0.140681	0	0.200797	0.0902884	0.441322	0.862446	0.922386	0.200526	0.0501298	0	0	0.451289	0.581017	0.0200325	0.49061	0.681595	0.340629	0.661629
AC206951.3_FG017	752.71	708.572	415.623	182.216	429.175	394.063	399.521	553.49	393.452	107.663	54.8241	29.491	247.753	151.949	102.268	163.145	501.256	485.448	233.037	285.412	315.229	385.226	274.877	170.376	295.932	201.071	143.098	150.852	298.705	313.389	85.6014	133.39	64.1561	176.788	84.6151	128.928	91.36	352.813	336.528	224.185	268.495	211.721
AC206952.3_FG001	0	0	0	0	0	0	0	0	0	0	0	0	0	0	0	0	0	0	0	0	0	0	0	0	0.0401946	0	0	0	0	0	0	0	0	0	0	0	0	0	0	0	0	0
AC206968.3_FG001	0	0	0	0	0	0	0	0	0	0	0	0	0	0	0	0	0	0	0	0	0	0	0	0	0	0	0	0	0	0	0	0	0	0	0	0	0	0	0	0	0	0
AC206968.3_FG003	20.9937	23.4836	21.0323	15.8675	19.6093	21.2704	23.6477	26.4982	23.7286	15.4847	14.8238	15.4657	13.1339	19.3876	26.9026	27.7993	24.9467	27.3284	36.4752	33.6108	32.9917	22.6734	19.6606	22.5105	14.1384	14.3277	16.3348	15.5798	13.35	11.7233	11.199	13.1946	8.92311	20.8918	18.3296	13.2478	16.8495	14.5436	19.1839	23.2945	20.1271	21.6934
AC206969.3_FG001	0	0	0	0	0	0	0	0	0	0	0	0	0	0	0	0	0	0	0	0	0	0	0	0	0	0	0	0	0	0	0	0	0	0	0	0	0	0	0	0	0	0
AC206980.3_FG007	0	0	0	0	0	0.110054	0	0	0	0.120036	0	0	0	0	0	0	0.200054	0	0.290121	0.0900289	0	0	0	0	0.311508	0.271663	0	0	0	0	0.170441	0.170447	0	0	0	0.521489	0	0.0600976	0.290361	0	0	0.0701727
AC206989.4_FG002	55.1459	47.9579	30.5479	24.4215	22.2006	27.4134	15.7252	14.7846	15.8557	12.8339	14.6338	17.0563	18.8155	21.8686	28.9836	32.741	22.046	24.5775	36.8454	30.1897	20.4182	60.5293	62.1449	74.7167	60.2416	51.6965	60.3293	38.9243	41.2235	36.5637	34.9805	43.8349	40.7255	63.6277	55.661	40.1246	47.5733	46.3353	50.2825	55.7605	58.2775	54.0631
AC206999.1_FG002	0	0	0	0	0	0.0200098	0	0	0	0	0	0	0	0	0	0	0.0200054	0	0	0	0.0400749	0	0.0200824	0	0	0	0	0	0	0	0	0	0	0	0	0	0	0	0	0	0.0901664	0
AC206999.1_FG007	0	0	0	0	0	0	0	0	0	0	0	0	0	0	0	0	0	0	0	0	0	0	0	0.0502466	0.0401946	0	0	0	0.0601803	0	0	0	0	0	0	0.0401145	0	0	0	0.0501173	0	0
AC207011.3_FG001	0	0	0	0	0	0	0	0	0	0	0	0	0	0	0	0	0	0	0	0	0	0	0	0	0	0	0	0	0	0	0	0	0	0	0	0	0	0	0	0	0	0
AC207019.3_FG003	0	0	0	0	0	0	0	0	0	0	0	0	0	0	0	0	0	0	0	0	0	0	0	0	0	0	0	0	0	0	0	0	0	0	0	0	0	0	0	0	0	0
AC207024.3_FG002	0	0.160093	0	0	0.320153	0	0.200066	1.04032	0.150054	0	0.130033	0.590219	0.0700206	0.140055	0.270127	0.470158	0.11003	0	0.100042	0.150048	0.120225	0	0.451853	0.371825	0.0602918	0.462834	0	0	0	0.100284	0.0401038	0	0.0902337	0	0.110359	0	0.190333	0	0	0.150352	0.100185	0.0400987
AC207043.3_FG002	0.830541	0.280163	0.330193	0.460217	0.810386	0.130064	0.160052	0.270083	0.230083	0.360109	0.140036	0.0200074	1.21036	0.520203	0.190089	2.53085	0.810219	1.81055	2.02084	1.73055	0.480899	0.271477	0.833418	0.74365	0.432092	0.211294	0.311235	0.39125	0.110331	0.330939	0	0.0501314	0.380987	1.31326	0.632055	0.832377	5.22916	2.93477	1.57195	3.45809	2.57475	1.11274
AC207043.3_FG004	0	0	0.0400234	0	0.0200095	0.0200098	0.0600197	0.0300092	0	0.0800242	0.0400103	0	0.0700206	0	0.0300141	0.160054	0.0300081	0.0500153	0.300125	0.160051	0.100187	0.140766	0.200824	0	0.281362	0.160986	0.271075	0.010032	0.290871	0.0300853	0.230597	0.0601577	0	0.100248	0.200652	0.351002	0.180316	0	0.0700871	0	0.270499	0.160395
AC207080.3_FG005	0.110072	0	0	0	0.110052	0.0300147	0	0.110034	0.0700254	0.0300091	0.0100026	0	0.0900265	0.0100039	0.300141	0.240081	0.210057	0.0400122	0.130054	0.130042	0.0601123	0.201094	0.0602471	0.713502	0.0502432	0.442711	0.361434	0.310993	0.290871	0.13037	0.180467	0.110289	0.190493	0.260646	0.511664	0.330945	0.190333	0.280456	0.170212	0.310727	0.370684	0.220543
AC207104.3_FG001	0	0	0	0	0	0	0	0	0	0	0	0	0	0	0	0	0	0	0	0	0	0	0	0	0	0	0	0	0	0	0	0	0	0	0	0	0	0	0	0	0	0
AC207107.4_FG001	0.120078	0.31018	0	0	0	0.0500245	0	0.110034	0	0	0	0.290108	0.0400118	0.0500196	0	0	0.0400108	0.0600183	0.100042	0	0.180337	0	0.150618	0.30148	0.140681	0.402464	0.271075	0.381218	0.0601803	0	0.250648	0.140368	0.320831	0.240596	0.200652	0.170487	0.250438	0.200325	0.220274	0.0801876	0.120222	0.0701727
AC207107.4_FG002	0.310202	0.710413	0.41024	0.300142	0.240114	0.120059	0.470154	0.310096	0.310112	0.410124	0.340087	0.200074	0.410121	0.480188	0.890417	0.560188	0.550149	0.480147	1.07045	0.370119	0.0701311	0.935087	0.431771	1.62799	0.713453	0.543327	0.853386	0.792532	0.651953	0.220626	0.651686	0.200526	0.300779	0.390969	0.351142	0.501432	0.500877	0.260423	0.700871	0.461079	0.320592	0.240592
AC207119.3_FG001	0	0	0	0	0	0	0	0	0	0	0	0	0	0	0	0	0	0	0	0	0	0	0	0	0	0	0	0	0	0	0	0	0	0	0	0	0	0	0	0	0	0
AC207188.3_FG002	0	0.390227	0	0	0	1.30064	0	0	0	0	0.140036	0	0	0	0	0	0.0700189	0	0	0	0	0	0	0	0	0	0	0	0	0	0	0	0	0	0	0	0.300526	0	0	0	0.100185	0
AC207189.4_FG002	0	0.600349	0	1.35064	1.8809	0.280137	0	0.680209	0	0	0.0800205	0.35013	0	0	0	0	0	0.440135	0.130054	1.20039	1.08202	0	0.471935	0	0.542627	0.835113	0.983903	0.34109	0	0.511451	0	0.451183	1.38358	1.12278	0.662153	0.200573	0	0	0.290361	0	0.360666	0.731801
AC207205.3_FG004	0	0	0	0	0	0	0	0	0	0	0	0	0	0	0	0	0	0	0	0	0	0	0	0	0	0	0	0	0	0	0	0	0	0	0	0	0.110193	0	0	0	0	0
AC207206.3_FG001	0	0	0	0	0	0	0	0	0	0	0	0	0	0	0	0	0	0	0	0	0	0	0	0	0	0	0	0	0	0	0	0	0	0	0	0	0	0	0	0	0	0
AC207206.3_FG003	0	0	0	0	0	0	0	0	0	0	0	0	0	0	0	0	0	0	0	0	0	0	0	0	0	0.0100616	0	0	0	0	0	0	0	0.110273	0.0200652	0	0	0	0	0	0	0
AC207225.3_FG001	0	0	0	0	0	0	0	0	0	0	0	0	0	0	0	0	0	0	0	0	0	0	0	0	0	0	0	0	0	0	0	0	0	0	0	0	0	0	0	0	0	0
AC207225.3_FG003	0	0.140081	0.0900527	0.0500236	0	0.0400196	0	0.0600185	0.0400145	0	0	0.130048	0.0100029	0.0300117	0	0.15005	0.0600162	0.0600183	0.350146	0.100032	0	0.894868	0.542224	0.88434	0.0401946	0.955852	0.61243	0.451442	0.270811	0.511451	0.140363	0.110289	0.511324	0.471168	0.501631	0.190544	0.901579	0.490797	0.670834	0.481126	0.551017	0.390962
AC207231.3_FG001	0	0	0	0	0	0	0.0800262	0	0	0	0	0	0	0	0	0	0	0	0	0	0	0.573118	0.160659	0	0.271313	0.442711	0.0401593	0.230737	0	0.13037	0.110285	0	0	0	0.0902936	0	0.170298	0.0300488	0.130162	0.0400938	0	0.200493
AC207254.3_FG005	1.52099	1.47086	2.06121	0.290137	0.410196	1.2306	1.13037	1.38043	0.920333	0.690208	0.980251	0.650241	1.39041	0.910356	0.890417	2.32078	3.96107	2.2907	3.1213	2.26072	1.34251	0.452462	0.0301235	0.0904439	0.0401946	0.0704312	0.371474	0.351122	0.641923	0	0.0902334	0.150394	0.451168	0.260646	0	0.752148	0.350614	0.290472	0.951183	1.02239	0.971793	0.280691
AC207260.3_FG003	5.3735	2.00116	0.660387	2.111	3.65174	1.76086	1.2204	0.760234	0.970351	0.370112	0.940241	1.17043	1.29038	1.67065	0.590277	3.80127	2.2206	1.19036	2.59108	4.32139	3.69691	5.46976	6.53681	5.32614	6.3005	6.47967	4.39745	4.40407	4.12235	2.77788	4.08056	4.78254	5.27366	5.28309	4.09331	3.42979	4.78838	4.14673	6.03751	3.29772	5.95098	5.283
AC207260.3_FG004	0	0	0	0	0	0	0	0	0	0	0	0	0	0	0	0	0	0	0	0	0	0	0	0	0	0	0	0	0	0	0	0	0	0	0	0	0	0	0	0	0	0
AC207265.3_FG002	27.5079	25.885	27.1059	27.7531	33.516	33.3463	44.3645	53.9166	51.2085	22.9369	19.455	18.717	18.5555	19.4476	17.078	30.3902	22.4761	28.4887	24.6303	29.6095	25.5077	30.8177	30.6858	30.7811	40.7472	37.9725	39.5369	64.4659	77.2414	66.3983	38.3292	38.8819	35.3115	31.4078	29.3254	18.6232	35.2016	33.835	31.8496	40.3845	38.6714	36.9008
AC207309.3_FG007	0	0	0	0	0	0.320157	0	0	0	0	0.070018	0	0	0	0.200094	0	0.0500135	0	0.310129	0	0.130243	0	0.160659	0.211036	0.301459	0	0	0.160513	0	0.0701991	0.300778	0.150394	0	0.0501242	0.120391	0.310888	0.250438	0.360586	0.210261	0.310727	0.0300555	0
AC207309.3_FG010	0	0	0	0	0	0	0	0	0	0	0	0	0	0	0	0	0	0	0	0	0	0	0	0	0	0	0	0	0	0	0	0	0	0	0	0	0	0	0	0	0	0
AC207321.3_FG003	0	0.170099	0	0	0.0500238	0.0400196	0	0.0700216	0.0400145	0	0.0300077	0	0	0.130051	0.0300141	0.0800268	0.140038	0.190058	0.0500208	0.0600192	0.0601123	0	0.0903706	0.623058	0.0703405	0.181109	0.100398	0.260833	0.140421	0.180512	0.250648	0.070184	0.0401039	0.100248	0.401305	0.401145	0.520912	0.210342	0.670834	0.330774	0.230425	0.32079
AC207328.3_FG003	0	0	0	0	0	0	0	0	0	0	0	0	0	0	0	0	0	0	0	0	0	0	0	0.0703452	0.341654	0.493019	0	0	0	0	0	0	0.0802077	0	0.331077	0	0	0	0	0	0.300555	0
AC207342.3_FG001	0	0	0	0	0	0	0	0	0	0	0	0	0	0	0	0	0	0	0	0	0	0	0	0	0	0	0	0	0	0	0	0	0	0	0	0	0	0	0	0	0	0.0200493
AC207342.3_FG007	4.86317	5.31309	4.37256	3.24153	3.3616	3.6818	3.32109	3.69114	3.34121	1.41043	1.62042	1.73064	3.23095	3.49137	4.78224	6.58221	5.28143	6.67204	5.17216	7.75249	6.41198	7.99349	6.34603	5.64772	4.4616	2.8575	3.54406	1.8459	3.40019	2.49708	3.32861	2.79733	1.88488	4.89213	4.90595	4.99426	7.12247	7.91285	5.91736	8.14907	8.47564	8.17011
AC207342.3_FG008	36.1836	92.934	87.8614	33.3357	75.8261	122.73	138.845	208.984	223.781	77.9135	137.725	128.638	65.5593	98.0283	93.3838	76.8258	55.0349	99.1503	72.04	80.8459	82.915	87.2849	92.5596	74.5861	76.8017	92.4259	113.952	44.6627	94.0317	107.465	57.3584	82.767	96.4297	75.0059	56.1626	57.1833	42.9752	79.9799	88.45	65.6436	90.8176	78.7839
AC207347.3_FG005	5.40352	4.21245	4.11241	3.86182	3.58171	4.86238	2.87094	2.72084	3.15114	1.78054	1.9305	2.39089	4.83142	5.76225	5.78271	9.07304	4.84131	6.41196	7.56315	9.50305	4.44831	8.25491	8.86636	8.74291	6.64215	8.10965	6.70661	4.88561	4.63388	4.09161	4.61193	5.91551	5.73485	8.13015	10.3236	10.3195	13.1029	11.4786	13.9373	10.0134	12.1725	8.28038
AC207383.3_FG003	0	0	0	0	0	0	0.0500164	0.0300092	0.0200072	0	0	0	0	0	0	0.0200067	0	0	0	0	0	0	0.0903706	0	0.0301459	0	0	0	0.0200601	0.0501422	0.0200519	0.0300788	0	0	0	0	0.0200351	0.0400651	0.0700871	0	0.0901664	0.0701727
AC207389.3_FG004	0	0	0	0	0	0	0	0	0	0	0	0	0	0	0	0	0	0	0	0	0	0	0	0	0	0	0	0	0	0	0	0	0	0	0	0	0	0	0	0	0	0
AC207397.3_FG001	0	0.0600349	0	0	0.0200095	0.0200098	0	0.0100031	0.0200072	0.020006	0	0.0400149	0.0500147	0	0.0500234	0.0500168	0.0300081	0.0300092	0	0	0	0	0	0	0.0100486	0	0	0	0.01003	0	0	0.0401051	0	0	0	0.0401145	0.0100175	0.0100163	0.0300373	0.0200469	0	0
AC207427.3_FG005	2.17141	0	0.460269	0	1.86089	0	1.73057	0	0.190069	0	0.74019	0.920342	0.740218	1.25049	0.900422	0.450151	1.55042	4.38134	4.77199	0.790253	1.08202	0	3.1931	3.38662	0.602918	0.945791	0.512031	0	0	0	0	0.210552	0.57148	0	1.53499	0	2.26396	0.901464	0.210261	0.491149	0.540998	1.64405
AC207454.3_FG004	0	0	0	0	0	0	0	0	0	0	0	0	0	0	0	0	0	0	0	0	0	0	0	0	0	0	0	0	0	0	0	0	0	0	0	0	0	0	0	0	0	0
AC207472.3_FG001	0	0	0	0	0.0700334	0	0	0.270083	0.670243	0	0	0	0.200059	0	0.430202	0	0.280076	0	0	0.660212	0	2.91586	2.36972	2.92435	1.52739	1.61992	3.17259	0.642051	0.491472	0.832361	1.21314	0.100263	1.36353	1.04258	2.02659	1.17335	0.701228	0.701139	0.100124	0.160375	0.480887	1.84454
AC207533.2_FG002	0	0.98057	0	0	0.110052	0	0	0.180055	0	0.520157	0	0	0	0	0.180084	0	0.650176	0.0800245	0	0	0.31058	2.52373	0.240988	0.231134	0	0	0.311235	0	0	0.701991	0	1.29339	0.551428	1.40348	0	0	1.19209	0.921497	0.650809	0	0	0.310765
AC207544.3_FG011	0	0	0	0	0	0	0	0	0	0	0	0	0	0	0	0	0	0	0	0	0	0	0	0	0	0	0	0	0	0	0	0	0	0	0	0	0	0	0	0	0	0
AC207546.3_FG004	0	0	0	0.120057	0.0900429	0.0700342	0.0300098	0.0700216	0.0600217	0.0300091	0.120031	0	0	0.0600235	0	0.140047	0.0400108	0.0500153	0	0	0	0.0402188	0.0702883	0	0.211021	0.150924	0.230916	0.0802564	0.130391	0.120341	0.200519	0.170447	0.120312	0	0.0300979	0.0902577	0	0	0.140174	0.140328	0.0500924	0.0801974
AC207549.3_FG010	0	0	0	0	0	0	0	0	0	0	0	0	0	0	0	0	0	0	0	0	0	0	0	0	0	0	0	0	0	0	0	0	0	0	0	0	0	0	0	0	0	0
AC207575.3_FG004	0	0	0	0	0	0.0500245	0	0	0	0	0	0	0	0	0	0	0	0	0	0	0	0	0	0	0	0	0	0	0	0	0	0	0	0	0	0	0	0	0	0	0	0
AC207619.3_FG001	0	0	0	0	0	0	0	0	0	0	0.070018	0.120045	0.0400118	0	0	0	0.0400108	0	0	0	0	0	0	0	0	0	0	0	0	0	0	0	0	0	0.120391	0	0	0	0	0	0	0
AC207620.2_FG007	0	0	0	0	0	0	0	0	0	0	0	0	0	0	0	0	0	0	0	0	0	0	0	0	0	0	0	0	0	0	0	0	0	0	0	0	0	0	0	0	0	0
AC207628.4_FG002	1.14074	1.5509	0.280164	0.290137	0.260124	0.800391	0.720236	1.27039	1.20043	0.340103	1.13029	1.16043	0	0	0.32015	0.460154	0.11003	0.670205	0.340142	0.25008	0.661236	3.61969	1.93795	3.51726	0.693356	6.30863	1.87745	4.11314	2.26679	5.38528	4.55178	1.65434	0	0.0701739	0	0.982806	0.490859	0.270439	0.150187	2.48582	1.21224	2.2756
AC207628.4_FG003	0	0.130076	0	0.0100047	0.0100048	0	0.0100033	0	0	0.010003	0.0300077	0	0.320094	0.220086	0.230108	0.670225	0.950257	1.05032	0.470196	0.420135	0.300562	0.0804376	0.0903706	0.0904439	0.0904378	0.0301848	0.0501992	0.0401282	0.0200601	0.0802276	0	0.0300788	0.010026	0.250621	0.140457	0.190544	0.631105	0.480781	0.700871	0.180422	0.53098	0.360888
AC207628.4_FG005	0.310202	0.570331	0.310182	0.340161	0.6303	0.120059	0.0600197	0.280086	0.0400145	0.0400121	0.300077	0.180067	0.470139	0.23009	0.510239	0.430144	0.330089	0.330101	0.320133	0.290093	0.170318	1.19651	1.18486	1.21597	0.582821	0.523203	0.993943	0	0.461382	0.361024	0.160415	0.541419	0.200519	0.260646	0.140457	0.501432	0.761333	0.440716	0.45056	0.380891	0.911682	1.05259
AC207628.4_FG009	22.2445	50.3293	81.8379	71.4738	71.6542	92.2451	78.8658	61.849	88.0619	35.8008	43.9413	55.1105	7.1321	11.7646	14.3467	2.24075	1.67045	2.42074	30.8328	22.5772	28.6936	77.9239	113.967	131.656	132.24	215.459	217.473	174.317	186.479	189.126	79.8967	100.995	95.1063	16.9921	17.6273	17.5601	5.46958	6.76098	6.76842	49.7564	44.3518	53.6621
AC207628.4_FG010	0.170111	2.0712	1.06062	0.650307	1.37065	2.22109	0.64021	0.920283	0.720261	0.380115	0.230059	0.610227	0.870257	0.760297	0.540253	0.100034	0.440119	0.190058	0.260108	0.120038	1.57294	3.50909	3.2433	3.19568	8.58154	6.73121	5.80302	4.97589	3.3701	3.16899	2.99776	4.0807	6.83771	4.19039	3.16028	1.36389	1.55272	2.30374	2.28284	4.04948	5.59032	6.0549
AC207628.4_FG011	1.39091	0.910529	1.65097	0.600284	0.770367	0.360176	1.74057	1.21037	1.3805	0.780235	1.33034	0.960357	0.570168	0.960376	0	0.310104	0.200054	0.250076	0.110046	0.050016	0.210393	6.35457	6.92841	4.55234	5.73777	4.41704	4.82916	5.80855	7.68302	6.57866	4.45152	6.01577	6.99812	2.04507	1.9363	2.24641	0.811421	1.53249	1.19148	2.34549	1.7332	1.92474
AC207649.3_FG002	0	0	0	0	0	0	0	0	0	0	0	0	0	0	0	0	0	0	0	0	0	0	0	0	0	0	0	0	0	0	0	0	0	0	0	0	0	0	0	0	0	0
AC207652.3_FG001	0.520339	1.80105	1.86109	0.960454	0.810386	0.780381	0.270089	0.690213	0.300109	0.0600181	0.180046	0.180067	0.420124	0.890348	0.710333	1.15039	0.670181	1.21037	1.31055	1.10035	1.70318	3.6398	2.00824	3.16554	1.28623	1.52936	1.1847	0.531698	0.290871	0.280796	0.350908	0.330867	0.631636	0.962385	0.862806	1.07306	1.32232	1.2921	1.65205	1.39326	1.3024	1.40345
AC207655.2_FG003	0.100065	0	0	0	0	0	0	0	0.100036	0	0.0100026	0.0500186	0	0.0500196	0	0	0.0500135	0	0.0800333	0	0.250468	0.100547	0	0.0502466	0	0	0	0	0	0	0	0	0	0.100248	0.140457	0	0	0	0.230286	0	0.0801479	0.140345
AC207656.3_FG002	31.2203	41.0739	35.821	25.2219	30.9448	37.9185	15.395	16.9952	15.5456	10.9633	11.9231	13.0949	8.59253	6.69262	6.32296	13.7046	16.6245	11.9837	18.2776	23.7676	18.5547	26.4137	31.2582	27.4045	31.7838	42.0776	47.137	20.2447	19.4984	21.5812	11.8406	17.3655	15.3096	13.8443	13.0524	10.7306	16.018	16.627	18.1125	18.6336	21.4696	21.954
AC207722.2_FG009	250.563	282.914	455.197	1604.92	1915.58	1650.51	6962.95	7198.64	6776.74	15357.2	16415.5	16730.9	15240.5	13896.9	11540.5	7755.91	9943.6	7349.56	268.412	366.297	408.694	2721.78	152.877	139.515	680.223	515.255	561.859	4247.78	3947.62	3646.14	10591.2	8714.69	9609.35	7847.6	6920.65	8672.07	3484.64	3231.43	3188.59	146.042	147.382	174.018
AC207728.2_FG003	1.01066	0.570331	0.490287	0.38018	0.150072	0.300147	0.280092	0.0900277	0.100036	0.110033	0.0200051	0.120045	0.230068	0.260102	0.600281	0.530178	0.290078	0.520159	1.10046	0.960308	0.811516	1.03563	1.90782	2.11036	0.733551	1.66016	0.963824	0.521666	0.982945	0.220626	0.280726	0.571498	0.300779	0.250621	1.08352	0.381088	0.751316	0.570927	0.891108	1.24291	1.23227	0.862122
AC207732.3_FG010	0	0	0	0	0	0	0	0	0	0	0	0	0	0	0	0.0700235	0	0	0	0	0	0	0	0	0	0	0	0	0	0	0	0	0	0	0	0	0	0	0	0	0	0
AC207733.3_FG001	0	0	0	0	0	0	0	0	0	0	0	0.0200074	0	0.0300117	0	0	0.0100027	0	0	0	0	0	0.0502059	0	0.0200973	0.0905544	0.110438	0.130417	0.190571	0.310882	0.180467	0.260683	0.0701818	0.0100248	0.080261	0.200573	0.190333	0.140228	0.170212	0.250586	0.170314	0.100247
AC207733.3_FG007	0	0	0	0	0	0	0	0	0	0	0	0	0	0	0	0	0	0	0	0	0	0	0	0	0	0	0	0	0	0	0	0	0	0	0	0	0	0	0	0	0	0
AC207740.3_FG005	0	0	0	0	0	0	0	0	0	0	0	0	0	0	0	0	0	0	0	0	0	0	0	0	0	0	0	0	0	0	0	0	0	0	0	0	0	0	0	0	0	0
AC207755.3_FG005	0	0	0	0	0	0	0	0.0400123	0	0	0	0	0	0	0	0	0	0	0.12005	0.310099	0	8.46606	10.2219	6.67275	8.8428	7.45565	6.80701	7.87516	6.70007	5.2549	5.08315	6.62737	6.69735	2.59644	1.79584	4.92406	1.28225	5.4188	3.89484	7.00639	8.38547	7.54858
AC207756.3_FG001	1.66108	0.520302	0.130076	0.150071	0.160076	0.400196	0.470154	0.640197	0.830301	0.0500151	0.580149	0.180067	0.800236	1.68066	3.27153	0.950319	0.770208	1.66051	2.13089	0.880282	1.72322	1.54842	1.11457	1.67824	0.763697	1.11684	0.210836	0.862756	0.922765	0.892532	0.200519	0.902365	0.57148	0	0.983197	0.180515	1.18207	0.731188	0.891108	1.66389	0.851571	0.92227
AC207767.2_FG001	0.100065	0	0	0	0	0.0300147	0	0	0	0	0.0600154	0	0	0	0	0	0	0	0	0	0	0.150821	0.0401647	0	0.0301459	0	0	0.10032	0.0702103	0.0401138	0.0601556	0.0501314	0	0.0701739	0.23075	0.120344	0.220386	0.140228	0.090112	0.120281	0.100185	0.0701727
AC207784.3_FG007	0	0	0	0	0	0	0	0	0	0	0	0	0	0	0	0	0	0	0	0	0	0	0	0	0	0	0	0	0	0	0	0	0	0	0	0	0	0	0	0	0	0
AC207790.2_FG001	0	0	0	0	0	0	0	0	0	0	0	0	0	0.0300117	0	0	0.120032	0	0	0	0	0	0.150618	0	0	0.171047	0	0.0401282	0	0	0.0802075	0.160421	0.0701818	0	0	0.100286	0	0	0.230286	0	0.20037	0.030074
AC207793.3_FG002	0	0	0	0	0	0.520254	0	0	0	0	0	0	0	0	0	0.0500168	0	0	0	0	0	0	0	0	0	0	0	0	0	0	0	0	0	0	0	0	0	0	0	0	0	0
AC207798.2_FG003	0	0	0	0	0	0	0	0	0.080029	0	0	0.190071	0	0.0300117	0	0.100034	0.0600162	0	0	0	0	0	0.0803294	0.0502466	0	0	0.0702788	0.260833	0	0.0802276	0.210545	0	0.10026	0	0.431403	0	0.0400702	0	0.400498	0.370868	0.120222	0.641579
AC207803.3_FG003	0	0	0	0	0	0	0	0	0	0.020006	0	0	0.0900265	0	0	0	0	0	0	0	0	0	0	0	0	0	0	0	0	0	0	0	0	0	0.581892	0	0.0500877	0	0	0	0	0
AC207814.3_FG002	0	0	0	0	0	0	0	0	0	0	0	0	0	0	0	0	0	0	0	0	0	0	0	0	0	0	0	0	0	0	0	0	0	0	0	0	0	0	0	0	0	0
AC207814.3_FG003	0.0700456	0	0.240141	0	0.110052	0.0200098	0.0500164	0.13004	0.170062	0.0300091	0.0300077	0.0900334	0.0600177	0.0400156	0.0400188	0.110037	0.0500135	0.0800245	0.0300125	0.0900289	0.190356	0.150821	0.130535	0	0.160778	0.120739	0.100398	0.200641	0.150451	0.120341	0.0200519	0.180473	0.0300779	0	0.140457	0.110315	0.0601052	0.0701139	0.090112	0.180422	0.0601109	0.110271
AC207888.3_FG009	0	0.300174	0.280164	0	0.350167	0.190093	0.130043	0.270083	0.270098	0.170051	0.0300077	0.0300111	0.0600177	0.0200078	0.0300141	0.0400134	0.0700189	0.0700214	0.0500208	0	0.130243	0	0.110453	0	0.0502432	0.0201232	0.281115	0.0200641	0.0200601	0.100284	0.0200519	0.100263	0.0601558	0	0	0.0100286	0	0.0500813	0.0500622	0	0.0901664	0.0200493
AC207890.3_FG002	19.0424	43.5453	36.3013	10.495	8.25394	37.7885	13.5444	29.4191	47.7473	7.73233	24.1462	22.5784	21.9965	34.0433	44.711	43.5746	35.1495	42.2629	34.3943	40.643	35.0054	21.0043	16.6181	17.5562	8.68202	17.0947	19.5174	9.70099	12.6379	19.6257	8.72256	12.1519	13.8659	22.5158	24.9712	24.53	28.2695	32.6731	41.041	26.6724	30.9271	29.5728
AC207896.4_FG003	0	0	0	0	0	0	0	0.110034	0	0	0	0	0	0.0600235	0	0	0.11003	0	0	0	0	0	0	0	0	0	0	0	0	0	0	0	0	0	0.431403	0.471346	0.0801403	0	0.0600747	0	0	0
AC208023.3_FG001	139.851	174.181	192.173	151.392	152.643	187.212	260.175	252.878	225.782	215.175	191.499	178.136	214.423	240.114	291.787	431.305	304.102	332.292	250.815	288.793	263.963	167.401	156.642	150.78	147.815	149.586	141.853	130.908	146.288	173.683	143.892	144.128	130.608	145.511	172.882	157.951	304.944	215.56	205.385	167.271	195.741	180.775
AC208026.3_FG005	0	0	0	0	0	0	0	0	0	0	0	0	0	0	0	0	0	0	0	0	0	0	0	0	0.130632	0	0	0	0	0.0300853	0	0	0.0501298	0	0	0	0	0	0	0	0	0
AC208031.3_FG002	0	0	0	0	0	0	0	0	0	0	0	0	0.0600177	0.0400156	0.100047	0.790265	0.0300081	0.0400122	0	0	0	0	0	0	0	0	0.170677	0	0	0.0501422	0	0	0.0401039	0.491218	0.290946	0.37106	0.280491	0.0600976	0.250311	0	0.0901664	0.140345
AC208031.3_FG005	0.310202	0	0	0	0	0	0	0	0	0	0	0	0	0	0	0	0.0400108	0	0	0	0	1.27695	1.47605	0.964735	0.391897	0.110678	0.60239	0	0.200601	0.371052	0.0501297	0.130342	0.260675	0.0501242	1.08352	0.0501432	0.0601052	0.0400651	0.320398	0.200469	0.0901664	0.280691
AC208035.3_FG002	0	0	0	0	0.0800382	0	0	0	0	0	0	0	0	0	0	0.100034	0.0400108	0	0	0	0	0	0	0	0.0703405	0	0	0	0	0	0	0	0	0	0	0	0	0	0	0	0	0
AC208042.3_FG005	0	0	0	0	0.0900429	0	0.0200066	0	0	0	0	0	0.0700206	0	0	0	0.0500135	0.0300092	0	0	0	0	0	0	0.22107	0	0	0	0	0.110313	0.0300778	0	0	0	0	0.0300859	0.0300526	0	0	0.0601407	0.0801479	0.0200493
AC208079.3_FG001	0	0	0	0	0	0	0	0	0	0	0	0	0	0	0	0	0	0	0	0	0	0	0	0	0	0	0	0	0	0	0	0	0	0	0	0	0	0	0	0	0	0
AC208082.3_FG008	0	0	0	0	0	0	0	0	0.0600217	0	0	0.0400149	0.0800236	0.100039	0.0500234	0.0800268	0	0.0500153	0	0	0	0	0.622553	0.0602959	0.211021	0.432649	0.130518	0.0601923	0.0902704	0	0.0401038	0.160421	0.150389	0.230572	0.240783	0.0702005	0	0.110179	0.200249	0.140328	0	0.0501234
AC208109.2_FG004	0	0	0	0	0	0	0	0	0	0	0	0	0	0	0	0	0	0	0	0	0	0	0	0	0	0	0	0	0	0	0	0	0	0	0	0	0	0	0	0	0	0
AC208110.2_FG001	0	0	0	0	0	0	0	0	0	0	0	0	0	0	0	0.300101	0.0400108	0.0800245	0	0.0100032	0	0	0	0	0.0100486	0.0905544	0	0	0	0.0300853	0	0	0	0	0	0	0	0	0.0100124	0	0.0901664	0
AC208110.2_FG005	0	0	0	0	0	0	0	0	0	0	0	0	0	0.0200078	0	0	0	0	0	0	0	0.563063	0.431771	0.482367	0.130632	0.110678	0.522071	0.300961	0.260781	0	0	0	0.150389	0	0.150489	0	0.0400702	0.0500813	0	0.100235	0	0.160395
AC208110.2_FG006	20.9637	10.4961	10.9364	11.7355	12.1658	8.90435	4.39144	3.34103	3.79137	7.20217	3.67094	3.72138	4.33128	4.0916	3.47163	0.290097	0.320087	0.430131	1.65069	1.22039	2.05384	14.6396	13.164	14.0992	12.9728	9.08563	6.05402	13.0617	10.5717	6.98983	10.1663	8.54239	5.19345	7.26801	8.95913	10.1089	1.46256	1.86303	1.98246	3.34783	2.86529	3.91965
AC208110.2_FG007	115.565	72.5021	95.4059	35.6468	35.4969	33.8466	2.01066	6.25192	3.49126	0.640193	3.93101	4.71175	6.90203	13.7654	6.84321	7.7526	1.24034	3.5911	12.2851	10.9135	5.93108	10.9094	8.42455	5.57737	3.23566	4.30637	2.56016	1.04333	0	2.03577	0.220571	0.992602	1.23319	4.17034	3.2606	2.01576	2.26396	3.12508	1.81225	2.50586	3.07568	2.81693
AC208110.2_FG011	0	0	0	0	0	0	0	0	0	0	0	0	0	0	0	0	0	0	0	0	0	0	0.0903706	0	0.0401946	0	0.0501992	0	0.0300901	0.090256	0.0701816	0.43113	0.0501298	0	0	0.160458	0	0	0.0600747	0.0701642	0.190351	0.210518
AC208113.3_FG001	0	0	0	0	0	0	0	0	0	0	0	0	0	0	0	0	0	0	0	0	0	0	0	0	0	0	0	0	0	0	0	0	0	0	0	0	0	0	0	0	0	0
AC208113.3_FG005	8.09527	3.92228	3.44202	1.62077	1.60076	2.4612	3.30108	1.83056	2.51091	2.50075	1.98051	2.4309	3.71109	2.52099	1.38065	4.87163	3.37091	3.09094	3.15131	4.28137	3.77706	1.77968	0.411688	1.69834	2.66289	3.33039	1.4357	2.02647	2.27682	2.00569	0.0300778	2.12557	2.0854	3.51872	0.642088	0	2.53444	0.570927	2.12264	4.01941	4.15767	4.02992
AC208113.3_FG009	5.17337	13.4978	12.027	5.49259	11.5755	7.05345	7.88258	8.59265	9.10329	3.42103	2.86073	4.41164	10.333	4.32169	2.80131	9.39315	5.52149	8.29254	7.75323	11.3236	11.9724	3.89117	7.17944	6.26073	7.96857	14.9817	11.0438	8.19618	6.56968	13.1172	6.1459	7.44953	5.70477	7.30811	4.96615	6.60887	5.81017	6.93126	8.15013	6.4952	11.381	9.81416
AC208122.2_FG003	0	0	0	0	0	0	0	0	0	0	0	0	0	0	0	0	0	0	0	0	0	0	0	0	0	0	0	0	0	0	0	0	0	0	0	0	0	0	0	0	0	0
AC208126.3_FG001	0	0	0	0	0	0	0	0	0	0	0	0	0	0	0	0	0	0	0	0	0	0	0	0	0	0	0	0	0	0	0	0	0	0	0	0	0	0	0	0	0	0
AC208201.3_FG001	18.7622	17.2	17.6904	17.1381	24.0315	25.5825	20.3267	25.7079	23.5885	12.3637	8.5622	8.32309	13.594	12.855	10.9751	13.2444	15.0441	16.315	14.6861	14.6147	18.8653	18.5107	16.4173	18.4003	23.4033	22.4676	19.6379	21.4686	27.5024	25.2015	23.8718	25.7575	18.4277	18.3354	21.821	18.8538	15.5773	14.794	18.0725	16.669	15.8092	15.8991
AC208201.3_FG002	235.293	178.714	60.1752	24.3415	230.83	247.091	220.782	274.675	217.709	26.2879	31.238	16.8262	47.444	24.3595	19.0389	25.4285	106.499	200.681	45.9992	60.3093	54.2514	185.801	101.054	47.7142	139.073	139.303	84.937	27.1467	132.647	143.437	21.4956	84.4113	38.229	47.7183	30.9306	36.2134	18.7428	109.017	99.7841	71.6376	64.6192	57.8323
AC208201.3_FG003	0	0	0	0	0	0.090044	0	0.0200062	0	0	0	0	0.210062	0.260102	0.250117	4.29144	0.0600162	0.640196	0.420175	0.720231	0.1603	0.241313	0.401647	0.613009	1.70827	1.39856	0.843346	0.571827	0.250751	0.591678	0.491271	0.631656	0.701818	1.96487	1.96639	1.98567	10.1979	1.21197	1.27158	3.00704	2.88532	1.16286
AC208204.3_FG006	18.3019	19.8916	8.49497	36.1271	37.4378	25.7026	31.8304	31.7398	20.1573	20.3061	17.8346	18.1267	30.9291	29.9717	37.1574	61.3206	41.0311	47.2144	63.5865	44.7844	45.9659	37.1823	28.1454	19.5962	35.5119	26.5123	19.9391	30.5877	15.8776	17.1486	17.6356	13.9566	18.6483	19.6988	15.691	12.3553	27.1876	20.914	20.8259	31.7844	27.4406	21.543
AC208212.3_FG001	1.21079	1.67097	0.970568	0	0.0300143	0.410201	0.390128	0.0500154	0.0700254	0.420127	0.230059	0.100037	3.50103	4.07159	4.89229	2.91098	2.37064	3.40104	0.990413	0.430138	1.16217	0.462516	0	0.311529	0.130632	0	0	0	0	0.0601707	0.220571	0	0.380987	0	0.0601957	0.361031	0.0601052	0.631025	0	0	0.450832	0.340839
AC208217.3_FG001	0	0	0	0	0	0	0	0.690213	0	0	0.220056	0	0	0.120047	0	0	0	0.150046	0.670279	0.310099	0.611142	0	0	0	0	0	0	0	0	0	0	0	0	1.38343	0	0	0	0	0	0	0	0.120296
AC208221.3_FG002	0	0	0	0	0.190091	0	0.0200066	0	0	0	0	0.0800297	0.0500147	0.130051	0	0	0	0.0900275	0	0	0	0	0	0	0	0	0	0	0	0	0	0	0	0	0	0	0	0	0	0	0.100185	0
AC208308.3_FG003	0	0	0	0	0	0	0	0	0	0	0	0	0.230068	0	0	0	0.130035	0	0	0	0	0	0	0	0	0	0	0	0	0	0	0.0902365	0	0.801988	0	0	0	0.150244	0.090112	0	0	0
AC208308.3_FG004	0	0	0	0	0	0	0	0	0	0	0	0	0	0	0	0	0	0	0	0	0	0	0	0	0	0	0	0	0	0	0	0.170447	0	0	0	0	0	0	0	0	0	0
AC208327.4_FG002	1.40091	1.69098	0.610357	1.77084	0.680324	0.96047	0.280092	0.530163	0.130047	0.290088	0.160041	0.290108	0	0.430168	0.200094	0	0	0.250076	0	0.360115	0	5.76134	6.62718	3.95943	3.80843	3.76304	5.54199	2.5682	2.42727	2.2564	2.15558	1.97518	1.2733	1.42353	1.19388	1.45415	0.280491	0.731188	0.45056	0.972275	1.94359	2.13526
AC208327.4_FG003	7.28475	9.4655	7.58444	3.76178	2.60124	3.81186	3.29108	3.60111	2.60094	8.31251	5.97153	3.70137	17.2151	26.5304	24.6415	30.3702	31.7286	28.3987	20.9687	25.6882	19.5766	14.2676	12.6519	10.9136	7.81784	6.0269	6.16446	8.0156	5.7071	6.46835	10.1663	7.04848	8.2614	17.5234	20.4365	16.7879	28.6101	24.2794	29.8771	24.2668	23.6837	20.6308
AC208327.4_FG006	7.3648	8.75509	5.13301	9.3244	10.1849	7.85384	7.81256	7.74238	8.09293	5.99181	5.40139	5.45202	5.06149	5.14201	5.18243	7.54253	6.55177	6.45197	9.34389	7.4824	7.88473	17.6762	18.0942	18.0084	20.5696	24.5201	20.0295	16.914	19.368	15.6644	15.9813	15.4605	14.0364	8.51109	13.1728	14.8324	18.6326	15.365	10.9937	16.7191	14.6671	16.0395
AC208337.2_FG003	0.310202	0.290169	0.150088	0.480227	0.510243	0.730357	0.310102	0.280086	0.350127	0.53016	0.250064	0.390145	0.140041	0.620243	0.450211	0.770258	0.570154	0.670205	0.520217	0.470151	0.500936	1.34733	0.733006	0.623058	0.974718	0.482957	0.953784	0.752403	1.06319	0.752133	0.451167	0.531393	0.661714	0.64159	0.411338	0.280802	0.410719	0.781269	0.790983	0.8119	0.741368	1.35333
AC208338.3_FG010	0	0	0	0	0	0	0	0	0	0	0.0500128	0	0	0	0	0	0	0	0	0	0	0	0	0	0	0	0	0	0	0	0.0200519	0	0.0601558	0	0	0	0	0	0	0	0	0
AC208341.4_FG005	78.341	49.4487	53.5614	74.5352	54.3659	50.8148	67.222	61.829	66.374	66.24	53.8638	55.1405	62.3084	63.5749	65.9609	50.677	56.2552	45.5839	62.0358	60.2693	62.3766	48.9061	51.3807	44.006	40.4056	34.5817	36.4847	47.271	41.8353	32.8231	41.7781	47.2138	39.4321	57.3922	46.5012	41.4584	37.6259	36.4492	36.8758	45.7771	47.4876	42.7753
AC208341.4_FG006	1.01066	1.10064	1.32077	1.38065	0.700334	1.72084	0.590193	0.610188	0.810293	0.520157	0.970249	1.05039	1.53045	1.5306	0.820385	2.02068	2.15058	2.09064	1.6907	2.43078	1.62303	2.07127	1.07441	1.21597	0.713453	1.54949	0.773067	0.361154	0.471412	0.200569	0.882282	1.45381	1.35351	0.581441	2.14698	0.140401	0.701228	0.981594	0.971208	1.12263	0.571054	1.13279
AC208341.4_FG007	0	0	0	0	0	0	0	0	0	0	0	0	0	0	0	0	0	0	0	0	0	0	0	0	0	0	0	0	0	0	0	0	0	0	0	0	0	0	0	0	0	0
AC208341.4_FG008	0	0.690401	1.90111	0.970458	0.67032	1.69083	0.540177	1.21037	0.810293	0.490148	0.490126	0.740275	1.62048	0.620243	1.11052	0.930312	2.04055	2.04062	2.13089	1.72055	1.26236	2.75499	1.45597	3.73835	2.16046	1.11684	1.91761	1.65529	1.85556	1.5143	0.932412	1.44378	1.12291	1.9348	1.80587	0.892549	3.44603	2.37386	2.69335	3.22755	1.45268	2.00493
AC208346.3_FG004	2.08136	2.15125	1.69099	2.15102	1.32063	1.06052	2.85093	2.50077	2.02073	1.79054	1.75045	1.43053	2.93086	4.07159	2.9814	4.85163	6.12166	5.06155	5.5223	3.91125	3.86723	3.17729	2.11869	2.13046	1.53744	1.2577	0.943744	1.95625	1.88565	2.03577	1.66431	1.9852	1.93501	2.50621	2.14698	2.29656	4.12723	2.82459	3.28408	3.93922	3.12577	3.55876
AC208348.3_FG012	0	0	0.0400234	0	0	0	0	0	0	0	0	0.070026	0.0200059	0.0400156	0	0.0600201	0.0900244	0.0300092	0	0	0.0300562	0	0	0	0	0	0	0	0	0	0	0	0	0	0	0	0.0400702	0	0	0	0.0701294	0.030074
AC208358.3_FG005	0.680443	0.12007	0	0	0.0600286	0.0100049	0.070023	0	0	0	0.0200051	0	0	0.0400156	0	0.0300101	0.0200054	0	0.220092	0.25008	0.400749	0.563063	0.411688	0.422071	0.643113	0.342095	0.431713	0.290929	0.250751	0.110313	0.290752	0.280736	0.170441	0.0400994	0	0.37106	0.0601052	0.0701139	0.220274	0.58136	0.621146	0.531308
AC208406.3_FG004	0.320209	0.170099	0	0	0	0	0	0.320099	0.0600217	0	0.340087	0	0.210062	0.440172	0	0	0.690187	0.920281	0	0.170055	0	0	0	0	0	0	0	0	0.200601	0	0	0	0	0	0	0	0	0	0.0100124	0	0	0.701727
AC208411.3_FG013	0	0	0	0	0	0	0	0.0200062	0	0	0.0900231	0	0.0500147	0.0500196	0.110052	0.0300101	0.0500135	0	0	0.150048	0	0	0.180741	0.190937	0.120584	0	0.441753	0.160513	0.0300901	0	0.0300778	0	0.110286	0.240596	0	0	0.190333	0.120195	0.130162	0.461079	0.170314	0.170419
AC208418.3_FG009	0	0.0400233	0	0	0	0	0	0	0.0700254	0	0	0	0.0500147	0	0	0.0600201	0.0300081	0	0	0.130042	0	0	0	0	0	0.0201232	0	0	0	0	0	0	0	0	0	0	0	0	0	0	0	0.030074
AC208422.3_FG001	0	0	0	0	0	0	0	0	0	0	0	0	0	0	0	0	0	0	0	0	0	0	0	0	0	0	0	0	0	0	0	0	0	0	0	0	0	0	0	0	0	0
AC208422.3_FG002	0	0	0	0	0	0	0	0	0	0	0	0	0	0	0	0	0	0	0	0	0	0	0	0	0	0	0	0	0	0	0	0	0	0	0	0	0	0	0	0	0	0
AC208423.3_FG002	0.260169	0	0.0900527	0	0	0.0400196	0	0.0800246	0.130047	0	0	0.0300111	0.0500147	0.0200078	0	0.0900302	0.0600162	0.0700214	0.170071	0.050016	0.100187	0.844595	0.291194	0.30148	0	0.291787	0.351394	0.0802564	0.0802404	0.0300853	0	0.0802103	0	0	0.150489	0.330945	0	0	0.0600747	0.300704	0.0801479	0.120296
AC208434.3_FG001	0	0	0	0	0	0	0	0	0	0	0	0	0	0	0	0	0	0	0	0	0	0	0	0	0	0	0	0	0	0	0	0	0	0	0	0	0	0	0	0	0	0
AC208434.3_FG007	0	0	0	0	0	0	0	0	0	0.020006	0	0	0	0	0	0	0	0	0	0	0	0	0	0	0	0	0	0	0	0	0	0	0	0	0	0	0	0	0	0	0	0
AC208436.3_FG007	0.0300196	0.0600349	0.210123	0.0400189	0	0	0.0500164	0	0	0	0	0	0	0.0100039	0	0.0100034	0.0100027	0.0800245	0.0200083	0.0700225	0	0.0402188	0.0401647	0	0	0	0.0803186	0.0601923	0	0.0200569	0.0601556	0	0.10026	0	0	0	0	0.0500813	0.0200249	0.0100235	0.0100185	0.0801974
AC208440.3_FG003	3.93256	4.87283	3.2419	1.64078	3.41163	3.72182	2.92096	3.38104	3.28119	2.06062	1.79046	2.00074	2.7008	4.6018	3.82179	5.89198	4.58124	4.74145	6.89287	6.40205	6.13146	7.54103	6.1452	6.87374	4.71281	5.39302	4.13641	2.85913	4.80439	4.18186	3.14814	4.16091	2.84737	3.68914	3.66191	3.42979	3.86677	4.39714	5.00622	6.17445	4.79886	5.5236
AC208445.3_FG001	0	0	0	0	0	0	0	0	0	0	0	0	0	0	0	0	0.100027	0	0.300125	0	0	0	0	0	0.0301459	0	0	0	0.0601803	0	0	0	0	0	0	0.300859	0	0	0	0.0501173	0	0
AC208445.3_FG006	0	0	0	0	0	0	0	0	0	0	0	0	0	0	0	0	0	0	0	0	0	0	0	0.0502466	0.0301459	0	0	0	0.0601803	0	0	0	0	0	0	0.0401145	0	0	0	0.0501173	0	0
AC208453.3_FG003	0	0	0	0	0	0	0	0	0	0	0	0	0	0	0	0	0	0	0	0	0	0	0	0	0	0	0	0.0401282	0	0	0	0	0	0	0	0	0	0	0	0	0	0
AC208454.3_FG002	0	0	0	0	0	0	0.0800262	0	0.250091	0	0	0	0.0600177	0.120047	0	0.18006	0	0.110034	0	0	0	0	0	0	0	0	0	0	0	0	0	0	0	0.190472	0	0.0501432	0	0	0	0	0.0601109	0
AC208458.3_FG011	0	0	0	0	0	0	0	0	0	0	0	0	0	0	0	0	0	0	0	0	0	0	0.130535	0	0	0	0	0	0	0	0	0	0	0	0	0	0	0	0	0	0	0
AC208516.2_FG008	0	0	0	0	0	0	0	0	0	0	0	0	0	0	0	0	0	0	0	0	0	0	0	0	0	0	0	0	0	0	0	0	0	0	0	0	0	0	0	0	0	0
AC208521.3_FG002	0	0	0	0	0	0	0	0	0	0	0	0.0900334	0	0	0	0	0	0	0	0	0	0.271477	0	0	0.180876	0.201232	0	0.0401282	0	0	0	0.150394	0	0	0	0	0	0.0801301	0.0600747	0.100235	0	0.060148
AC208530.3_FG003	0	0	0	0.0400189	0	0	0	0	0	0	0	0	0	0	0	0	0	0	0	0	0	0	0	0	0	0	0	0	0	0	0	0	0	0	0	0	0	0	0	0	0	0
AC208539.3_FG002	0	0	0	0	0	0	0	0	0	0	0	0	0	0	0	0	0	0	0	0	0	0	0	0	0	0	0	0	0	0	0	0	0	0	0	0	0	0	0	0	0	0
AC208539.3_FG003	0	0	0	0	0	0	0	0	0	0	0	0	0	0	0	0	0	0	0	0	0	0	0	0	0	0	0	0	0	0	0	0	0	0	0	0	0	0	0	0	0	0
AC208559.3_FG003	0	0.140081	0	0	0	0	0	0.0200062	0.140051	0	0	0.0200074	0	0.0400156	0.0500234	0	0.0200054	0	0.0800333	0.0300096	0.0500936	0	0.0502059	0.110543	0	0	0	0.0501602	0.0200601	0.180512	0	0.0401051	0	0	0	0.160458	0.0300526	0.130211	0	0.150352	0.240444	0.350864
AC208564.3_FG004	0	0	0	0	0	0	0	0	0	0	0	0.130048	0	0	0	0	0	0.0700214	0	0	0	0	0	0	0	0.0704312	0.210836	0	0	0	0	0	0	0	0	0.37106	0	0	0	0	0	0
AC208571.4_FG001	90.7191	86.3702	91.7737	107.211	92.7842	96.9374	84.5077	70.0716	88.6521	80.5243	71.3783	79.6396	75.0721	101.45	107.06	78.8865	81.0819	78.8541	102.263	76.0244	97.8128	107.203	95.1201	107.347	108.103	113.756	103.32	106.831	122.968	121.705	93.1109	93.8861	88.8802	92.4592	101.139	82.9268	63.5212	70.2441	75.4538	73.4719	69.2778	83.1647
AC208576.3_FG001	0	0	0	0	0	0	0	0	0	0	0	0	0	0	0	0	0	0.0200061	0	0	0	0.382079	0	0	0	0	0	0	0	0	0	0	0	0.100248	0	0	0	0.0500813	0	0.180422	0	0
AC208577.3_FG005	0	0.220128	0	0	0	0	0	0	0.11004	0	0	0	0	0	0	0.330111	0.120032	0	0	0.0200064	0.110206	0.241313	0.0502059	1.00493	0.190924	0.100616	0.100398	0.421346	0.391172	0.340967	0.0501297	0.260683	0.190493	1.08268	0.491599	0.270773	0.180316	0.260423	0.0400498	0.661548	0.160296	0.280691
AC208579.3_FG001	0	0	0	0	0	0	0	0	0	0	0	0	0	0	0	0	0	0	0	0	0	0	0	0	0	0	0	0	0	0	0	0	0	0	0	0	0	0	0	0	0	0
AC208606.3_FG007	0	0	0	0	0	0	0	0	0	0	0	0	0	0	0	0	0	0	0	0	0	0	0	0.0401973	0	0	0	0	0	0	0	0	0	0	0	0	0.0300526	0	0	0.0300704	0.0601109	0
AC208610.3_FG010	0.100065	0	0	0	0.0700334	0	0	0	0	0.0700211	0.0800205	0	0	0	0	0	0.230062	0.100031	0	0	0	0.442407	0	0	0.180876	0.432649	0.100398	0.150481	0	0.170484	0.190493	0	0.230597	0	0.120391	0.260745	0.560982	0.4307	0.210261	0.370868	0.430795	0.0400987
AC208625.3_FG004	0	0	0	0	0	0	0	0	0	0	0	0	0	0	0	0	0	0	0	0	0	0	0	0	0	0	0	0	0	0	0	0	0	0	0	0	0	0	0	0	0	0
AC208630.3_FG001	0	0	0	0	0	0	0	0	0	0	0	0	0	0	0	0	0	0	0	0	0	0	0	0	0	0	0	0	0	0	0	0	0	0	0	0	0	0	0	0	0	0
AC208641.3_FG009	0	0	0	0	0	0	0	0	0	0	0	0	0	0	0	0	0	0	0	0	0	0	0	0	0	0	0	0	0	0	0	0	0	0	0	0	0	0	0	0	0	0
[truncated: 37,410 more rows]

## Sheet: Supp_Table3
Supplemental Table 3 - Differentially expressed genes between mesophyll and bundle sheath cells at each time-point (DESeq2 differential expression testing with multiple test corrected p-adj < 0.01).
[truncated: 80,371 more rows]

[truncated: 6 more sheets: Supp_Table4, Supp_Table5, Supp_Table6, Supp_Table7, Supp_Table8, Supp_Table9]
